# Supplementary material for: Known phyla dominate the Tara Oceans RNA virome
Source: Virus Evol. 2023 Nov 8;9(2):vead063. doi: 10.1093/ve/vead063 (PMC10649353; doi:10.1093/ve/vead063)
Supplement: vead063_Supp [file vead063_supp.zip]

Archive with 10 entries (10 files):
- supplementary_figures.docx
- supplementary_figures.pdf
- Supplementary_Note_N1_Missing_supporting_data_and_code.pdf
- Supplementary_Note_N2_RdRp_sequence_analysis_challenges.pdf
- Supplementary_Note_N3_Distinguishing_viral_RdRp_from_homologs.pdf
- Supplementary_Note_N4_Megataxonomy_and_incorrect_97pct_accuracy_claim.pdf
- Supplementary_Note_N5_Structure_network_analysis.pdf
- Supplementary_Note_N6_Predicted_RdRp_structures_and_motifs.pdf
- Supplementary_Note_N7_RdRp_structure_analysis_in_pymol.pdf
- Supplementary_Tables.xlsx
