# Supplementary material for: Known phyla dominate the Tara Oceans RNA virome
Source: Virus Evol. 2023 Nov 8;9(2):vead063. doi: 10.1093/ve/vead063 (PMC10649353; doi:10.1093/ve/vead063)
Supplement: vead063_Supp [file vead063_supp.zip › Supplementary_Tables.xlsx]

## Sheet: S1 Selected geolocations
Samples and SRA runs for four selected geolocations
Location	Sample	Lat.	Lon.	Runs
	SAMEA4397209	72.5199	44.0552	ERR3586697 ERR3586749
Geo-A	SAMEA4397168	72.5432	44.102	ERR3586696 ERR3586718
	SAMEA4397112	72.5128	44.0775	ERR3586695 ERR3586748
Geo-B	SAMEA4397768	71.5955	160.938	ERR3586682 ERR3586742
Geo-C	SAMEA4397809	71.0704	174.992	ERR3586683 ERR3586743
Geo-D	SAMEA2622078	-21.146	-104.787	ERR3586898 ERR3587004

## Sheet: S2 Top 10 pc-sOTUs by RPKM
Top 10 pc-sOTUs by RPKM with classifications by CS, DK, Mega and BLASTP top hit
		Edgar classification			Zayed2022 classification	BLASTP top hit
Contig	RPKM	pc-sOTU	CS:Phylum	DK:Order	Mega	Protein	%id	Species	NCBI taxonomy
155SUR1QQSS13_1_k119_109177	7808	1968	Pisuviricota	Picornavirales.0	Pisuviricota	APG77928.1	92.2	Beihai picorna-like virus 34	unclassified RNA viruses ShiM-2016
205SUR1QQSS13_2_k119_184883	3674	932	Kitrinoviricota	Tolivirales.5	Kitrinoviricota	YP_009342302.1	63.9	Wenzhou tombus-like virus 9	unclassified RNA viruses ShiM-2016
173DCM1KKQQ13_2_k119_812609	2029	1269	Pisuviricota	Picornavirales.0	Pisuviricota	URG14404.1	58.8	Picornaviridae sp.	Pisuviricota; Pisoniviricetes; Picornavirales; Picornaviridae
131DCM1MMQQ14_1_ERR1712050_contig_402203	1998	1057	Pisuviricota	Picornavirales.0	Pisuviricota	URG14456.1	40.4	Picornaviridae sp.	Pisuviricota; Pisoniviricetes; Picornavirales; Picornaviridae
145SUR1GGZZ14_1_ERR1719183_contig_436590	1315	189	Pisuviricota	Picornavirales.0	Pisuviricota	ASM94053.1	97.1	Barns Ness breadcrumb sponge aquatic picorna-like virus 2	Pisuviricota; Pisoniviricetes; Picornavirales; unclassified Picornavirales
67SUR2GGZZ14_2_ERR1719253_contig_1625183	1279	355	Pisuviricota	Sobelivirales.12	Pisuviricota	YP_009330048.1	35.6	Hubei sobemo-like virus 3	unclassified RNA viruses ShiM-2016
168_DCM_0.22-3_k119_563906	1266	1008	Lenarviricota	Levivirales.7	Lenarviricota_Allassoviricetes	APG76997.1	60.7	Beihai levi-like virus 22	unclassified RNA viruses ShiM-2016
155MES1GGZZ14_2_k119_952212	1086	703	Pisuviricota	Durnavirales.2	Pisuviricota	UDL14342.1	83.3	Partitiviridae sp.	unclassified RNA viruses ShiM-2016
044_SRF_0.22-1.6_k119_92393	942.7	1834	Kitrinoviricota	unclassified.16	Wei-like	ASM94040.1	74.4	Barns Ness breadcrumb sponge weivirus-like virus 9	unclassified Riboviria
189MES1GGZZ14_3_k141_205829	931.1	902	Pisuviricota	Durnavirales.13	Pisuviricota	USE08162.1	46.3	Picobirnavirus sp.	Pisuviricota; Duplopiviricetes; Durnavirales; Picobirnaviridae; Picobirnavirus

## Sheet: S3 Cellular hits
Top hits to cellular proteins from diamond search of putative RdRp-containing contigs according to Zayed2022 annotations
96 of these are T-sOTU representative sequences
Contig	NR_protein	Zayed_Megataxon	AlnLen	PctId	Evalue	TaxId	GenBank_taxonomy
102SUR1MMQQ14_2_ERR1719396_contig_229788	AZL94730	Mega:Taraviricota	70	72.9	7.16e-31	2496275	superkingdom:Eukaryota,clade:Sar,clade:Alveolata,phylum:Apicomplexa,class:Aconoidasida,order:Nephromycida,genus:Nephromyces,sub.genus:unclassified Nephromyces,species:Nephromyces sp. MMRI
139SUR1MMQQ14_1_ERR1719282_contig_324726	OLP77386	Mega:Taraviricota	112	50.9	3.87e-22	2951	superkingdom:Eukaryota,clade:Sar,clade:Alveolata,class:Dinophyceae,order:Suessiales,family:Symbiodiniaceae,genus:Symbiodinium,species:Symbiodinium microadriaticum
155MES1KKQQ14_1_k119_327872	VEU42206	Mega:Duplornaviricota;Chrymotiviricetes	206	63.1	6.52e-66	183589	superkingdom:Eukaryota,clade:Sar,clade:Stramenopiles,clade:Ochrophyta,phylum:Bacillariophyta,class:Bacillariophyceae,clade:Bacillariophycidae,order:Bacillariales,family:Bacillariaceae,genus:Pseudo-nitzschia,species:Pseudo-nitzschia multistriata
201DCM1QQSS13_2_k119_305178	OLQ08454	Mega:Duplornaviricota;Chrymotiviricetes	172	30.8	9.62e-11	2951	superkingdom:Eukaryota,clade:Sar,clade:Alveolata,class:Dinophyceae,order:Suessiales,family:Symbiodiniaceae,genus:Symbiodinium,species:Symbiodinium microadriaticum
206SUR1QQSS13_1_k119_71305	OLQ08454	Mega:Duplornaviricota;Chrymotiviricetes	172	32	1.27e-11	2951	superkingdom:Eukaryota,clade:Sar,clade:Alveolata,class:Dinophyceae,order:Suessiales,family:Symbiodiniaceae,genus:Symbiodinium,species:Symbiodinium microadriaticum
109DCM01QQSS14_2_ERR1719481_contig_444888	KXJ74087	Mega:Duplornaviricota;Chrymotiviricetes	185	47.6	1.83e-51	7160	superkingdom:Eukaryota,clade:Opisthokonta,kingdom:Metazoa,clade:Eumetazoa,clade:Bilateria,clade:Protostomia,clade:Ecdysozoa,clade:Panarthropoda,phylum:Arthropoda,clade:Mandibulata,clade:Pancrustacea,subphylum:Hexapoda,class:Insecta,clade:Dicondylia,subclass:Pterygota,infraclass:Neoptera,cohort:Endopterygota,order:Diptera,suborder:Nematocera,infraorder:Culicomorpha,superfamily:Culicoidea,family:Cu…
201_DCM_0.22-3_k119_208310	HCK03364	Mega:Duplornaviricota;Chrymotiviricetes	81	90.1	2.75e-44	2030816	superkingdom:Bacteria,phylum:Proteobacteria,class:Betaproteobacteria,order:Nitrosomonadales,family:Methylophilaceae,sub.family:unclassified Methylophilaceae,species:Methylophilaceae bacterium
155DCM1GGZZ13_2_k119_677536	CDJ82925	Mega:Kitrinoviricota	206	44.2	2.11e-49	6289	superkingdom:Eukaryota,clade:Opisthokonta,kingdom:Metazoa,clade:Eumetazoa,clade:Bilateria,clade:Protostomia,clade:Ecdysozoa,phylum:Nematoda,class:Chromadorea,order:Strongylida,superfamily:Trichostrongyloidea,family:Haemonchidae,genus:Haemonchus,species:Haemonchus contortus
155DCM1QQSS13_1_k119_280171	VDO81826	Mega:Kitrinoviricota	103	57.3	1.29e-32	6290	superkingdom:Eukaryota,clade:Opisthokonta,kingdom:Metazoa,clade:Eumetazoa,clade:Bilateria,clade:Protostomia,clade:Ecdysozoa,phylum:Nematoda,class:Chromadorea,order:Strongylida,superfamily:Trichostrongyloidea,family:Haemonchidae,genus:Haemonchus,species:Haemonchus placei
155DCM1QQSS13_2_k119_702920	CDJ82925	Mega:Kitrinoviricota	405	40.7	2.36e-89	6289	superkingdom:Eukaryota,clade:Opisthokonta,kingdom:Metazoa,clade:Eumetazoa,clade:Bilateria,clade:Protostomia,clade:Ecdysozoa,phylum:Nematoda,class:Chromadorea,order:Strongylida,superfamily:Trichostrongyloidea,family:Haemonchidae,genus:Haemonchus,species:Haemonchus contortus
155SUR1KKQQ13_2_k119_924680	WP_147504681	Mega:Kitrinoviricota	398	61.6	6.4e-171	470	superkingdom:Bacteria,phylum:Proteobacteria,class:Gammaproteobacteria,order:Moraxellales,family:Moraxellaceae,genus:Acinetobacter,species_group:Acinetobacter calcoaceticus/baumannii complex,species:Acinetobacter baumannii
158MES1KKQQ14_2_k119_1214518	WP_147504681	Mega:Kitrinoviricota	178	66.9	9.67e-77	470	superkingdom:Bacteria,phylum:Proteobacteria,class:Gammaproteobacteria,order:Moraxellales,family:Moraxellaceae,genus:Acinetobacter,species_group:Acinetobacter calcoaceticus/baumannii complex,species:Acinetobacter baumannii
173SUR1QQSS13_1_k119_130651	CDJ82925	Mega:Kitrinoviricota	237	48.9	2.31e-61	6289	superkingdom:Eukaryota,clade:Opisthokonta,kingdom:Metazoa,clade:Eumetazoa,clade:Bilateria,clade:Protostomia,clade:Ecdysozoa,phylum:Nematoda,class:Chromadorea,order:Strongylida,superfamily:Trichostrongyloidea,family:Haemonchidae,genus:Haemonchus,species:Haemonchus contortus
173SUR1QQSS13_1_k119_271868	CDJ82925	Mega:Kitrinoviricota	530	42.3	2.19e-113	6289	superkingdom:Eukaryota,clade:Opisthokonta,kingdom:Metazoa,clade:Eumetazoa,clade:Bilateria,clade:Protostomia,clade:Ecdysozoa,phylum:Nematoda,class:Chromadorea,order:Strongylida,superfamily:Trichostrongyloidea,family:Haemonchidae,genus:Haemonchus,species:Haemonchus contortus
173SUR1QQSS13_2_k119_339948	CDJ82925	Mega:Kitrinoviricota	525	42.1	2.67e-113	6289	superkingdom:Eukaryota,clade:Opisthokonta,kingdom:Metazoa,clade:Eumetazoa,clade:Bilateria,clade:Protostomia,clade:Ecdysozoa,phylum:Nematoda,class:Chromadorea,order:Strongylida,superfamily:Trichostrongyloidea,family:Haemonchidae,genus:Haemonchus,species:Haemonchus contortus
173SUR1QQSS13_2_k119_418379	CDJ82925	Mega:Kitrinoviricota	434	46.1	2.33e-112	6289	superkingdom:Eukaryota,clade:Opisthokonta,kingdom:Metazoa,clade:Eumetazoa,clade:Bilateria,clade:Protostomia,clade:Ecdysozoa,phylum:Nematoda,class:Chromadorea,order:Strongylida,superfamily:Trichostrongyloidea,family:Haemonchidae,genus:Haemonchus,species:Haemonchus contortus
173SUR2QQSS13_1_k119_50884	CDJ82925	Mega:Kitrinoviricota	350	52	6.07e-109	6289	superkingdom:Eukaryota,clade:Opisthokonta,kingdom:Metazoa,clade:Eumetazoa,clade:Bilateria,clade:Protostomia,clade:Ecdysozoa,phylum:Nematoda,class:Chromadorea,order:Strongylida,superfamily:Trichostrongyloidea,family:Haemonchidae,genus:Haemonchus,species:Haemonchus contortus
173SUR2QQSS13_1_k119_265942	CDJ82925	Mega:Kitrinoviricota	271	51.3	1.44e-76	6289	superkingdom:Eukaryota,clade:Opisthokonta,kingdom:Metazoa,clade:Eumetazoa,clade:Bilateria,clade:Protostomia,clade:Ecdysozoa,phylum:Nematoda,class:Chromadorea,order:Strongylida,superfamily:Trichostrongyloidea,family:Haemonchidae,genus:Haemonchus,species:Haemonchus contortus
173SUR3QQSS13_1_k119_9130	CDJ82925	Mega:Kitrinoviricota	108	44.4	1.5e-16	6289	superkingdom:Eukaryota,clade:Opisthokonta,kingdom:Metazoa,clade:Eumetazoa,clade:Bilateria,clade:Protostomia,clade:Ecdysozoa,phylum:Nematoda,class:Chromadorea,order:Strongylida,superfamily:Trichostrongyloidea,family:Haemonchidae,genus:Haemonchus,species:Haemonchus contortus
173SUR3QQSS13_1_k119_269030	CDJ82925	Mega:Kitrinoviricota	401	52.1	2.41e-120	6289	superkingdom:Eukaryota,clade:Opisthokonta,kingdom:Metazoa,clade:Eumetazoa,clade:Bilateria,clade:Protostomia,clade:Ecdysozoa,phylum:Nematoda,class:Chromadorea,order:Strongylida,superfamily:Trichostrongyloidea,family:Haemonchidae,genus:Haemonchus,species:Haemonchus contortus
175SUR3GGZZ13_2_k119_818208	XP_002290561	Mega:Kitrinoviricota	1064	60.2	0	296543	superkingdom:Eukaryota,clade:Sar,clade:Stramenopiles,clade:Ochrophyta,phylum:Bacillariophyta,class:Coscinodiscophyceae,subclass:Thalassiosirophycidae,order:Thalassiosirales,family:Thalassiosiraceae,genus:Thalassiosira,species:Thalassiosira pseudonana,strain:Thalassiosira pseudonana CCMP1335
175ZZZ1GGZZ14_2_k119_539118	XP_001632896	Mega:Kitrinoviricota	283	39.6	1.03e-45	45351	superkingdom:Eukaryota,clade:Opisthokonta,kingdom:Metazoa,clade:Eumetazoa,phylum:Cnidaria,class:Anthozoa,subclass:Hexacorallia,order:Actiniaria,family:Edwardsiidae,genus:Nematostella,species:Nematostella vectensis
180DCM1QQSS13_1_k119_290487	CDJ82925	Mega:Kitrinoviricota	135	48.9	4.36e-35	6289	superkingdom:Eukaryota,clade:Opisthokonta,kingdom:Metazoa,clade:Eumetazoa,clade:Bilateria,clade:Protostomia,clade:Ecdysozoa,phylum:Nematoda,class:Chromadorea,order:Strongylida,superfamily:Trichostrongyloidea,family:Haemonchidae,genus:Haemonchus,species:Haemonchus contortus
180DCM1QQSS13_2_k119_768320	CDJ82925	Mega:Kitrinoviricota	108	46.3	5.42e-24	6289	superkingdom:Eukaryota,clade:Opisthokonta,kingdom:Metazoa,clade:Eumetazoa,clade:Bilateria,clade:Protostomia,clade:Ecdysozoa,phylum:Nematoda,class:Chromadorea,order:Strongylida,superfamily:Trichostrongyloidea,family:Haemonchidae,genus:Haemonchus,species:Haemonchus contortus
180DCM1QQSS13_2_k119_969491	CDJ82925	Mega:Kitrinoviricota	169	49.1	2.25e-46	6289	superkingdom:Eukaryota,clade:Opisthokonta,kingdom:Metazoa,clade:Eumetazoa,clade:Bilateria,clade:Protostomia,clade:Ecdysozoa,phylum:Nematoda,class:Chromadorea,order:Strongylida,superfamily:Trichostrongyloidea,family:Haemonchidae,genus:Haemonchus,species:Haemonchus contortus
188DCM1GGZZ13_2_k119_775980	ODV87907	Mega:Kitrinoviricota	336	30.1	5.29e-30	983967	superkingdom:Eukaryota,clade:Opisthokonta,kingdom:Fungi,subkingdom:Dikarya,phylum:Ascomycota,clade:saccharomyceta,subphylum:Saccharomycotina,class:Saccharomycetes,order:Saccharomycetales,family:Pichiaceae,genus:Ogataea,clade:Ogataea/Candida clade,species:[Candida] arabinofermentans,strain:[Candida] arabinofermentans NRRL YB-2248
188SUR1QQSS13_2_k119_530013	GAX14530	Mega:Kitrinoviricota	298	53	1.19e-76	1519565	superkingdom:Eukaryota,clade:Sar,clade:Stramenopiles,clade:Ochrophyta,phylum:Bacillariophyta,class:Bacillariophyceae,clade:Bacillariophycidae,order:Naviculales,family:Naviculaceae,genus:Fistulifera,species:Fistulifera solaris
189DCM1KKQQ14_2_k119_197399	XP_002504238	Mega:Kitrinoviricota	41	87.8	5.49e-14	296587	superkingdom:Eukaryota,kingdom:Viridiplantae,phylum:Chlorophyta,class:Mamiellophyceae,order:Mamiellales,family:Mamiellaceae,genus:Micromonas,species:Micromonas commoda
189MES1GGZZ14_2_k119_363473	EIE50710	Mega:Kitrinoviricota	258	99.6	5.82e-197	766499	superkingdom:Bacteria,phylum:Proteobacteria,class:Alphaproteobacteria,order:Rhodobacterales,family:Roseobacteraceae,genus:Citreicella,sub.genus:unclassified Citreicella,species:Citreicella sp. 357
193SUR1GGZZ13_1_k119_368872	CDJ82925	Mega:Kitrinoviricota	605	42	5.46e-130	6289	superkingdom:Eukaryota,clade:Opisthokonta,kingdom:Metazoa,clade:Eumetazoa,clade:Bilateria,clade:Protostomia,clade:Ecdysozoa,phylum:Nematoda,class:Chromadorea,order:Strongylida,superfamily:Trichostrongyloidea,family:Haemonchidae,genus:Haemonchus,species:Haemonchus contortus
193SUR1GGZZ13_2_k119_51281	CDJ82925	Mega:Kitrinoviricota	605	42	3.02e-126	6289	superkingdom:Eukaryota,clade:Opisthokonta,kingdom:Metazoa,clade:Eumetazoa,clade:Bilateria,clade:Protostomia,clade:Ecdysozoa,phylum:Nematoda,class:Chromadorea,order:Strongylida,superfamily:Trichostrongyloidea,family:Haemonchidae,genus:Haemonchus,species:Haemonchus contortus
193SUR1KKQQ13_1_k119_84104	CDJ82925	Mega:Kitrinoviricota	112	47.3	6.98e-22	6289	superkingdom:Eukaryota,clade:Opisthokonta,kingdom:Metazoa,clade:Eumetazoa,clade:Bilateria,clade:Protostomia,clade:Ecdysozoa,phylum:Nematoda,class:Chromadorea,order:Strongylida,superfamily:Trichostrongyloidea,family:Haemonchidae,genus:Haemonchus,species:Haemonchus contortus
193SUR1KKQQ13_1_k119_245248	CDJ82925	Mega:Kitrinoviricota	169	49.1	8.36e-46	6289	superkingdom:Eukaryota,clade:Opisthokonta,kingdom:Metazoa,clade:Eumetazoa,clade:Bilateria,clade:Protostomia,clade:Ecdysozoa,phylum:Nematoda,class:Chromadorea,order:Strongylida,superfamily:Trichostrongyloidea,family:Haemonchidae,genus:Haemonchus,species:Haemonchus contortus
193SUR1KKQQ13_2_k119_1234523	CDJ82925	Mega:Kitrinoviricota	603	41.8	4.32e-130	6289	superkingdom:Eukaryota,clade:Opisthokonta,kingdom:Metazoa,clade:Eumetazoa,clade:Bilateria,clade:Protostomia,clade:Ecdysozoa,phylum:Nematoda,class:Chromadorea,order:Strongylida,superfamily:Trichostrongyloidea,family:Haemonchidae,genus:Haemonchus,species:Haemonchus contortus
193SUR1QQSS13_1_k119_40535	CDJ82925	Mega:Kitrinoviricota	407	45.7	9.72e-108	6289	superkingdom:Eukaryota,clade:Opisthokonta,kingdom:Metazoa,clade:Eumetazoa,clade:Bilateria,clade:Protostomia,clade:Ecdysozoa,phylum:Nematoda,class:Chromadorea,order:Strongylida,superfamily:Trichostrongyloidea,family:Haemonchidae,genus:Haemonchus,species:Haemonchus contortus
193SUR1QQSS13_2_k119_1716	CDJ82925	Mega:Kitrinoviricota	119	42.9	2.32e-20	6289	superkingdom:Eukaryota,clade:Opisthokonta,kingdom:Metazoa,clade:Eumetazoa,clade:Bilateria,clade:Protostomia,clade:Ecdysozoa,phylum:Nematoda,class:Chromadorea,order:Strongylida,superfamily:Trichostrongyloidea,family:Haemonchidae,genus:Haemonchus,species:Haemonchus contortus
193SUR1QQSS13_2_k119_153100	CDJ82925	Mega:Kitrinoviricota	605	42	2.68e-127	6289	superkingdom:Eukaryota,clade:Opisthokonta,kingdom:Metazoa,clade:Eumetazoa,clade:Bilateria,clade:Protostomia,clade:Ecdysozoa,phylum:Nematoda,class:Chromadorea,order:Strongylida,superfamily:Trichostrongyloidea,family:Haemonchidae,genus:Haemonchus,species:Haemonchus contortus
193SUR1QQSS13_2_k119_923585	CDJ82925	Mega:Kitrinoviricota	181	51.9	7.58e-56	6289	superkingdom:Eukaryota,clade:Opisthokonta,kingdom:Metazoa,clade:Eumetazoa,clade:Bilateria,clade:Protostomia,clade:Ecdysozoa,phylum:Nematoda,class:Chromadorea,order:Strongylida,superfamily:Trichostrongyloidea,family:Haemonchidae,genus:Haemonchus,species:Haemonchus contortus
201DCM1SSUU13_2_k119_1213240	CDJ82925	Mega:Kitrinoviricota	86	47.7	3.56e-19	6289	superkingdom:Eukaryota,clade:Opisthokonta,kingdom:Metazoa,clade:Eumetazoa,clade:Bilateria,clade:Protostomia,clade:Ecdysozoa,phylum:Nematoda,class:Chromadorea,order:Strongylida,superfamily:Trichostrongyloidea,family:Haemonchidae,genus:Haemonchus,species:Haemonchus contortus
201SUR1KKQQ13_2_k119_1444550	CDJ82925	Mega:Kitrinoviricota	265	47.5	5.06e-75	6289	superkingdom:Eukaryota,clade:Opisthokonta,kingdom:Metazoa,clade:Eumetazoa,clade:Bilateria,clade:Protostomia,clade:Ecdysozoa,phylum:Nematoda,class:Chromadorea,order:Strongylida,superfamily:Trichostrongyloidea,family:Haemonchidae,genus:Haemonchus,species:Haemonchus contortus
209SUR1KKQQ13_2_k119_940343	CDJ82925	Mega:Kitrinoviricota	179	49.2	1.52e-52	6289	superkingdom:Eukaryota,clade:Opisthokonta,kingdom:Metazoa,clade:Eumetazoa,clade:Bilateria,clade:Protostomia,clade:Ecdysozoa,phylum:Nematoda,class:Chromadorea,order:Strongylida,superfamily:Trichostrongyloidea,family:Haemonchidae,genus:Haemonchus,species:Haemonchus contortus
209SUR1QQSS13_2_k119_332190	VEU40603	Mega:Kitrinoviricota	139	64	3.34e-40	183589	superkingdom:Eukaryota,clade:Sar,clade:Stramenopiles,clade:Ochrophyta,phylum:Bacillariophyta,class:Bacillariophyceae,clade:Bacillariophycidae,order:Bacillariales,family:Bacillariaceae,genus:Pseudo-nitzschia,species:Pseudo-nitzschia multistriata
109DCM01QQSS14_1_ERR1719147_contig_198178	RZM58448	Mega:Kitrinoviricota	156	48.7	5.11e-46	573	superkingdom:Bacteria,phylum:Proteobacteria,class:Gammaproteobacteria,order:Enterobacterales,family:Enterobacteriaceae,sub.family:Klebsiella/Raoultella group,genus:Klebsiella,species:Klebsiella pneumoniae
109DCM01QQSS14_2_ERR1719481_contig_115098	RZM58448	Mega:Kitrinoviricota	140	43.6	6.83e-30	573	superkingdom:Bacteria,phylum:Proteobacteria,class:Gammaproteobacteria,order:Enterobacterales,family:Enterobacteriaceae,sub.family:Klebsiella/Raoultella group,genus:Klebsiella,species:Klebsiella pneumoniae
109DCM1QQSS14_1_ERR1719245_contig_8241	RZM58448	Mega:Kitrinoviricota	117	46.2	1.52e-27	573	superkingdom:Bacteria,phylum:Proteobacteria,class:Gammaproteobacteria,order:Enterobacterales,family:Enterobacteriaceae,sub.family:Klebsiella/Raoultella group,genus:Klebsiella,species:Klebsiella pneumoniae
109MES1GGKK14_2_ERR1712098_contig_613103	WP_147504681	Mega:Kitrinoviricota	151	64.2	6.44e-64	470	superkingdom:Bacteria,phylum:Proteobacteria,class:Gammaproteobacteria,order:Moraxellales,family:Moraxellaceae,genus:Acinetobacter,species_group:Acinetobacter calcoaceticus/baumannii complex,species:Acinetobacter baumannii
110SUR1MMQQ14_1_ERR1712115_contig_748182	WP_147504681	Mega:Kitrinoviricota	344	73	1.44e-181	470	superkingdom:Bacteria,phylum:Proteobacteria,class:Gammaproteobacteria,order:Moraxellales,family:Moraxellaceae,genus:Acinetobacter,species_group:Acinetobacter calcoaceticus/baumannii complex,species:Acinetobacter baumannii
111DCM1GGZZ14_1_ERR1719262_contig_918173	WP_147504681	Mega:Kitrinoviricota	160	60.6	1.99e-54	470	superkingdom:Bacteria,phylum:Proteobacteria,class:Gammaproteobacteria,order:Moraxellales,family:Moraxellaceae,genus:Acinetobacter,species_group:Acinetobacter calcoaceticus/baumannii complex,species:Acinetobacter baumannii
111DCM1GGZZ14_1_ERR1719262_contig_1271321	WP_147504681	Mega:Kitrinoviricota	300	67.7	1.23e-143	470	superkingdom:Bacteria,phylum:Proteobacteria,class:Gammaproteobacteria,order:Moraxellales,family:Moraxellaceae,genus:Acinetobacter,species_group:Acinetobacter calcoaceticus/baumannii complex,species:Acinetobacter baumannii
111DCM2GGMM14_2_ERR1711977_contig_746413	WP_147504681	Mega:Kitrinoviricota	190	67.9	9.14e-87	470	superkingdom:Bacteria,phylum:Proteobacteria,class:Gammaproteobacteria,order:Moraxellales,family:Moraxellaceae,genus:Acinetobacter,species_group:Acinetobacter calcoaceticus/baumannii complex,species:Acinetobacter baumannii
11SUR1MMQQ14_2_ERR1712137_contig_1697332	WP_147504681	Mega:Kitrinoviricota	244	41	7.14e-45	470	superkingdom:Bacteria,phylum:Proteobacteria,class:Gammaproteobacteria,order:Moraxellales,family:Moraxellaceae,genus:Acinetobacter,species_group:Acinetobacter calcoaceticus/baumannii complex,species:Acinetobacter baumannii
128DCM1MMQQ14_1_ERR1712176_contig_381194	WP_147504681	Mega:Kitrinoviricota	192	68.2	9.89e-88	470	superkingdom:Bacteria,phylum:Proteobacteria,class:Gammaproteobacteria,order:Moraxellales,family:Moraxellaceae,genus:Acinetobacter,species_group:Acinetobacter calcoaceticus/baumannii complex,species:Acinetobacter baumannii
128DCM1MMQQ14_2_ERR1712003_contig_953572	WP_147504681	Mega:Kitrinoviricota	181	66.9	9.53e-81	470	superkingdom:Bacteria,phylum:Proteobacteria,class:Gammaproteobacteria,order:Moraxellales,family:Moraxellaceae,genus:Acinetobacter,species_group:Acinetobacter calcoaceticus/baumannii complex,species:Acinetobacter baumannii
131DCM1GGZZ14_1_ERR1711881_contig_132800	WP_147504681	Mega:Kitrinoviricota	324	72.5	4.69e-167	470	superkingdom:Bacteria,phylum:Proteobacteria,class:Gammaproteobacteria,order:Moraxellales,family:Moraxellaceae,genus:Acinetobacter,species_group:Acinetobacter calcoaceticus/baumannii complex,species:Acinetobacter baumannii
132DCM1GGZZ14_2_ERR1711981_contig_1328207	WP_147504681	Mega:Kitrinoviricota	509	66	1.03e-244	470	superkingdom:Bacteria,phylum:Proteobacteria,class:Gammaproteobacteria,order:Moraxellales,family:Moraxellaceae,genus:Acinetobacter,species_group:Acinetobacter calcoaceticus/baumannii complex,species:Acinetobacter baumannii
136SUR1SSUU14_2_ERR1712240_contig_567073	RZM58448	Mega:Kitrinoviricota	294	43.2	2.96e-69	573	superkingdom:Bacteria,phylum:Proteobacteria,class:Gammaproteobacteria,order:Enterobacterales,family:Enterobacteriaceae,sub.family:Klebsiella/Raoultella group,genus:Klebsiella,species:Klebsiella pneumoniae
142DCM2GGMM14_2_ERR1711939_contig_1393686	WP_147504681	Mega:Kitrinoviricota	105	70.5	4.98e-45	470	superkingdom:Bacteria,phylum:Proteobacteria,class:Gammaproteobacteria,order:Moraxellales,family:Moraxellaceae,genus:Acinetobacter,species_group:Acinetobacter calcoaceticus/baumannii complex,species:Acinetobacter baumannii
153MXL01SSUU14_1_ERR1719500_contig_84923	XP_029361070	Mega:Kitrinoviricota	129	36.4	2.01e-10	173247	superkingdom:Eukaryota,clade:Opisthokonta,kingdom:Metazoa,clade:Eumetazoa,clade:Bilateria,clade:Deuterostomia,phylum:Chordata,subphylum:Craniata,clade:Vertebrata,clade:Gnathostomata,clade:Teleostomi,clade:Euteleostomi,superclass:Actinopterygii,class:Actinopteri,subclass:Neopterygii,infraclass:Teleostei,clade:Osteoglossocephalai,sub.clade:Clupeocephala,cohort:Euteleosteomorpha,clade:Neoteleostei,c…
18DCM1QQSS14_2_ERR1712141_contig_122896	MSU87972	Mega:Kitrinoviricota	110	47.3	1.29e-29	99822	superkingdom:Bacteria,clade:Terrabacteria group,phylum:Firmicutes,class:Bacilli,order:Lactobacillales,family:Streptococcaceae,genus:Streptococcus,species_group:Streptococcus dysgalactiae group,species:Streptococcus dysgalactiae,subspecies:Streptococcus dysgalactiae subsp. dysgalactiae
25DCM1QQSS14_2_ERR1719361_contig_238085	VDO81826	Mega:Kitrinoviricota	123	49.6	2.74e-36	6290	superkingdom:Eukaryota,clade:Opisthokonta,kingdom:Metazoa,clade:Eumetazoa,clade:Bilateria,clade:Protostomia,clade:Ecdysozoa,phylum:Nematoda,class:Chromadorea,order:Strongylida,superfamily:Trichostrongyloidea,family:Haemonchidae,genus:Haemonchus,species:Haemonchus placei
30DCM5QQSS14_1_ERR550392_k119_157836	MSU87972	Mega:Kitrinoviricota	148	47.3	6.62e-42	99822	superkingdom:Bacteria,clade:Terrabacteria group,phylum:Firmicutes,class:Bacilli,order:Lactobacillales,family:Streptococcaceae,genus:Streptococcus,species_group:Streptococcus dysgalactiae group,species:Streptococcus dysgalactiae,subspecies:Streptococcus dysgalactiae subsp. dysgalactiae
36DCM1MMQQ14_2_ERR1712064_contig_8222	WP_147504681	Mega:Kitrinoviricota	415	82.4	1.2e-247	470	superkingdom:Bacteria,phylum:Proteobacteria,class:Gammaproteobacteria,order:Moraxellales,family:Moraxellaceae,genus:Acinetobacter,species_group:Acinetobacter calcoaceticus/baumannii complex,species:Acinetobacter baumannii
38DCM1QQSS14_1_ERR1719328_contig_301798	VDO81826	Mega:Kitrinoviricota	103	54.4	3.82e-32	6290	superkingdom:Eukaryota,clade:Opisthokonta,kingdom:Metazoa,clade:Eumetazoa,clade:Bilateria,clade:Protostomia,clade:Ecdysozoa,phylum:Nematoda,class:Chromadorea,order:Strongylida,superfamily:Trichostrongyloidea,family:Haemonchidae,genus:Haemonchus,species:Haemonchus placei
52DCM1QQSS14_1_ERR1719411_contig_800393	RZM58448	Mega:Kitrinoviricota	122	48.4	1.37e-29	573	superkingdom:Bacteria,phylum:Proteobacteria,class:Gammaproteobacteria,order:Enterobacterales,family:Enterobacteriaceae,sub.family:Klebsiella/Raoultella group,genus:Klebsiella,species:Klebsiella pneumoniae
68MES1GGKK14_1_ERR1712202_contig_119187	WP_147504681	Mega:Kitrinoviricota	378	64.6	1.38e-172	470	superkingdom:Bacteria,phylum:Proteobacteria,class:Gammaproteobacteria,order:Moraxellales,family:Moraxellaceae,genus:Acinetobacter,species_group:Acinetobacter calcoaceticus/baumannii complex,species:Acinetobacter baumannii
68MES1GGKK14_2_ERR1712096_contig_50911	WP_147504681	Mega:Kitrinoviricota	520	63.1	1.45e-230	470	superkingdom:Bacteria,phylum:Proteobacteria,class:Gammaproteobacteria,order:Moraxellales,family:Moraxellaceae,genus:Acinetobacter,species_group:Acinetobacter calcoaceticus/baumannii complex,species:Acinetobacter baumannii
72DCM1GGMM14_2_ERR1711959_contig_12205	WP_147504681	Mega:Kitrinoviricota	486	66.9	2.19e-237	470	superkingdom:Bacteria,phylum:Proteobacteria,class:Gammaproteobacteria,order:Moraxellales,family:Moraxellaceae,genus:Acinetobacter,species_group:Acinetobacter calcoaceticus/baumannii complex,species:Acinetobacter baumannii
80SUR1GGZZ14_1_ERR1719475_contig_5313	WP_147504681	Mega:Kitrinoviricota	226	67.7	4.64e-103	470	superkingdom:Bacteria,phylum:Proteobacteria,class:Gammaproteobacteria,order:Moraxellales,family:Moraxellaceae,genus:Acinetobacter,species_group:Acinetobacter calcoaceticus/baumannii complex,species:Acinetobacter baumannii
80SUR1GGZZ14_2_ERR1719446_contig_1864924	WP_147504681	Mega:Kitrinoviricota	528	67.4	3.19e-265	470	superkingdom:Bacteria,phylum:Proteobacteria,class:Gammaproteobacteria,order:Moraxellales,family:Moraxellaceae,genus:Acinetobacter,species_group:Acinetobacter calcoaceticus/baumannii complex,species:Acinetobacter baumannii
85DCM1GGMM14_1_ERR1712166_contig_607292	EIE50710	Mega:Kitrinoviricota	255	100	7.04e-193	766499	superkingdom:Bacteria,phylum:Proteobacteria,class:Alphaproteobacteria,order:Rhodobacterales,family:Roseobacteraceae,genus:Citreicella,sub.genus:unclassified Citreicella,species:Citreicella sp. 357
85DCM1MMQQ14_1_ERR1711957_contig_1213583	EIE50710	Mega:Kitrinoviricota	187	99.5	3.9e-141	766499	superkingdom:Bacteria,phylum:Proteobacteria,class:Alphaproteobacteria,order:Rhodobacterales,family:Roseobacteraceae,genus:Citreicella,sub.genus:unclassified Citreicella,species:Citreicella sp. 357
98DCM2GGMM14_1_ERR1712093_contig_399221	WP_147504681	Mega:Kitrinoviricota	222	66.2	2.6e-98	470	superkingdom:Bacteria,phylum:Proteobacteria,class:Gammaproteobacteria,order:Moraxellales,family:Moraxellaceae,genus:Acinetobacter,species_group:Acinetobacter calcoaceticus/baumannii complex,species:Acinetobacter baumannii
98MES1GGKK14_2_ERR1711964_contig_254517	WP_147504681	Mega:Kitrinoviricota	146	63.7	5.5e-58	470	superkingdom:Bacteria,phylum:Proteobacteria,class:Gammaproteobacteria,order:Moraxellales,family:Moraxellaceae,genus:Acinetobacter,species_group:Acinetobacter calcoaceticus/baumannii complex,species:Acinetobacter baumannii
141_SRF_0.22-3_k119_230629	MAE33071	Mega:Kitrinoviricota	141	94.3	1.56e-86	2900548	superkingdom:Bacteria,clade:Terrabacteria group,phylum:Actinobacteria,sub.phylum:unclassified Actinobacteria,species:Actinobacteria bacterium
153_MXL_0.22-3_k119_322018	XP_007510529	Mega:Kitrinoviricota	250	96	1.45e-153	41875	superkingdom:Eukaryota,kingdom:Viridiplantae,phylum:Chlorophyta,class:Mamiellophyceae,order:Mamiellales,family:Bathycoccaceae,genus:Bathycoccus,species:Bathycoccus prasinos
173_DCM_0.22-3_k119_67755	WP_110999720	Mega:Kitrinoviricota	244	54.1	1.23e-79	1649169	superkingdom:Bacteria,clade:FCB group,clade:Bacteroidetes/Chlorobi group,phylum:Bacteroidetes,class:Chitinophagia,order:Chitinophagales,family:Chitinophagaceae,genus:Taibaiella,species:Taibaiella soli
178_SRF_0.22-3_k119_174947	WP_110999720	Mega:Kitrinoviricota	244	54.1	2.79e-83	1649169	superkingdom:Bacteria,clade:FCB group,clade:Bacteroidetes/Chlorobi group,phylum:Bacteroidetes,class:Chitinophagia,order:Chitinophagales,family:Chitinophagaceae,genus:Taibaiella,species:Taibaiella soli
180_DCM_0.22-3_k119_104844	WP_110999720	Mega:Kitrinoviricota	132	56.8	2.44e-44	1649169	superkingdom:Bacteria,clade:FCB group,clade:Bacteroidetes/Chlorobi group,phylum:Bacteroidetes,class:Chitinophagia,order:Chitinophagales,family:Chitinophagaceae,genus:Taibaiella,species:Taibaiella soli
189_SRF_0.22-3_k119_322198	BAD88611	Mega:Kitrinoviricota	102	50	5.26e-24	3668	superkingdom:Eukaryota,kingdom:Viridiplantae,phylum:Streptophyta,subphylum:Streptophytina,clade:Embryophyta,clade:Tracheophyta,clade:Euphyllophyta,clade:Spermatophyta,class:Magnoliopsida,clade:Mesangiospermae,clade:eudicotyledons,clade:Gunneridae,clade:Pentapetalae,clade:rosids,clade:fabids,order:Cucurbitales,family:Cucurbitaceae,tribe:Benincaseae,genus:Lagenaria,species:Lagenaria siceraria
201_SRF_0.22-3_k119_193970	WP_110999720	Mega:Kitrinoviricota	239	54	9.59e-89	1649169	superkingdom:Bacteria,clade:FCB group,clade:Bacteroidetes/Chlorobi group,phylum:Bacteroidetes,class:Chitinophagia,order:Chitinophagales,family:Chitinophagaceae,genus:Taibaiella,species:Taibaiella soli
205_SRF_0.22-3_k119_578442	WP_110999720	Mega:Kitrinoviricota	241	53.9	2.58e-84	1649169	superkingdom:Bacteria,clade:FCB group,clade:Bacteroidetes/Chlorobi group,phylum:Bacteroidetes,class:Chitinophagia,order:Chitinophagales,family:Chitinophagaceae,genus:Taibaiella,species:Taibaiella soli
155MES2KKQQ14_2_k119_1590473	AAA47824	Mega:Lenarviricota;others	276	99.3	6.73e-189	4932	superkingdom:Eukaryota,clade:Opisthokonta,kingdom:Fungi,subkingdom:Dikarya,phylum:Ascomycota,clade:saccharomyceta,subphylum:Saccharomycotina,class:Saccharomycetes,order:Saccharomycetales,family:Saccharomycetaceae,genus:Saccharomyces,species:Saccharomyces cerevisiae
163MES1KKQQ14_2_k119_696694	AAA47824	Mega:Lenarviricota;others	348	97.4	1.06e-236	4932	superkingdom:Eukaryota,clade:Opisthokonta,kingdom:Fungi,subkingdom:Dikarya,phylum:Ascomycota,clade:saccharomyceta,subphylum:Saccharomycotina,class:Saccharomycetes,order:Saccharomycetales,family:Saccharomycetaceae,genus:Saccharomyces,species:Saccharomyces cerevisiae
163MES1KKQQ14_2_k119_929042	AAA47824	Mega:Lenarviricota;others	247	99.2	5.51e-167	4932	superkingdom:Eukaryota,clade:Opisthokonta,kingdom:Fungi,subkingdom:Dikarya,phylum:Ascomycota,clade:saccharomyceta,subphylum:Saccharomycotina,class:Saccharomycetes,order:Saccharomycetales,family:Saccharomycetaceae,genus:Saccharomyces,species:Saccharomyces cerevisiae
180DCM1KKQQ14_4_k141_126010	KAB1207904	Mega:Lenarviricota;others	105	39	6.72e-10	262757	superkingdom:Eukaryota,kingdom:Viridiplantae,phylum:Streptophyta,subphylum:Streptophytina,clade:Embryophyta,clade:Tracheophyta,clade:Euphyllophyta,clade:Spermatophyta,class:Magnoliopsida,clade:Mesangiospermae,clade:eudicotyledons,clade:Gunneridae,clade:Pentapetalae,clade:rosids,clade:fabids,order:Fagales,family:Myricaceae,genus:Morella,species:Morella rubra
189MES1GGZZ14_1_k141_204788	RWR97877	Mega:Lenarviricota;others	108	33.3	1.92e-11	337451	superkingdom:Eukaryota,kingdom:Viridiplantae,phylum:Streptophyta,subphylum:Streptophytina,clade:Embryophyta,clade:Tracheophyta,clade:Euphyllophyta,clade:Spermatophyta,class:Magnoliopsida,clade:Mesangiospermae,clade:Magnoliidae,order:Laurales,family:Lauraceae,genus:Cinnamomum,species:Cinnamomum micranthum,forma:Cinnamomum micranthum f. kanehirae
189MES1GGZZ14_2_k119_27503	RWR97877	Mega:Lenarviricota;others	92	45.7	3.24e-15	337451	superkingdom:Eukaryota,kingdom:Viridiplantae,phylum:Streptophyta,subphylum:Streptophytina,clade:Embryophyta,clade:Tracheophyta,clade:Euphyllophyta,clade:Spermatophyta,class:Magnoliopsida,clade:Mesangiospermae,clade:Magnoliidae,order:Laurales,family:Lauraceae,genus:Cinnamomum,species:Cinnamomum micranthum,forma:Cinnamomum micranthum f. kanehirae
189MES1GGZZ14_3_k141_99702	RWR97877	Mega:Lenarviricota;others	185	30.8	1.6e-17	337451	superkingdom:Eukaryota,kingdom:Viridiplantae,phylum:Streptophyta,subphylum:Streptophytina,clade:Embryophyta,clade:Tracheophyta,clade:Euphyllophyta,clade:Spermatophyta,class:Magnoliopsida,clade:Mesangiospermae,clade:Magnoliidae,order:Laurales,family:Lauraceae,genus:Cinnamomum,species:Cinnamomum micranthum,forma:Cinnamomum micranthum f. kanehirae
125SUR1GGMM14_2_ERR1719316_contig_435502	KMQ87490	Mega:Lenarviricota;others	241	29.5	2.3e-17	67767	superkingdom:Eukaryota,clade:Opisthokonta,kingdom:Metazoa,clade:Eumetazoa,clade:Bilateria,clade:Protostomia,clade:Ecdysozoa,clade:Panarthropoda,phylum:Arthropoda,clade:Mandibulata,clade:Pancrustacea,subphylum:Hexapoda,class:Insecta,clade:Dicondylia,subclass:Pterygota,infraclass:Neoptera,cohort:Endopterygota,order:Hymenoptera,suborder:Apocrita,infraorder:Aculeata,superfamily:Formicoidea,family:For…
131DCM1GGZZ14_1_ERR1711881_contig_63987	KHN11224	Mega:Lenarviricota;others	94	38.3	6.15e-11	3848	superkingdom:Eukaryota,kingdom:Viridiplantae,phylum:Streptophyta,subphylum:Streptophytina,clade:Embryophyta,clade:Tracheophyta,clade:Euphyllophyta,clade:Spermatophyta,class:Magnoliopsida,clade:Mesangiospermae,clade:eudicotyledons,clade:Gunneridae,clade:Pentapetalae,clade:rosids,clade:fabids,order:Fabales,family:Fabaceae,subfamily:Papilionoideae,clade:50 kb inversion clade,clade:NPAAA clade,clade:…
131DCM1GGZZ14_2_ERR1712036_contig_255837	KHN11224	Mega:Lenarviricota;others	94	38.3	5.28e-11	3848	superkingdom:Eukaryota,kingdom:Viridiplantae,phylum:Streptophyta,subphylum:Streptophytina,clade:Embryophyta,clade:Tracheophyta,clade:Euphyllophyta,clade:Spermatophyta,class:Magnoliopsida,clade:Mesangiospermae,clade:eudicotyledons,clade:Gunneridae,clade:Pentapetalae,clade:rosids,clade:fabids,order:Fabales,family:Fabaceae,subfamily:Papilionoideae,clade:50 kb inversion clade,clade:NPAAA clade,clade:…
131SUR1GGMM14_1_ERR1712054_contig_193999	RWR97759	Mega:Lenarviricota;others	95	42.1	7.51e-11	337451	superkingdom:Eukaryota,kingdom:Viridiplantae,phylum:Streptophyta,subphylum:Streptophytina,clade:Embryophyta,clade:Tracheophyta,clade:Euphyllophyta,clade:Spermatophyta,class:Magnoliopsida,clade:Mesangiospermae,clade:Magnoliidae,order:Laurales,family:Lauraceae,genus:Cinnamomum,species:Cinnamomum micranthum,forma:Cinnamomum micranthum f. kanehirae
131SUR1GGMM14_1_ERR1712054_contig_1760186	RWR97877	Mega:Lenarviricota;others	111	38.7	9.32e-15	337451	superkingdom:Eukaryota,kingdom:Viridiplantae,phylum:Streptophyta,subphylum:Streptophytina,clade:Embryophyta,clade:Tracheophyta,clade:Euphyllophyta,clade:Spermatophyta,class:Magnoliopsida,clade:Mesangiospermae,clade:Magnoliidae,order:Laurales,family:Lauraceae,genus:Cinnamomum,species:Cinnamomum micranthum,forma:Cinnamomum micranthum f. kanehirae
149SUR1MMQQ14_1_ERR1712087_contig_811245	YP_009495546	Mega:Lenarviricota;others	596	76.2	1.01e-315	517775	superkingdom:Eukaryota,clade:Sar,clade:Stramenopiles,clade:Ochrophyta,phylum:Bacillariophyta,class:Mediophyceae,subclass:Biddulphiophycidae,order:Triceratiales,family:Plagiogrammaceae,genus:Psammoneis,species:Psammoneis japonica
64SUR1GGMM14_1_ERR1711943_contig_39313	KHN11224	Mega:Lenarviricota;others	93	38.7	5.45e-11	3848	superkingdom:Eukaryota,kingdom:Viridiplantae,phylum:Streptophyta,subphylum:Streptophytina,clade:Embryophyta,clade:Tracheophyta,clade:Euphyllophyta,clade:Spermatophyta,class:Magnoliopsida,clade:Mesangiospermae,clade:eudicotyledons,clade:Gunneridae,clade:Pentapetalae,clade:rosids,clade:fabids,order:Fabales,family:Fabaceae,subfamily:Papilionoideae,clade:50 kb inversion clade,clade:NPAAA clade,clade:…
64SUR1GGMM14_2_ERR1712100_contig_1123644	KHN11224	Mega:Lenarviricota;others	94	38.3	5.34e-11	3848	superkingdom:Eukaryota,kingdom:Viridiplantae,phylum:Streptophyta,subphylum:Streptophytina,clade:Embryophyta,clade:Tracheophyta,clade:Euphyllophyta,clade:Spermatophyta,class:Magnoliopsida,clade:Mesangiospermae,clade:eudicotyledons,clade:Gunneridae,clade:Pentapetalae,clade:rosids,clade:fabids,order:Fabales,family:Fabaceae,subfamily:Papilionoideae,clade:50 kb inversion clade,clade:NPAAA clade,clade:…
70SUR1GGMM14_2_ERR1711924_contig_765026	KMQ87490	Mega:Lenarviricota;others	242	29.3	5.15e-16	67767	superkingdom:Eukaryota,clade:Opisthokonta,kingdom:Metazoa,clade:Eumetazoa,clade:Bilateria,clade:Protostomia,clade:Ecdysozoa,clade:Panarthropoda,phylum:Arthropoda,clade:Mandibulata,clade:Pancrustacea,subphylum:Hexapoda,class:Insecta,clade:Dicondylia,subclass:Pterygota,infraclass:Neoptera,cohort:Endopterygota,order:Hymenoptera,suborder:Apocrita,infraorder:Aculeata,superfamily:Formicoidea,family:For…
72DCM1GGMM14_1_ERR1712057_contig_149672	KHN11224	Mega:Lenarviricota;others	94	38.3	6.15e-11	3848	superkingdom:Eukaryota,kingdom:Viridiplantae,phylum:Streptophyta,subphylum:Streptophytina,clade:Embryophyta,clade:Tracheophyta,clade:Euphyllophyta,clade:Spermatophyta,class:Magnoliopsida,clade:Mesangiospermae,clade:eudicotyledons,clade:Gunneridae,clade:Pentapetalae,clade:rosids,clade:fabids,order:Fabales,family:Fabaceae,subfamily:Papilionoideae,clade:50 kb inversion clade,clade:NPAAA clade,clade:…
78DCM1GGZZ14_2_ERR1711970_contig_1267285	KHN11224	Mega:Lenarviricota;others	94	38.3	6.11e-11	3848	superkingdom:Eukaryota,kingdom:Viridiplantae,phylum:Streptophyta,subphylum:Streptophytina,clade:Embryophyta,clade:Tracheophyta,clade:Euphyllophyta,clade:Spermatophyta,class:Magnoliopsida,clade:Mesangiospermae,clade:eudicotyledons,clade:Gunneridae,clade:Pentapetalae,clade:rosids,clade:fabids,order:Fabales,family:Fabaceae,subfamily:Papilionoideae,clade:50 kb inversion clade,clade:NPAAA clade,clade:…
98DCM2GGMM14_1_ERR1712093_contig_735759	KHN11224	Mega:Lenarviricota;others	94	38.3	5.54e-11	3848	superkingdom:Eukaryota,kingdom:Viridiplantae,phylum:Streptophyta,subphylum:Streptophytina,clade:Embryophyta,clade:Tracheophyta,clade:Euphyllophyta,clade:Spermatophyta,class:Magnoliopsida,clade:Mesangiospermae,clade:eudicotyledons,clade:Gunneridae,clade:Pentapetalae,clade:rosids,clade:fabids,order:Fabales,family:Fabaceae,subfamily:Papilionoideae,clade:50 kb inversion clade,clade:NPAAA clade,clade:…
067_SRF_0.22-3_k119_424893	AAD17381	Mega:Lenarviricota;others	94	52.1	1.59e-13	107832	superkingdom:Eukaryota,clade:Opisthokonta,kingdom:Fungi,subkingdom:Dikarya,phylum:Basidiomycota,subphylum:Agaricomycotina,class:Agaricomycetes,sub.class:Agaricomycetes incertae sedis,order:Cantharellales,family:Ceratobasidiaceae,genus:Thanatephorus,species:Thanatephorus cucumeris
072_DCM_0.22-3_k119_29082	KMQ87490	Mega:Lenarviricota;others	165	35.2	3.97e-13	67767	superkingdom:Eukaryota,clade:Opisthokonta,kingdom:Metazoa,clade:Eumetazoa,clade:Bilateria,clade:Protostomia,clade:Ecdysozoa,clade:Panarthropoda,phylum:Arthropoda,clade:Mandibulata,clade:Pancrustacea,subphylum:Hexapoda,class:Insecta,clade:Dicondylia,subclass:Pterygota,infraclass:Neoptera,cohort:Endopterygota,order:Hymenoptera,suborder:Apocrita,infraorder:Aculeata,superfamily:Formicoidea,family:For…
072_DCM_0.22-3_k119_178827	WP_175084633	Mega:Lenarviricota;others	161	34.8	1.24e-13	2060052	superkingdom:Bacteria,clade:Terrabacteria group,phylum:Actinobacteria,class:Actinomycetia,order:Frankiales,family:Frankiaceae,genus:Frankia,species:Candidatus Frankia nodulisporulans
078_DCM_0.22-3_k119_451541	KMQ87490	Mega:Lenarviricota;others	135	37.8	4.28e-12	67767	superkingdom:Eukaryota,clade:Opisthokonta,kingdom:Metazoa,clade:Eumetazoa,clade:Bilateria,clade:Protostomia,clade:Ecdysozoa,clade:Panarthropoda,phylum:Arthropoda,clade:Mandibulata,clade:Pancrustacea,subphylum:Hexapoda,class:Insecta,clade:Dicondylia,subclass:Pterygota,infraclass:Neoptera,cohort:Endopterygota,order:Hymenoptera,suborder:Apocrita,infraorder:Aculeata,superfamily:Formicoidea,family:For…
083_SRF_0.22-3_k119_384396	KMQ87490	Mega:Lenarviricota;others	158	32.9	2.48e-10	67767	superkingdom:Eukaryota,clade:Opisthokonta,kingdom:Metazoa,clade:Eumetazoa,clade:Bilateria,clade:Protostomia,clade:Ecdysozoa,clade:Panarthropoda,phylum:Arthropoda,clade:Mandibulata,clade:Pancrustacea,subphylum:Hexapoda,class:Insecta,clade:Dicondylia,subclass:Pterygota,infraclass:Neoptera,cohort:Endopterygota,order:Hymenoptera,suborder:Apocrita,infraorder:Aculeata,superfamily:Formicoidea,family:For…
089_SRF_0.22-3_k119_200333	ROV86622	Mega:Lenarviricota;others	242	30.2	1.23e-13	252740	superkingdom:Eukaryota,clade:Opisthokonta,kingdom:Fungi,subkingdom:Dikarya,phylum:Ascomycota,clade:saccharomyceta,subphylum:Pezizomycotina,clade:leotiomyceta,clade:sordariomyceta,class:Sordariomycetes,subclass:Sordariomycetidae,order:Diaporthales,family:Valsaceae,genus:Valsa,species:Valsa sordida
089_SRF_0.22-3_k119_435750	KMQ87490	Mega:Lenarviricota;others	161	32.9	3.62e-10	67767	superkingdom:Eukaryota,clade:Opisthokonta,kingdom:Metazoa,clade:Eumetazoa,clade:Bilateria,clade:Protostomia,clade:Ecdysozoa,clade:Panarthropoda,phylum:Arthropoda,clade:Mandibulata,clade:Pancrustacea,subphylum:Hexapoda,class:Insecta,clade:Dicondylia,subclass:Pterygota,infraclass:Neoptera,cohort:Endopterygota,order:Hymenoptera,suborder:Apocrita,infraorder:Aculeata,superfamily:Formicoidea,family:For…
090_SRF_0.22-3_k119_417969	RWR97877	Mega:Lenarviricota;others	94	44.7	6.56e-15	337451	superkingdom:Eukaryota,kingdom:Viridiplantae,phylum:Streptophyta,subphylum:Streptophytina,clade:Embryophyta,clade:Tracheophyta,clade:Euphyllophyta,clade:Spermatophyta,class:Magnoliopsida,clade:Mesangiospermae,clade:Magnoliidae,order:Laurales,family:Lauraceae,genus:Cinnamomum,species:Cinnamomum micranthum,forma:Cinnamomum micranthum f. kanehirae
093_DCM_0.22-3_k119_157195	KHN11224	Mega:Lenarviricota;others	85	42.4	1.35e-12	3848	superkingdom:Eukaryota,kingdom:Viridiplantae,phylum:Streptophyta,subphylum:Streptophytina,clade:Embryophyta,clade:Tracheophyta,clade:Euphyllophyta,clade:Spermatophyta,class:Magnoliopsida,clade:Mesangiospermae,clade:eudicotyledons,clade:Gunneridae,clade:Pentapetalae,clade:rosids,clade:fabids,order:Fabales,family:Fabaceae,subfamily:Papilionoideae,clade:50 kb inversion clade,clade:NPAAA clade,clade:…
093_SRF_0.22-3_k119_231166	AAA47824	Mega:Lenarviricota;others	316	30.1	1.36e-18	4932	superkingdom:Eukaryota,clade:Opisthokonta,kingdom:Fungi,subkingdom:Dikarya,phylum:Ascomycota,clade:saccharomyceta,subphylum:Saccharomycotina,class:Saccharomycetes,order:Saccharomycetales,family:Saccharomycetaceae,genus:Saccharomyces,species:Saccharomyces cerevisiae
098_DCM_0.22-3_k119_77812	KMQ87490	Mega:Lenarviricota;others	210	33.8	3.75e-20	67767	superkingdom:Eukaryota,clade:Opisthokonta,kingdom:Metazoa,clade:Eumetazoa,clade:Bilateria,clade:Protostomia,clade:Ecdysozoa,clade:Panarthropoda,phylum:Arthropoda,clade:Mandibulata,clade:Pancrustacea,subphylum:Hexapoda,class:Insecta,clade:Dicondylia,subclass:Pterygota,infraclass:Neoptera,cohort:Endopterygota,order:Hymenoptera,suborder:Apocrita,infraorder:Aculeata,superfamily:Formicoidea,family:For…
100_DCM_0.22-3_k119_193021	QFU95948	Mega:Lenarviricota;others	204	29.9	7.26e-10	31234	superkingdom:Eukaryota,clade:Opisthokonta,kingdom:Metazoa,clade:Eumetazoa,clade:Bilateria,clade:Protostomia,clade:Ecdysozoa,phylum:Nematoda,class:Chromadorea,order:Rhabditida,suborder:Rhabditina,infraorder:Rhabditomorpha,superfamily:Rhabditoidea,family:Rhabditidae,subfamily:Peloderinae,genus:Caenorhabditis,species:Caenorhabditis remanei
100_SRF_0.22-3_k119_348069	KAA0168301	Mega:Lenarviricota;others	68	83.8	1.12e-18	33653	superkingdom:Eukaryota,clade:Sar,clade:Stramenopiles,class:Bigyra,clade:Opalozoa,order:Bicosoecida,family:Cafeteriaceae,genus:Cafeteria,species:Cafeteria roenbergensis
111_DCM_0.22-3_k119_3979	RWR97877	Mega:Lenarviricota;others	199	27.1	2.46e-12	337451	superkingdom:Eukaryota,kingdom:Viridiplantae,phylum:Streptophyta,subphylum:Streptophytina,clade:Embryophyta,clade:Tracheophyta,clade:Euphyllophyta,clade:Spermatophyta,class:Magnoliopsida,clade:Mesangiospermae,clade:Magnoliidae,order:Laurales,family:Lauraceae,genus:Cinnamomum,species:Cinnamomum micranthum,forma:Cinnamomum micranthum f. kanehirae
113_SRF_0.22-3_k119_32904	RWR97877	Mega:Lenarviricota;others	111	38.7	1.67e-13	337451	superkingdom:Eukaryota,kingdom:Viridiplantae,phylum:Streptophyta,subphylum:Streptophytina,clade:Embryophyta,clade:Tracheophyta,clade:Euphyllophyta,clade:Spermatophyta,class:Magnoliopsida,clade:Mesangiospermae,clade:Magnoliidae,order:Laurales,family:Lauraceae,genus:Cinnamomum,species:Cinnamomum micranthum,forma:Cinnamomum micranthum f. kanehirae
122_DCM_0.22-3_k119_32647	KMQ87490	Mega:Lenarviricota;others	250	30.8	2.71e-18	67767	superkingdom:Eukaryota,clade:Opisthokonta,kingdom:Metazoa,clade:Eumetazoa,clade:Bilateria,clade:Protostomia,clade:Ecdysozoa,clade:Panarthropoda,phylum:Arthropoda,clade:Mandibulata,clade:Pancrustacea,subphylum:Hexapoda,class:Insecta,clade:Dicondylia,subclass:Pterygota,infraclass:Neoptera,cohort:Endopterygota,order:Hymenoptera,suborder:Apocrita,infraorder:Aculeata,superfamily:Formicoidea,family:For…
122_DCM_0.22-3_k119_282058	KMQ87490	Mega:Lenarviricota;others	222	34.2	2.74e-21	67767	superkingdom:Eukaryota,clade:Opisthokonta,kingdom:Metazoa,clade:Eumetazoa,clade:Bilateria,clade:Protostomia,clade:Ecdysozoa,clade:Panarthropoda,phylum:Arthropoda,clade:Mandibulata,clade:Pancrustacea,subphylum:Hexapoda,class:Insecta,clade:Dicondylia,subclass:Pterygota,infraclass:Neoptera,cohort:Endopterygota,order:Hymenoptera,suborder:Apocrita,infraorder:Aculeata,superfamily:Formicoidea,family:For…
124_MIX_0.22-3_k119_422465	KMQ87490	Mega:Lenarviricota;others	144	36.8	5.85e-12	67767	superkingdom:Eukaryota,clade:Opisthokonta,kingdom:Metazoa,clade:Eumetazoa,clade:Bilateria,clade:Protostomia,clade:Ecdysozoa,clade:Panarthropoda,phylum:Arthropoda,clade:Mandibulata,clade:Pancrustacea,subphylum:Hexapoda,class:Insecta,clade:Dicondylia,subclass:Pterygota,infraclass:Neoptera,cohort:Endopterygota,order:Hymenoptera,suborder:Apocrita,infraorder:Aculeata,superfamily:Formicoidea,family:For…
124_MIX_0.22-3_k119_585593	WP_175084633	Mega:Lenarviricota;others	213	31	4.98e-16	2060052	superkingdom:Bacteria,clade:Terrabacteria group,phylum:Actinobacteria,class:Actinomycetia,order:Frankiales,family:Frankiaceae,genus:Frankia,species:Candidatus Frankia nodulisporulans
124_SRF_0.22-3_k141_304697	KMQ87490	Mega:Lenarviricota;others	173	35.3	2.25e-11	67767	superkingdom:Eukaryota,clade:Opisthokonta,kingdom:Metazoa,clade:Eumetazoa,clade:Bilateria,clade:Protostomia,clade:Ecdysozoa,clade:Panarthropoda,phylum:Arthropoda,clade:Mandibulata,clade:Pancrustacea,subphylum:Hexapoda,class:Insecta,clade:Dicondylia,subclass:Pterygota,infraclass:Neoptera,cohort:Endopterygota,order:Hymenoptera,suborder:Apocrita,infraorder:Aculeata,superfamily:Formicoidea,family:For…
125_MIX_0.22-3_k119_52737	KMQ87490	Mega:Lenarviricota;others	159	34.6	2.72e-13	67767	superkingdom:Eukaryota,clade:Opisthokonta,kingdom:Metazoa,clade:Eumetazoa,clade:Bilateria,clade:Protostomia,clade:Ecdysozoa,clade:Panarthropoda,phylum:Arthropoda,clade:Mandibulata,clade:Pancrustacea,subphylum:Hexapoda,class:Insecta,clade:Dicondylia,subclass:Pterygota,infraclass:Neoptera,cohort:Endopterygota,order:Hymenoptera,suborder:Apocrita,infraorder:Aculeata,superfamily:Formicoidea,family:For…
125_MIX_0.22-3_k119_68877	KMQ87490	Mega:Lenarviricota;others	247	32.4	2.1e-19	67767	superkingdom:Eukaryota,clade:Opisthokonta,kingdom:Metazoa,clade:Eumetazoa,clade:Bilateria,clade:Protostomia,clade:Ecdysozoa,clade:Panarthropoda,phylum:Arthropoda,clade:Mandibulata,clade:Pancrustacea,subphylum:Hexapoda,class:Insecta,clade:Dicondylia,subclass:Pterygota,infraclass:Neoptera,cohort:Endopterygota,order:Hymenoptera,suborder:Apocrita,infraorder:Aculeata,superfamily:Formicoidea,family:For…
125_MIX_0.22-3_k119_121506	KMQ87490	Mega:Lenarviricota;others	222	34.2	6.69e-22	67767	superkingdom:Eukaryota,clade:Opisthokonta,kingdom:Metazoa,clade:Eumetazoa,clade:Bilateria,clade:Protostomia,clade:Ecdysozoa,clade:Panarthropoda,phylum:Arthropoda,clade:Mandibulata,clade:Pancrustacea,subphylum:Hexapoda,class:Insecta,clade:Dicondylia,subclass:Pterygota,infraclass:Neoptera,cohort:Endopterygota,order:Hymenoptera,suborder:Apocrita,infraorder:Aculeata,superfamily:Formicoidea,family:For…
127_SRF_0.22-3_k119_373920	KMQ87490	Mega:Lenarviricota;others	204	31.4	1.08e-12	67767	superkingdom:Eukaryota,clade:Opisthokonta,kingdom:Metazoa,clade:Eumetazoa,clade:Bilateria,clade:Protostomia,clade:Ecdysozoa,clade:Panarthropoda,phylum:Arthropoda,clade:Mandibulata,clade:Pancrustacea,subphylum:Hexapoda,class:Insecta,clade:Dicondylia,subclass:Pterygota,infraclass:Neoptera,cohort:Endopterygota,order:Hymenoptera,suborder:Apocrita,infraorder:Aculeata,superfamily:Formicoidea,family:For…
134_SRF_0.22-3_k119_417064	WP_175084633	Mega:Lenarviricota;others	162	35.2	5.83e-15	2060052	superkingdom:Bacteria,clade:Terrabacteria group,phylum:Actinobacteria,class:Actinomycetia,order:Frankiales,family:Frankiaceae,genus:Frankia,species:Candidatus Frankia nodulisporulans
135_SRF_0.22-3_k119_296237	MBN06964	Mega:Lenarviricota;others	68	88.2	1.37e-32	1898112	superkingdom:Bacteria,phylum:Proteobacteria,class:Alphaproteobacteria,order:Rhodospirillales,family:Rhodospirillaceae,sub.family:unclassified Rhodospirillaceae,species:Rhodospirillaceae bacterium
151_DCM_0.22-3_k119_451371	KMQ87490	Mega:Lenarviricota;others	253	29.2	1.06e-15	67767	superkingdom:Eukaryota,clade:Opisthokonta,kingdom:Metazoa,clade:Eumetazoa,clade:Bilateria,clade:Protostomia,clade:Ecdysozoa,clade:Panarthropoda,phylum:Arthropoda,clade:Mandibulata,clade:Pancrustacea,subphylum:Hexapoda,class:Insecta,clade:Dicondylia,subclass:Pterygota,infraclass:Neoptera,cohort:Endopterygota,order:Hymenoptera,suborder:Apocrita,infraorder:Aculeata,superfamily:Formicoidea,family:For…
151_SRF_0.22-3_k119_196971	KMQ87490	Mega:Lenarviricota;others	253	29.2	1.28e-15	67767	superkingdom:Eukaryota,clade:Opisthokonta,kingdom:Metazoa,clade:Eumetazoa,clade:Bilateria,clade:Protostomia,clade:Ecdysozoa,clade:Panarthropoda,phylum:Arthropoda,clade:Mandibulata,clade:Pancrustacea,subphylum:Hexapoda,class:Insecta,clade:Dicondylia,subclass:Pterygota,infraclass:Neoptera,cohort:Endopterygota,order:Hymenoptera,suborder:Apocrita,infraorder:Aculeata,superfamily:Formicoidea,family:For…
152_MXL_0.22-3_k119_934308	TNV80491	Mega:Lenarviricota;others	82	68.3	2.35e-32	5974	superkingdom:Eukaryota,clade:Sar,clade:Alveolata,phylum:Ciliophora,subphylum:Intramacronucleata,class:Spirotrichea,subclass:Stichotrichia,order:Sporadotrichida,family:Halteriidae,genus:Halteria,species:Halteria grandinella
152_MXL_0.22-3_k119_1013617	MAR83125	Mega:Lenarviricota;others	40	97.5	3.21e-15	1913989	superkingdom:Bacteria,phylum:Proteobacteria,class:Gammaproteobacteria,sub.class:unclassified Gammaproteobacteria,species:Gammaproteobacteria bacterium
152_MXL_0.22-3_k119_1216570	KMQ87490	Mega:Lenarviricota;others	242	27.3	4.37e-12	67767	superkingdom:Eukaryota,clade:Opisthokonta,kingdom:Metazoa,clade:Eumetazoa,clade:Bilateria,clade:Protostomia,clade:Ecdysozoa,clade:Panarthropoda,phylum:Arthropoda,clade:Mandibulata,clade:Pancrustacea,subphylum:Hexapoda,class:Insecta,clade:Dicondylia,subclass:Pterygota,infraclass:Neoptera,cohort:Endopterygota,order:Hymenoptera,suborder:Apocrita,infraorder:Aculeata,superfamily:Formicoidea,family:For…
152_MXL_0.22-3_k119_1287157	KMQ87490	Mega:Lenarviricota;others	253	29.2	1.68e-15	67767	superkingdom:Eukaryota,clade:Opisthokonta,kingdom:Metazoa,clade:Eumetazoa,clade:Bilateria,clade:Protostomia,clade:Ecdysozoa,clade:Panarthropoda,phylum:Arthropoda,clade:Mandibulata,clade:Pancrustacea,subphylum:Hexapoda,class:Insecta,clade:Dicondylia,subclass:Pterygota,infraclass:Neoptera,cohort:Endopterygota,order:Hymenoptera,suborder:Apocrita,infraorder:Aculeata,superfamily:Formicoidea,family:For…
152_SRF_0.22-3_k119_84989	KMQ87490	Mega:Lenarviricota;others	253	29.2	1.38e-15	67767	superkingdom:Eukaryota,clade:Opisthokonta,kingdom:Metazoa,clade:Eumetazoa,clade:Bilateria,clade:Protostomia,clade:Ecdysozoa,clade:Panarthropoda,phylum:Arthropoda,clade:Mandibulata,clade:Pancrustacea,subphylum:Hexapoda,class:Insecta,clade:Dicondylia,subclass:Pterygota,infraclass:Neoptera,cohort:Endopterygota,order:Hymenoptera,suborder:Apocrita,infraorder:Aculeata,superfamily:Formicoidea,family:For…
152_SRF_0.22-3_k119_450893	AAA47824	Mega:Lenarviricota;others	310	28.7	2.64e-18	4932	superkingdom:Eukaryota,clade:Opisthokonta,kingdom:Fungi,subkingdom:Dikarya,phylum:Ascomycota,clade:saccharomyceta,subphylum:Saccharomycotina,class:Saccharomycetes,order:Saccharomycetales,family:Saccharomycetaceae,genus:Saccharomyces,species:Saccharomyces cerevisiae
153_MXL_0.22-3_k119_550165	KMQ87490	Mega:Lenarviricota;others	253	29.2	3.99e-16	67767	superkingdom:Eukaryota,clade:Opisthokonta,kingdom:Metazoa,clade:Eumetazoa,clade:Bilateria,clade:Protostomia,clade:Ecdysozoa,clade:Panarthropoda,phylum:Arthropoda,clade:Mandibulata,clade:Pancrustacea,subphylum:Hexapoda,class:Insecta,clade:Dicondylia,subclass:Pterygota,infraclass:Neoptera,cohort:Endopterygota,order:Hymenoptera,suborder:Apocrita,infraorder:Aculeata,superfamily:Formicoidea,family:For…
158_SRF_0.22-3_k119_226886	AAD17381	Mega:Lenarviricota;others	178	35.4	4.88e-20	107832	superkingdom:Eukaryota,clade:Opisthokonta,kingdom:Fungi,subkingdom:Dikarya,phylum:Basidiomycota,subphylum:Agaricomycotina,class:Agaricomycetes,sub.class:Agaricomycetes incertae sedis,order:Cantharellales,family:Ceratobasidiaceae,genus:Thanatephorus,species:Thanatephorus cucumeris
168_DCM_0.22-3_k119_197636	AAD17381	Mega:Lenarviricota;others	101	49.5	1.9e-13	107832	superkingdom:Eukaryota,clade:Opisthokonta,kingdom:Fungi,subkingdom:Dikarya,phylum:Basidiomycota,subphylum:Agaricomycotina,class:Agaricomycetes,sub.class:Agaricomycetes incertae sedis,order:Cantharellales,family:Ceratobasidiaceae,genus:Thanatephorus,species:Thanatephorus cucumeris
175_IZZ_0.22-3_k119_36958	RWR97877	Mega:Lenarviricota;others	108	33.3	9.56e-10	337451	superkingdom:Eukaryota,kingdom:Viridiplantae,phylum:Streptophyta,subphylum:Streptophytina,clade:Embryophyta,clade:Tracheophyta,clade:Euphyllophyta,clade:Spermatophyta,class:Magnoliopsida,clade:Mesangiospermae,clade:Magnoliidae,order:Laurales,family:Lauraceae,genus:Cinnamomum,species:Cinnamomum micranthum,forma:Cinnamomum micranthum f. kanehirae
175_SRF_0.22-3_k119_277047	RWR97877	Mega:Lenarviricota;others	145	34.5	2.63e-13	337451	superkingdom:Eukaryota,kingdom:Viridiplantae,phylum:Streptophyta,subphylum:Streptophytina,clade:Embryophyta,clade:Tracheophyta,clade:Euphyllophyta,clade:Spermatophyta,class:Magnoliopsida,clade:Mesangiospermae,clade:Magnoliidae,order:Laurales,family:Lauraceae,genus:Cinnamomum,species:Cinnamomum micranthum,forma:Cinnamomum micranthum f. kanehirae
189_DCM_0.22-3_k119_400205	RWR97877	Mega:Lenarviricota;others	102	34.3	1.45e-11	337451	superkingdom:Eukaryota,kingdom:Viridiplantae,phylum:Streptophyta,subphylum:Streptophytina,clade:Embryophyta,clade:Tracheophyta,clade:Euphyllophyta,clade:Spermatophyta,class:Magnoliopsida,clade:Mesangiospermae,clade:Magnoliidae,order:Laurales,family:Lauraceae,genus:Cinnamomum,species:Cinnamomum micranthum,forma:Cinnamomum micranthum f. kanehirae
189_SRF_0.22-3_k119_139787	YP_002600911	Mega:Lenarviricota;others	160	95	4.93e-76	36894	superkingdom:Eukaryota,kingdom:Viridiplantae,phylum:Chlorophyta,class:Pyramimonadophyceae,order:Pyramimonadales,family:Pyramimonadaceae,genus:Pyramimonas,subgenus:Pyramimonas subgen. Trichocystis,species:Pyramimonas parkeae
189_SRF_0.22-3_k119_466224	RWR97877	Mega:Lenarviricota;others	122	32	1.17e-10	337451	superkingdom:Eukaryota,kingdom:Viridiplantae,phylum:Streptophyta,subphylum:Streptophytina,clade:Embryophyta,clade:Tracheophyta,clade:Euphyllophyta,clade:Spermatophyta,class:Magnoliopsida,clade:Mesangiospermae,clade:Magnoliidae,order:Laurales,family:Lauraceae,genus:Cinnamomum,species:Cinnamomum micranthum,forma:Cinnamomum micranthum f. kanehirae
193_SRF_0.22-3_k119_50549	KMQ87490	Mega:Lenarviricota;others	158	32.9	9.41e-10	67767	superkingdom:Eukaryota,clade:Opisthokonta,kingdom:Metazoa,clade:Eumetazoa,clade:Bilateria,clade:Protostomia,clade:Ecdysozoa,clade:Panarthropoda,phylum:Arthropoda,clade:Mandibulata,clade:Pancrustacea,subphylum:Hexapoda,class:Insecta,clade:Dicondylia,subclass:Pterygota,infraclass:Neoptera,cohort:Endopterygota,order:Hymenoptera,suborder:Apocrita,infraorder:Aculeata,superfamily:Formicoidea,family:For…
205_SRF_0.22-3_k119_33344	KMQ87490	Mega:Lenarviricota;others	214	31.3	9.64e-11	67767	superkingdom:Eukaryota,clade:Opisthokonta,kingdom:Metazoa,clade:Eumetazoa,clade:Bilateria,clade:Protostomia,clade:Ecdysozoa,clade:Panarthropoda,phylum:Arthropoda,clade:Mandibulata,clade:Pancrustacea,subphylum:Hexapoda,class:Insecta,clade:Dicondylia,subclass:Pterygota,infraclass:Neoptera,cohort:Endopterygota,order:Hymenoptera,suborder:Apocrita,infraorder:Aculeata,superfamily:Formicoidea,family:For…
206_SRF_0.22-3_k119_83277	AAD17381	Mega:Lenarviricota;others	224	34.4	1.2e-22	107832	superkingdom:Eukaryota,clade:Opisthokonta,kingdom:Fungi,subkingdom:Dikarya,phylum:Basidiomycota,subphylum:Agaricomycotina,class:Agaricomycetes,sub.class:Agaricomycetes incertae sedis,order:Cantharellales,family:Ceratobasidiaceae,genus:Thanatephorus,species:Thanatephorus cucumeris
206_SRF_0.22-3_k119_554525	KMQ87490	Mega:Lenarviricota;others	214	31.3	5.72e-10	67767	superkingdom:Eukaryota,clade:Opisthokonta,kingdom:Metazoa,clade:Eumetazoa,clade:Bilateria,clade:Protostomia,clade:Ecdysozoa,clade:Panarthropoda,phylum:Arthropoda,clade:Mandibulata,clade:Pancrustacea,subphylum:Hexapoda,class:Insecta,clade:Dicondylia,subclass:Pterygota,infraclass:Neoptera,cohort:Endopterygota,order:Hymenoptera,suborder:Apocrita,infraorder:Aculeata,superfamily:Formicoidea,family:For…
180DCM1KKQQ14_1_k141_98897	KAB1207904	Mega:Lenarviricota;others	105	39	6.72e-10	262757	superkingdom:Eukaryota,kingdom:Viridiplantae,phylum:Streptophyta,subphylum:Streptophytina,clade:Embryophyta,clade:Tracheophyta,clade:Euphyllophyta,clade:Spermatophyta,class:Magnoliopsida,clade:Mesangiospermae,clade:eudicotyledons,clade:Gunneridae,clade:Pentapetalae,clade:rosids,clade:fabids,order:Fagales,family:Myricaceae,genus:Morella,species:Morella rubra
168DCM1QQSS13_2_k119_78444	QCE01079	Mega:Negarnaviricota;Haploviricotina	114	45.6	2.19e-21	3917	superkingdom:Eukaryota,kingdom:Viridiplantae,phylum:Streptophyta,subphylum:Streptophytina,clade:Embryophyta,clade:Tracheophyta,clade:Euphyllophyta,clade:Spermatophyta,class:Magnoliopsida,clade:Mesangiospermae,clade:eudicotyledons,clade:Gunneridae,clade:Pentapetalae,clade:rosids,clade:fabids,order:Fabales,family:Fabaceae,subfamily:Papilionoideae,clade:50 kb inversion clade,clade:NPAAA clade,clade:…
193SUR1GGZZ13_2_k119_1128669	XP_005756456	Mega:Negarnaviricota;Haploviricotina	95	47.4	1.83e-13	280463	superkingdom:Eukaryota,clade:Haptista,phylum:Haptophyta,clade:Prymnesiophyceae,order:Isochrysidales,family:Noelaerhabdaceae,genus:Emiliania,species:Emiliania huxleyi,strain:Emiliania huxleyi CCMP1516
4DCM1MMQQ14_2_ERR1719432_contig_280134	HAC9141499	Mega:Negarnaviricota;Haploviricotina	132	54.5	2.31e-43	90371	superkingdom:Bacteria,phylum:Proteobacteria,class:Gammaproteobacteria,order:Enterobacterales,family:Enterobacteriaceae,genus:Salmonella,species:Salmonella enterica,subspecies:Salmonella enterica subsp. enterica,sub.subspecies:Salmonella enterica subsp. enterica serovar Typhimurium
52DCM1SSUU14_1_ERR1712033_contig_7896	KMQ91513	Mega:Negarnaviricota;Haploviricotina	126	44.4	1.21e-28	67767	superkingdom:Eukaryota,clade:Opisthokonta,kingdom:Metazoa,clade:Eumetazoa,clade:Bilateria,clade:Protostomia,clade:Ecdysozoa,clade:Panarthropoda,phylum:Arthropoda,clade:Mandibulata,clade:Pancrustacea,subphylum:Hexapoda,class:Insecta,clade:Dicondylia,subclass:Pterygota,infraclass:Neoptera,cohort:Endopterygota,order:Hymenoptera,suborder:Apocrita,infraorder:Aculeata,superfamily:Formicoidea,family:For…
82DCM01QQRR14_2_ERR1711956_contig_41830	AKC57282	Mega:Negarnaviricota;Haploviricotina	239	36.8	1.24e-43	7038	superkingdom:Eukaryota,clade:Opisthokonta,kingdom:Metazoa,clade:Eumetazoa,clade:Bilateria,clade:Protostomia,clade:Ecdysozoa,clade:Panarthropoda,phylum:Arthropoda,clade:Mandibulata,clade:Pancrustacea,subphylum:Hexapoda,class:Insecta,clade:Dicondylia,subclass:Pterygota,infraclass:Neoptera,cohort:Paraneoptera,order:Hemiptera,suborder:Sternorrhyncha,superfamily:Aleyrodoidea,family:Aleyrodidae,subfami…
84SUR2MMQQ14_1_ERR1712238_contig_255712	QCE01079	Mega:Negarnaviricota;Haploviricotina	151	43	8.57e-28	3917	superkingdom:Eukaryota,kingdom:Viridiplantae,phylum:Streptophyta,subphylum:Streptophytina,clade:Embryophyta,clade:Tracheophyta,clade:Euphyllophyta,clade:Spermatophyta,class:Magnoliopsida,clade:Mesangiospermae,clade:eudicotyledons,clade:Gunneridae,clade:Pentapetalae,clade:rosids,clade:fabids,order:Fabales,family:Fabaceae,subfamily:Papilionoideae,clade:50 kb inversion clade,clade:NPAAA clade,clade:…
087_SRF_0.22-3_k119_157070	QCE01079	Mega:Negarnaviricota;Haploviricotina	158	37.3	1.45e-20	3917	superkingdom:Eukaryota,kingdom:Viridiplantae,phylum:Streptophyta,subphylum:Streptophytina,clade:Embryophyta,clade:Tracheophyta,clade:Euphyllophyta,clade:Spermatophyta,class:Magnoliopsida,clade:Mesangiospermae,clade:eudicotyledons,clade:Gunneridae,clade:Pentapetalae,clade:rosids,clade:fabids,order:Fabales,family:Fabaceae,subfamily:Papilionoideae,clade:50 kb inversion clade,clade:NPAAA clade,clade:…
093_DCM_0.22-3_k119_84626	QCE01079	Mega:Negarnaviricota;Haploviricotina	116	43.1	7.76e-20	3917	superkingdom:Eukaryota,kingdom:Viridiplantae,phylum:Streptophyta,subphylum:Streptophytina,clade:Embryophyta,clade:Tracheophyta,clade:Euphyllophyta,clade:Spermatophyta,class:Magnoliopsida,clade:Mesangiospermae,clade:eudicotyledons,clade:Gunneridae,clade:Pentapetalae,clade:rosids,clade:fabids,order:Fabales,family:Fabaceae,subfamily:Papilionoideae,clade:50 kb inversion clade,clade:NPAAA clade,clade:…
100DCM1GGZZ14_1_ERR1739847_contig_126299	MBS94199	Mega:Negarnaviricota;Polyploviricotina	170	99.4	6.52e-106	2026725	superkingdom:Bacteria,phylum:Proteobacteria,class:Gammaproteobacteria,order:Chromatiales,sub.order:unclassified Chromatiales,species:Chromatiales bacterium
100DCM1GGZZ14_1_ERR1739847_contig_393257	MBS94199	Mega:Negarnaviricota;Polyploviricotina	173	100	5.71e-111	2026725	superkingdom:Bacteria,phylum:Proteobacteria,class:Gammaproteobacteria,order:Chromatiales,sub.order:unclassified Chromatiales,species:Chromatiales bacterium
100DCM1GGZZ14_2_ERR1739848_contig_392627	MBS94199	Mega:Negarnaviricota;Polyploviricotina	2458	99.7	0	2026725	superkingdom:Bacteria,phylum:Proteobacteria,class:Gammaproteobacteria,order:Chromatiales,sub.order:unclassified Chromatiales,species:Chromatiales bacterium
102DCM1MMQQ14_1_ERR1711862_contig_194585	MBS94199	Mega:Negarnaviricota;Polyploviricotina	237	100	3.12e-152	2026725	superkingdom:Bacteria,phylum:Proteobacteria,class:Gammaproteobacteria,order:Chromatiales,sub.order:unclassified Chromatiales,species:Chromatiales bacterium
102DCM1MMQQ14_1_ERR1711862_contig_756901	MBS94199	Mega:Negarnaviricota;Polyploviricotina	164	100	2.71e-103	2026725	superkingdom:Bacteria,phylum:Proteobacteria,class:Gammaproteobacteria,order:Chromatiales,sub.order:unclassified Chromatiales,species:Chromatiales bacterium
102DCM1MMQQ14_1_ERR1711862_contig_1143536	MBS94199	Mega:Negarnaviricota;Polyploviricotina	852	100	0	2026725	superkingdom:Bacteria,phylum:Proteobacteria,class:Gammaproteobacteria,order:Chromatiales,sub.order:unclassified Chromatiales,species:Chromatiales bacterium
102DCM1MMQQ14_2_ERR1711982_contig_102095	MBS94199	Mega:Negarnaviricota;Polyploviricotina	179	100	1.71e-114	2026725	superkingdom:Bacteria,phylum:Proteobacteria,class:Gammaproteobacteria,order:Chromatiales,sub.order:unclassified Chromatiales,species:Chromatiales bacterium
109MES1GGKK14_2_ERR1712098_contig_708046	MBS94199	Mega:Negarnaviricota;Polyploviricotina	103	100	8.75e-61	2026725	superkingdom:Bacteria,phylum:Proteobacteria,class:Gammaproteobacteria,order:Chromatiales,sub.order:unclassified Chromatiales,species:Chromatiales bacterium
110DCM1GGMM14_1_ERR1712124_contig_132114	MBS94199	Mega:Negarnaviricota;Polyploviricotina	180	100	4.96e-117	2026725	superkingdom:Bacteria,phylum:Proteobacteria,class:Gammaproteobacteria,order:Chromatiales,sub.order:unclassified Chromatiales,species:Chromatiales bacterium
110DCM1GGMM14_2_ERR1712224_contig_1246142	MBS94199	Mega:Negarnaviricota;Polyploviricotina	1153	100	0	2026725	superkingdom:Bacteria,phylum:Proteobacteria,class:Gammaproteobacteria,order:Chromatiales,sub.order:unclassified Chromatiales,species:Chromatiales bacterium
110SUR1MMQQ14_1_ERR1712115_contig_304871	MBS94199	Mega:Negarnaviricota;Polyploviricotina	247	36.8	9.49e-46	2026725	superkingdom:Bacteria,phylum:Proteobacteria,class:Gammaproteobacteria,order:Chromatiales,sub.order:unclassified Chromatiales,species:Chromatiales bacterium
111DCM2GGMM14_2_ERR1711977_contig_210697	MBS94199	Mega:Negarnaviricota;Polyploviricotina	320	100	5.07e-217	2026725	superkingdom:Bacteria,phylum:Proteobacteria,class:Gammaproteobacteria,order:Chromatiales,sub.order:unclassified Chromatiales,species:Chromatiales bacterium
111DCM2GGMM14_2_ERR1711977_contig_794928	MBS94199	Mega:Negarnaviricota;Polyploviricotina	1218	99.8	0	2026725	superkingdom:Bacteria,phylum:Proteobacteria,class:Gammaproteobacteria,order:Chromatiales,sub.order:unclassified Chromatiales,species:Chromatiales bacterium
11SUR1MMQQ14_1_ERR1712063_contig_106031	MBS94199	Mega:Negarnaviricota;Polyploviricotina	786	95.2	0	2026725	superkingdom:Bacteria,phylum:Proteobacteria,class:Gammaproteobacteria,order:Chromatiales,sub.order:unclassified Chromatiales,species:Chromatiales bacterium
11SUR1MMQQ14_1_ERR1712063_contig_121225	MBS94199	Mega:Negarnaviricota;Polyploviricotina	158	98.1	1.78e-100	2026725	superkingdom:Bacteria,phylum:Proteobacteria,class:Gammaproteobacteria,order:Chromatiales,sub.order:unclassified Chromatiales,species:Chromatiales bacterium
11SUR1MMQQ14_2_ERR1712137_contig_285494	MBS94199	Mega:Negarnaviricota;Polyploviricotina	213	100	4.12e-138	2026725	superkingdom:Bacteria,phylum:Proteobacteria,class:Gammaproteobacteria,order:Chromatiales,sub.order:unclassified Chromatiales,species:Chromatiales bacterium
11SUR1MMQQ14_2_ERR1712137_contig_1295637	MBS94199	Mega:Negarnaviricota;Polyploviricotina	2444	94.8	0	2026725	superkingdom:Bacteria,phylum:Proteobacteria,class:Gammaproteobacteria,order:Chromatiales,sub.order:unclassified Chromatiales,species:Chromatiales bacterium
11SUR1MMQQ14_2_ERR1712137_contig_1663377	MBS94199	Mega:Negarnaviricota;Polyploviricotina	897	24.5	1.02e-58	2026725	superkingdom:Bacteria,phylum:Proteobacteria,class:Gammaproteobacteria,order:Chromatiales,sub.order:unclassified Chromatiales,species:Chromatiales bacterium
128DCM1GGMM14_1_ERR1719380_contig_200764	MBS94199	Mega:Negarnaviricota;Polyploviricotina	162	44.4	3.13e-36	2026725	superkingdom:Bacteria,phylum:Proteobacteria,class:Gammaproteobacteria,order:Chromatiales,sub.order:unclassified Chromatiales,species:Chromatiales bacterium
128DCM1GGMM14_2_ERR1719324_contig_315861	MBS94199	Mega:Negarnaviricota;Polyploviricotina	142	100	6.94e-92	2026725	superkingdom:Bacteria,phylum:Proteobacteria,class:Gammaproteobacteria,order:Chromatiales,sub.order:unclassified Chromatiales,species:Chromatiales bacterium
128DCM1GGZZ14_2_ERR1719333_contig_278779	MBS94199	Mega:Negarnaviricota;Polyploviricotina	264	100	6.78e-174	2026725	superkingdom:Bacteria,phylum:Proteobacteria,class:Gammaproteobacteria,order:Chromatiales,sub.order:unclassified Chromatiales,species:Chromatiales bacterium
128DCM1GGZZ14_2_ERR1719333_contig_1124894	MBS94199	Mega:Negarnaviricota;Polyploviricotina	182	100	1.04e-114	2026725	superkingdom:Bacteria,phylum:Proteobacteria,class:Gammaproteobacteria,order:Chromatiales,sub.order:unclassified Chromatiales,species:Chromatiales bacterium
131DCM1GGZZ14_2_ERR1712036_contig_304489	MBS94199	Mega:Negarnaviricota;Polyploviricotina	108	92.6	9.41e-59	2026725	superkingdom:Bacteria,phylum:Proteobacteria,class:Gammaproteobacteria,order:Chromatiales,sub.order:unclassified Chromatiales,species:Chromatiales bacterium
131SUR1GGMM14_1_ERR1712054_contig_434277	MBS94199	Mega:Negarnaviricota;Polyploviricotina	152	45.4	7.16e-28	2026725	superkingdom:Bacteria,phylum:Proteobacteria,class:Gammaproteobacteria,order:Chromatiales,sub.order:unclassified Chromatiales,species:Chromatiales bacterium
131SUR1GGMM14_1_ERR1712054_contig_1018068	MBS94199	Mega:Negarnaviricota;Polyploviricotina	2446	99.9	0	2026725	superkingdom:Bacteria,phylum:Proteobacteria,class:Gammaproteobacteria,order:Chromatiales,sub.order:unclassified Chromatiales,species:Chromatiales bacterium
131SUR1GGMM14_2_ERR1711975_contig_19474	MBS94199	Mega:Negarnaviricota;Polyploviricotina	1834	99.9	0	2026725	superkingdom:Bacteria,phylum:Proteobacteria,class:Gammaproteobacteria,order:Chromatiales,sub.order:unclassified Chromatiales,species:Chromatiales bacterium
131SUR1GGZZ14_1_ERR1712178_contig_262653	MBS94199	Mega:Negarnaviricota;Polyploviricotina	246	100	2.81e-161	2026725	superkingdom:Bacteria,phylum:Proteobacteria,class:Gammaproteobacteria,order:Chromatiales,sub.order:unclassified Chromatiales,species:Chromatiales bacterium
132DCM1GGMM14_2_ERR1712072_contig_71192	MBS94199	Mega:Negarnaviricota;Polyploviricotina	165	81.2	1.13e-78	2026725	superkingdom:Bacteria,phylum:Proteobacteria,class:Gammaproteobacteria,order:Chromatiales,sub.order:unclassified Chromatiales,species:Chromatiales bacterium
132DCM1GGMM14_2_ERR1712072_contig_1412704	MBS94199	Mega:Negarnaviricota;Polyploviricotina	161	43.5	3.69e-27	2026725	superkingdom:Bacteria,phylum:Proteobacteria,class:Gammaproteobacteria,order:Chromatiales,sub.order:unclassified Chromatiales,species:Chromatiales bacterium
132DCM1GGZZ14_2_ERR1711981_contig_1458721	MBS94199	Mega:Negarnaviricota;Polyploviricotina	100	100	1.01e-58	2026725	superkingdom:Bacteria,phylum:Proteobacteria,class:Gammaproteobacteria,order:Chromatiales,sub.order:unclassified Chromatiales,species:Chromatiales bacterium
135DCM1GGMM14_1_ERR1711903_contig_393579	MBS94199	Mega:Negarnaviricota;Polyploviricotina	141	58.9	8.72e-43	2026725	superkingdom:Bacteria,phylum:Proteobacteria,class:Gammaproteobacteria,order:Chromatiales,sub.order:unclassified Chromatiales,species:Chromatiales bacterium
135SUR1GGZZ14_2_ERR1712193_contig_381579	MBS94199	Mega:Negarnaviricota;Polyploviricotina	108	100	6.32e-67	2026725	superkingdom:Bacteria,phylum:Proteobacteria,class:Gammaproteobacteria,order:Chromatiales,sub.order:unclassified Chromatiales,species:Chromatiales bacterium
135SUR1GGZZ14_2_ERR1712193_contig_473947	MBS94199	Mega:Negarnaviricota;Polyploviricotina	208	99.5	1.53e-132	2026725	superkingdom:Bacteria,phylum:Proteobacteria,class:Gammaproteobacteria,order:Chromatiales,sub.order:unclassified Chromatiales,species:Chromatiales bacterium
138MES1GGKK14_1_ERR1712169_contig_81300	MBS94199	Mega:Negarnaviricota;Polyploviricotina	2458	99.9	0	2026725	superkingdom:Bacteria,phylum:Proteobacteria,class:Gammaproteobacteria,order:Chromatiales,sub.order:unclassified Chromatiales,species:Chromatiales bacterium
138MES1GGKK14_1_ERR1712169_contig_191927	MBS94397	Mega:Negarnaviricota;Polyploviricotina	1062	99.9	0	2026725	superkingdom:Bacteria,phylum:Proteobacteria,class:Gammaproteobacteria,order:Chromatiales,sub.order:unclassified Chromatiales,species:Chromatiales bacterium
138MES1GGKK14_2_ERR1712000_contig_338754	MBS94199	Mega:Negarnaviricota;Polyploviricotina	2458	100	0	2026725	superkingdom:Bacteria,phylum:Proteobacteria,class:Gammaproteobacteria,order:Chromatiales,sub.order:unclassified Chromatiales,species:Chromatiales bacterium
138MES1GGKK14_2_ERR1712000_contig_371929	MBS94397	Mega:Negarnaviricota;Polyploviricotina	1609	99.9	0	2026725	superkingdom:Bacteria,phylum:Proteobacteria,class:Gammaproteobacteria,order:Chromatiales,sub.order:unclassified Chromatiales,species:Chromatiales bacterium
144SUR1GGZZ14_1_ERR1719197_contig_986056	MBS94199	Mega:Negarnaviricota;Polyploviricotina	106	100	1.85e-63	2026725	superkingdom:Bacteria,phylum:Proteobacteria,class:Gammaproteobacteria,order:Chromatiales,sub.order:unclassified Chromatiales,species:Chromatiales bacterium
144SUR2MMQQ14_1_ERR1711915_contig_40747	MBS94199	Mega:Negarnaviricota;Polyploviricotina	799	25.8	1.47e-57	2026725	superkingdom:Bacteria,phylum:Proteobacteria,class:Gammaproteobacteria,order:Chromatiales,sub.order:unclassified Chromatiales,species:Chromatiales bacterium
147SUR1GGMM14_2_ERR1719478_contig_470631	MBS94199	Mega:Negarnaviricota;Polyploviricotina	100	100	1.01e-58	2026725	superkingdom:Bacteria,phylum:Proteobacteria,class:Gammaproteobacteria,order:Chromatiales,sub.order:unclassified Chromatiales,species:Chromatiales bacterium
147SUR1GGMM14_2_ERR1719478_contig_1341609	MBS94199	Mega:Negarnaviricota;Polyploviricotina	195	100	4.38e-125	2026725	superkingdom:Bacteria,phylum:Proteobacteria,class:Gammaproteobacteria,order:Chromatiales,sub.order:unclassified Chromatiales,species:Chromatiales bacterium
148SUR1GGZZ14_1_ERR1719238_contig_1442853	MBS94199	Mega:Negarnaviricota;Polyploviricotina	112	100	4.02e-67	2026725	superkingdom:Bacteria,phylum:Proteobacteria,class:Gammaproteobacteria,order:Chromatiales,sub.order:unclassified Chromatiales,species:Chromatiales bacterium
40ZZZ08KKZZ14_1_ERR1712227_contig_328	MBS94199	Mega:Negarnaviricota;Polyploviricotina	2448	99.7	0	2026725	superkingdom:Bacteria,phylum:Proteobacteria,class:Gammaproteobacteria,order:Chromatiales,sub.order:unclassified Chromatiales,species:Chromatiales bacterium
51DCM1GGMM14_1_ERR1712138_contig_19822	MBS94199	Mega:Negarnaviricota;Polyploviricotina	476	99.8	0	2026725	superkingdom:Bacteria,phylum:Proteobacteria,class:Gammaproteobacteria,order:Chromatiales,sub.order:unclassified Chromatiales,species:Chromatiales bacterium
52DCM0GGMM14_1_ERR1712188_contig_667643	MBS94199	Mega:Negarnaviricota;Polyploviricotina	2458	99.9	0	2026725	superkingdom:Bacteria,phylum:Proteobacteria,class:Gammaproteobacteria,order:Chromatiales,sub.order:unclassified Chromatiales,species:Chromatiales bacterium
52DCM0GGMM14_2_ERR1712017_contig_59315	MBS94199	Mega:Negarnaviricota;Polyploviricotina	725	100	0	2026725	superkingdom:Bacteria,phylum:Proteobacteria,class:Gammaproteobacteria,order:Chromatiales,sub.order:unclassified Chromatiales,species:Chromatiales bacterium
52DCM0GGMM14_2_ERR1712017_contig_107203	MBS94199	Mega:Negarnaviricota;Polyploviricotina	241	100	6.09e-157	2026725	superkingdom:Bacteria,phylum:Proteobacteria,class:Gammaproteobacteria,order:Chromatiales,sub.order:unclassified Chromatiales,species:Chromatiales bacterium
64DCM1MMQQ14_1_ERR1712125_contig_33918	MBS94199	Mega:Negarnaviricota;Polyploviricotina	2458	99.9	0	2026725	superkingdom:Bacteria,phylum:Proteobacteria,class:Gammaproteobacteria,order:Chromatiales,sub.order:unclassified Chromatiales,species:Chromatiales bacterium
64DCM1MMQQ14_2_ERR1712232_contig_1527059	MBS94199	Mega:Negarnaviricota;Polyploviricotina	2458	99.9	0	2026725	superkingdom:Bacteria,phylum:Proteobacteria,class:Gammaproteobacteria,order:Chromatiales,sub.order:unclassified Chromatiales,species:Chromatiales bacterium
64SUR1GGMM14_1_ERR1711943_contig_70172	MBS94199	Mega:Negarnaviricota;Polyploviricotina	2458	99.9	0	2026725	superkingdom:Bacteria,phylum:Proteobacteria,class:Gammaproteobacteria,order:Chromatiales,sub.order:unclassified Chromatiales,species:Chromatiales bacterium
64SUR1GGMM14_2_ERR1712100_contig_1770356	MBS94199	Mega:Negarnaviricota;Polyploviricotina	2458	99.9	0	2026725	superkingdom:Bacteria,phylum:Proteobacteria,class:Gammaproteobacteria,order:Chromatiales,sub.order:unclassified Chromatiales,species:Chromatiales bacterium
64SUR4MMQQ14_1_ERR1712151_contig_1377904	MBS94199	Mega:Negarnaviricota;Polyploviricotina	122	100	9.48e-75	2026725	superkingdom:Bacteria,phylum:Proteobacteria,class:Gammaproteobacteria,order:Chromatiales,sub.order:unclassified Chromatiales,species:Chromatiales bacterium
64SUR4MMQQ14_1_ERR1712151_contig_1715774	MBS94199	Mega:Negarnaviricota;Polyploviricotina	363	100	4.43e-250	2026725	superkingdom:Bacteria,phylum:Proteobacteria,class:Gammaproteobacteria,order:Chromatiales,sub.order:unclassified Chromatiales,species:Chromatiales bacterium
64SUR4MMQQ14_2_ERR1712084_contig_153017	MBS94199	Mega:Negarnaviricota;Polyploviricotina	871	24.1	1.43e-52	2026725	superkingdom:Bacteria,phylum:Proteobacteria,class:Gammaproteobacteria,order:Chromatiales,sub.order:unclassified Chromatiales,species:Chromatiales bacterium
68DCM1MMQQ14_1_ERR1712183_contig_1239590	MBS94199	Mega:Negarnaviricota;Polyploviricotina	161	100	2.18e-100	2026725	superkingdom:Bacteria,phylum:Proteobacteria,class:Gammaproteobacteria,order:Chromatiales,sub.order:unclassified Chromatiales,species:Chromatiales bacterium
72DCM1GGMM14_1_ERR1712057_contig_199786	MBS94199	Mega:Negarnaviricota;Polyploviricotina	2458	99.8	0	2026725	superkingdom:Bacteria,phylum:Proteobacteria,class:Gammaproteobacteria,order:Chromatiales,sub.order:unclassified Chromatiales,species:Chromatiales bacterium
72DCM1GGMM14_2_ERR1711959_contig_757162	MBS94199	Mega:Negarnaviricota;Polyploviricotina	2442	99.7	0	2026725	superkingdom:Bacteria,phylum:Proteobacteria,class:Gammaproteobacteria,order:Chromatiales,sub.order:unclassified Chromatiales,species:Chromatiales bacterium
78DCM1GGZZ14_2_ERR1711970_contig_825366	MBS94199	Mega:Negarnaviricota;Polyploviricotina	110	99.1	2.08e-65	2026725	superkingdom:Bacteria,phylum:Proteobacteria,class:Gammaproteobacteria,order:Chromatiales,sub.order:unclassified Chromatiales,species:Chromatiales bacterium
83SUR4GGZZ14_1_ERR1712127_contig_156819	MBS94199	Mega:Negarnaviricota;Polyploviricotina	142	100	4.07e-88	2026725	superkingdom:Bacteria,phylum:Proteobacteria,class:Gammaproteobacteria,order:Chromatiales,sub.order:unclassified Chromatiales,species:Chromatiales bacterium
98DCM1MMQQ14_2_ERR1711974_contig_333566	MBS94199	Mega:Negarnaviricota;Polyploviricotina	613	99.7	0	2026725	superkingdom:Bacteria,phylum:Proteobacteria,class:Gammaproteobacteria,order:Chromatiales,sub.order:unclassified Chromatiales,species:Chromatiales bacterium
98MES1GGKK14_1_ERR1711900_contig_177308	MBS94199	Mega:Negarnaviricota;Polyploviricotina	110	100	2.05e-65	2026725	superkingdom:Bacteria,phylum:Proteobacteria,class:Gammaproteobacteria,order:Chromatiales,sub.order:unclassified Chromatiales,species:Chromatiales bacterium
98MES1GGKK14_2_ERR1711964_contig_231762	MBS94199	Mega:Negarnaviricota;Polyploviricotina	226	99.1	7.45e-147	2026725	superkingdom:Bacteria,phylum:Proteobacteria,class:Gammaproteobacteria,order:Chromatiales,sub.order:unclassified Chromatiales,species:Chromatiales bacterium
040_SRF_0.22-1.6_k119_377531	MBS94199	Mega:Negarnaviricota;Polyploviricotina	143	100	3.11e-88	2026725	superkingdom:Bacteria,phylum:Proteobacteria,class:Gammaproteobacteria,order:Chromatiales,sub.order:unclassified Chromatiales,species:Chromatiales bacterium
041_DCM_0.22-1.6_k119_85621	MBS94199	Mega:Negarnaviricota;Polyploviricotina	98	51	1.41e-22	2026725	superkingdom:Bacteria,phylum:Proteobacteria,class:Gammaproteobacteria,order:Chromatiales,sub.order:unclassified Chromatiales,species:Chromatiales bacterium
041_DCM_0.22-1.6_k119_147896	MBS94199	Mega:Negarnaviricota;Polyploviricotina	125	100	7.54e-77	2026725	superkingdom:Bacteria,phylum:Proteobacteria,class:Gammaproteobacteria,order:Chromatiales,sub.order:unclassified Chromatiales,species:Chromatiales bacterium
041_SRF_0.22-1.6_k119_153484	MBS94199	Mega:Negarnaviricota;Polyploviricotina	119	100	2.53e-73	2026725	superkingdom:Bacteria,phylum:Proteobacteria,class:Gammaproteobacteria,order:Chromatiales,sub.order:unclassified Chromatiales,species:Chromatiales bacterium
068_SRF_0.22-3_k119_210213	MBS94199	Mega:Negarnaviricota;Polyploviricotina	122	100	5.1e-75	2026725	superkingdom:Bacteria,phylum:Proteobacteria,class:Gammaproteobacteria,order:Chromatiales,sub.order:unclassified Chromatiales,species:Chromatiales bacterium
070_MES_0.22-3_k119_19401	MBS94199	Mega:Negarnaviricota;Polyploviricotina	202	99.5	9.18e-131	2026725	superkingdom:Bacteria,phylum:Proteobacteria,class:Gammaproteobacteria,order:Chromatiales,sub.order:unclassified Chromatiales,species:Chromatiales bacterium
071_SRF_0.22-3_k119_82149	MBS94199	Mega:Negarnaviricota;Polyploviricotina	244	99.6	2.12e-159	2026725	superkingdom:Bacteria,phylum:Proteobacteria,class:Gammaproteobacteria,order:Chromatiales,sub.order:unclassified Chromatiales,species:Chromatiales bacterium
071_SRF_0.22-3_k119_116428	MBS94199	Mega:Negarnaviricota;Polyploviricotina	436	99.8	9.34e-306	2026725	superkingdom:Bacteria,phylum:Proteobacteria,class:Gammaproteobacteria,order:Chromatiales,sub.order:unclassified Chromatiales,species:Chromatiales bacterium
072_DCM_0.22-3_k119_271830	MBS94199	Mega:Negarnaviricota;Polyploviricotina	1167	99.7	0	2026725	superkingdom:Bacteria,phylum:Proteobacteria,class:Gammaproteobacteria,order:Chromatiales,sub.order:unclassified Chromatiales,species:Chromatiales bacterium
072_DCM_0.22-3_k119_291904	MBS94199	Mega:Negarnaviricota;Polyploviricotina	1299	98.6	0	2026725	superkingdom:Bacteria,phylum:Proteobacteria,class:Gammaproteobacteria,order:Chromatiales,sub.order:unclassified Chromatiales,species:Chromatiales bacterium
072_SRF_0.22-3_k119_86838	MBS94199	Mega:Negarnaviricota;Polyploviricotina	216	100	1.74e-140	2026725	superkingdom:Bacteria,phylum:Proteobacteria,class:Gammaproteobacteria,order:Chromatiales,sub.order:unclassified Chromatiales,species:Chromatiales bacterium
072_SRF_0.22-3_k119_91505	MBS94199	Mega:Negarnaviricota;Polyploviricotina	1075	99	0	2026725	superkingdom:Bacteria,phylum:Proteobacteria,class:Gammaproteobacteria,order:Chromatiales,sub.order:unclassified Chromatiales,species:Chromatiales bacterium
076_DCM_0.22-3_k119_39252	MBS94199	Mega:Negarnaviricota;Polyploviricotina	199	99.5	4.56e-129	2026725	superkingdom:Bacteria,phylum:Proteobacteria,class:Gammaproteobacteria,order:Chromatiales,sub.order:unclassified Chromatiales,species:Chromatiales bacterium
076_MES_0.22-3_k119_11283	MBS94199	Mega:Negarnaviricota;Polyploviricotina	1091	99.8	0	2026725	superkingdom:Bacteria,phylum:Proteobacteria,class:Gammaproteobacteria,order:Chromatiales,sub.order:unclassified Chromatiales,species:Chromatiales bacterium
076_MES_0.22-3_k119_18900	MBS94199	Mega:Negarnaviricota;Polyploviricotina	425	100	2.35e-289	2026725	superkingdom:Bacteria,phylum:Proteobacteria,class:Gammaproteobacteria,order:Chromatiales,sub.order:unclassified Chromatiales,species:Chromatiales bacterium
076_SRF_0.22-3_k119_1008	MBS94199	Mega:Negarnaviricota;Polyploviricotina	104	53.8	4.18e-29	2026725	superkingdom:Bacteria,phylum:Proteobacteria,class:Gammaproteobacteria,order:Chromatiales,sub.order:unclassified Chromatiales,species:Chromatiales bacterium
076_SRF_0.22-3_k119_94585	MBS94199	Mega:Negarnaviricota;Polyploviricotina	1775	99.1	0	2026725	superkingdom:Bacteria,phylum:Proteobacteria,class:Gammaproteobacteria,order:Chromatiales,sub.order:unclassified Chromatiales,species:Chromatiales bacterium
078_DCM_0.22-3_k119_588657	MBS94199	Mega:Negarnaviricota;Polyploviricotina	202	99.5	3.17e-130	2026725	superkingdom:Bacteria,phylum:Proteobacteria,class:Gammaproteobacteria,order:Chromatiales,sub.order:unclassified Chromatiales,species:Chromatiales bacterium
098_DCM_0.22-3_k119_17680	MBS94199	Mega:Negarnaviricota;Polyploviricotina	407	100	2.03e-279	2026725	superkingdom:Bacteria,phylum:Proteobacteria,class:Gammaproteobacteria,order:Chromatiales,sub.order:unclassified Chromatiales,species:Chromatiales bacterium
100_DCM_0.22-3_k119_261240	MBS94199	Mega:Negarnaviricota;Polyploviricotina	2458	98.7	0	2026725	superkingdom:Bacteria,phylum:Proteobacteria,class:Gammaproteobacteria,order:Chromatiales,sub.order:unclassified Chromatiales,species:Chromatiales bacterium
100_MES_0.22-3_k119_46068	MBS94199	Mega:Negarnaviricota;Polyploviricotina	140	45.7	9.56e-29	2026725	superkingdom:Bacteria,phylum:Proteobacteria,class:Gammaproteobacteria,order:Chromatiales,sub.order:unclassified Chromatiales,species:Chromatiales bacterium
100_MES_0.22-3_k119_145362	MBS94199	Mega:Negarnaviricota;Polyploviricotina	1494	99.5	0	2026725	superkingdom:Bacteria,phylum:Proteobacteria,class:Gammaproteobacteria,order:Chromatiales,sub.order:unclassified Chromatiales,species:Chromatiales bacterium
100_SRF_0.22-3_k119_357470	MBS94199	Mega:Negarnaviricota;Polyploviricotina	2458	98.7	0	2026725	superkingdom:Bacteria,phylum:Proteobacteria,class:Gammaproteobacteria,order:Chromatiales,sub.order:unclassified Chromatiales,species:Chromatiales bacterium
109_DCM_0.22-3_k119_533708	MBS94199	Mega:Negarnaviricota;Polyploviricotina	1905	99.9	0	2026725	superkingdom:Bacteria,phylum:Proteobacteria,class:Gammaproteobacteria,order:Chromatiales,sub.order:unclassified Chromatiales,species:Chromatiales bacterium
109_MES_0.22-3_k119_77558	MBS94199	Mega:Negarnaviricota;Polyploviricotina	103	100	9.62e-60	2026725	superkingdom:Bacteria,phylum:Proteobacteria,class:Gammaproteobacteria,order:Chromatiales,sub.order:unclassified Chromatiales,species:Chromatiales bacterium
110_MES_0.22-3_k119_142780	MBS94199	Mega:Negarnaviricota;Polyploviricotina	206	100	2.09e-135	2026725	superkingdom:Bacteria,phylum:Proteobacteria,class:Gammaproteobacteria,order:Chromatiales,sub.order:unclassified Chromatiales,species:Chromatiales bacterium
110_MES_0.22-3_k119_189360	MBS94199	Mega:Negarnaviricota;Polyploviricotina	502	99.8	0	2026725	superkingdom:Bacteria,phylum:Proteobacteria,class:Gammaproteobacteria,order:Chromatiales,sub.order:unclassified Chromatiales,species:Chromatiales bacterium
113_SRF_0.22-3_k119_100703	MBS94199	Mega:Negarnaviricota;Polyploviricotina	2458	99.9	0	2026725	superkingdom:Bacteria,phylum:Proteobacteria,class:Gammaproteobacteria,order:Chromatiales,sub.order:unclassified Chromatiales,species:Chromatiales bacterium
113_SRF_0.22-3_k119_118521	MBS94199	Mega:Negarnaviricota;Polyploviricotina	94	47.9	4.63e-20	2026725	superkingdom:Bacteria,phylum:Proteobacteria,class:Gammaproteobacteria,order:Chromatiales,sub.order:unclassified Chromatiales,species:Chromatiales bacterium
122_DCM_0.22-3_k119_81260	MBS94199	Mega:Negarnaviricota;Polyploviricotina	146	97.3	2.72e-87	2026725	superkingdom:Bacteria,phylum:Proteobacteria,class:Gammaproteobacteria,order:Chromatiales,sub.order:unclassified Chromatiales,species:Chromatiales bacterium
131_DCM_0.22-3_k119_24585	RPF74195	Mega:Negarnaviricota;Polyploviricotina	53	94.3	2.25e-25	1986873	superkingdom:Bacteria,phylum:Proteobacteria,class:Alphaproteobacteria,order:Rickettsiales,sub.order:unclassified Rickettsiales,species:Rickettsiales bacterium TMED289
131_DCM_0.22-3_k119_209641	MBS94199	Mega:Negarnaviricota;Polyploviricotina	111	100	2.7e-69	2026725	superkingdom:Bacteria,phylum:Proteobacteria,class:Gammaproteobacteria,order:Chromatiales,sub.order:unclassified Chromatiales,species:Chromatiales bacterium
135_DCM_0.22-3_k119_577830	MBS94199	Mega:Negarnaviricota;Polyploviricotina	101	61.4	9.09e-32	2026725	superkingdom:Bacteria,phylum:Proteobacteria,class:Gammaproteobacteria,order:Chromatiales,sub.order:unclassified Chromatiales,species:Chromatiales bacterium
138_DCM_0.22-3_k119_112694	MBS94199	Mega:Negarnaviricota;Polyploviricotina	145	100	1.07e-91	2026725	superkingdom:Bacteria,phylum:Proteobacteria,class:Gammaproteobacteria,order:Chromatiales,sub.order:unclassified Chromatiales,species:Chromatiales bacterium
138_SRF_0.22-3_k119_52195	MBS94199	Mega:Negarnaviricota;Polyploviricotina	306	100	9.77e-198	2026725	superkingdom:Bacteria,phylum:Proteobacteria,class:Gammaproteobacteria,order:Chromatiales,sub.order:unclassified Chromatiales,species:Chromatiales bacterium
138_SRF_0.22-3_k119_491101	MBS94199	Mega:Negarnaviricota;Polyploviricotina	335	100	6.07e-231	2026725	superkingdom:Bacteria,phylum:Proteobacteria,class:Gammaproteobacteria,order:Chromatiales,sub.order:unclassified Chromatiales,species:Chromatiales bacterium
143_DCM_0.22-3_k119_205700	MBS94199	Mega:Negarnaviricota;Polyploviricotina	1531	99.9	0	2026725	superkingdom:Bacteria,phylum:Proteobacteria,class:Gammaproteobacteria,order:Chromatiales,sub.order:unclassified Chromatiales,species:Chromatiales bacterium
152_MXL_0.22-3_k119_1260810	MBS94199	Mega:Negarnaviricota;Polyploviricotina	103	50.5	3.08e-22	2026725	superkingdom:Bacteria,phylum:Proteobacteria,class:Gammaproteobacteria,order:Chromatiales,sub.order:unclassified Chromatiales,species:Chromatiales bacterium
163MES1KKQQ14_2_k119_8997	QCQ81916	Mega:Not determined	105	79	1.18e-47	126911	superkingdom:Eukaryota,kingdom:Viridiplantae,phylum:Streptophyta,subphylum:Streptophytina,clade:Embryophyta,clade:Tracheophyta,clade:Euphyllophyta,clade:Spermatophyta,class:Magnoliopsida,clade:Mesangiospermae,clade:eudicotyledons,clade:Gunneridae,clade:Pentapetalae,clade:rosids,clade:fabids,order:Fabales,family:Fabaceae,subfamily:Papilionoideae,clade:50 kb inversion clade,clade:genistoids sensu l…
173DCM1GGZZ13_2_k119_675266	MBC8258173	Mega:Not determined	34	97.1	2.24e-13	2024889	superkingdom:Bacteria,phylum:Proteobacteria,subphylum:delta/epsilon subdivisions,class:Deltaproteobacteria,sub.class:Deltaproteobacteria incertae sedis,clade:SAR324 cluster,species:SAR324 cluster bacterium
188DCM1KKQQ13_2_k119_467429	TNV84455	Mega:Not determined	82	41.5	1.2e-11	5974	superkingdom:Eukaryota,clade:Sar,clade:Alveolata,phylum:Ciliophora,subphylum:Intramacronucleata,class:Spirotrichea,subclass:Stichotrichia,order:Sporadotrichida,family:Halteriidae,genus:Halteria,species:Halteria grandinella
188DCM1KKQQ13_2_k119_806812	CAB1112222	Mega:Not determined	642	75.5	0	867726	superkingdom:Eukaryota,clade:Sar,clade:Stramenopiles,clade:Ochrophyta,clade:PX clade,class:Phaeophyceae,order:Ectocarpales,family:Ectocarpaceae,genus:Ectocarpus,sub.genus:unclassified Ectocarpus,species:Ectocarpus sp. CCAP 1310/34
189DCM1KKQQ14_1_k119_48870	XP_002286201	Mega:Not determined	84	95.2	9.5e-42	296543	superkingdom:Eukaryota,clade:Sar,clade:Stramenopiles,clade:Ochrophyta,phylum:Bacillariophyta,class:Coscinodiscophyceae,subclass:Thalassiosirophycidae,order:Thalassiosirales,family:Thalassiosiraceae,genus:Thalassiosira,species:Thalassiosira pseudonana,strain:Thalassiosira pseudonana CCMP1335
189MES1GGZZ14_2_k119_110533	ABA03126	Mega:Not determined	44	95.5	7.14e-17	554453	superkingdom:Eukaryota,order:Ancyromonadida,family:Planomonadidae,genus:Planomonas,species:Planomonas micra
201DCM1KKQQ13_2_k119_7672	OLP94543	Mega:Not determined	123	94.3	1.4e-66	2951	superkingdom:Eukaryota,clade:Sar,clade:Alveolata,class:Dinophyceae,order:Suessiales,family:Symbiodiniaceae,genus:Symbiodinium,species:Symbiodinium microadriaticum
205SUR1QQSS13_2_k119_228968	YP_008992366	Mega:Not determined	95	52.6	4.97e-21	226208	superkingdom:Eukaryota,kingdom:Viridiplantae,phylum:Streptophyta,subphylum:Streptophytina,clade:Embryophyta,clade:Tracheophyta,clade:Euphyllophyta,clade:Spermatophyta,class:Magnoliopsida,clade:Mesangiospermae,clade:eudicotyledons,clade:Gunneridae,clade:Pentapetalae,clade:asterids,clade:lamiids,order:Lamiales,family:Lamiaceae,subfamily:Nepetoideae,tribe:Mentheae,subtribe:Salviinae,genus:Salvia,sub…
205SUR1QQSS13_2_k119_765354	GAX24711	Mega:Not determined	78	53.8	2.27e-19	1519565	superkingdom:Eukaryota,clade:Sar,clade:Stramenopiles,clade:Ochrophyta,phylum:Bacillariophyta,class:Bacillariophyceae,clade:Bacillariophycidae,order:Naviculales,family:Naviculaceae,genus:Fistulifera,species:Fistulifera solaris
206SUR1GGZZ13_2_k119_338727	OLP86351	Mega:Not determined	58	67.2	6.5e-10	2951	superkingdom:Eukaryota,clade:Sar,clade:Alveolata,class:Dinophyceae,order:Suessiales,family:Symbiodiniaceae,genus:Symbiodinium,species:Symbiodinium microadriaticum
206SUR1GGZZ13_2_k119_2512430	QLA09589	Mega:Not determined	136	72.1	1.77e-59	3039	superkingdom:Eukaryota,clade:Discoba,phylum:Euglenozoa,class:Euglenida,clade:Spirocuta,subclass:Euglenophyceae,order:Euglenales,family:Euglenaceae,genus:Euglena,species:Euglena gracilis
209MES1KKQQ13_2_k119_625538	OAF63968	Mega:Not determined	50	60	1.63e-12	1819745	superkingdom:Eukaryota,clade:Opisthokonta,kingdom:Metazoa,clade:Eumetazoa,clade:Bilateria,clade:Protostomia,clade:Spiralia,clade:Lophotrochozoa,clade:Mesozoa,phylum:Orthonectida,family:Rhopaluridae,genus:Intoshia,species:Intoshia linei
109MES1GGKK14_2_ERR1712098_contig_800487	VDO81826	Mega:Not determined	109	46.8	9.56e-27	6290	superkingdom:Eukaryota,clade:Opisthokonta,kingdom:Metazoa,clade:Eumetazoa,clade:Bilateria,clade:Protostomia,clade:Ecdysozoa,phylum:Nematoda,class:Chromadorea,order:Strongylida,superfamily:Trichostrongyloidea,family:Haemonchidae,genus:Haemonchus,species:Haemonchus placei
111DCM1SSUU14_1_ERR1719290_k119_560567	EYB88125	Mega:Not determined	169	33.1	5.57e-20	53326	superkingdom:Eukaryota,clade:Opisthokonta,kingdom:Metazoa,clade:Eumetazoa,clade:Bilateria,clade:Protostomia,clade:Ecdysozoa,phylum:Nematoda,class:Chromadorea,order:Strongylida,superfamily:Ancylostomatoidea,family:Ancylostomatidae,subfamily:Ancylostomatinae,genus:Ancylostoma,species:Ancylostoma ceylanicum
111SUR1QQSS14_2_ERR1712241_contig_603575	EYB88125	Mega:Not determined	209	30.6	7.7e-20	53326	superkingdom:Eukaryota,clade:Opisthokonta,kingdom:Metazoa,clade:Eumetazoa,clade:Bilateria,clade:Protostomia,clade:Ecdysozoa,phylum:Nematoda,class:Chromadorea,order:Strongylida,superfamily:Ancylostomatoidea,family:Ancylostomatidae,subfamily:Ancylostomatinae,genus:Ancylostoma,species:Ancylostoma ceylanicum
131DCM1GGZZ14_1_ERR1711881_contig_100733	ACL52527	Mega:Not determined	271	64.2	6.09e-118	4577	superkingdom:Eukaryota,kingdom:Viridiplantae,phylum:Streptophyta,subphylum:Streptophytina,clade:Embryophyta,clade:Tracheophyta,clade:Euphyllophyta,clade:Spermatophyta,class:Magnoliopsida,clade:Mesangiospermae,clade:Liliopsida,subclass:Petrosaviidae,clade:commelinids,order:Poales,family:Poaceae,clade:PACMAD clade,subfamily:Panicoideae,sub.subfamily:Andropogonodae,tribe:Andropogoneae,subtribe:Trips…
131DCM1GGZZ14_1_ERR1711881_contig_125549	EYB88125	Mega:Not determined	211	30.3	1.08e-19	53326	superkingdom:Eukaryota,clade:Opisthokonta,kingdom:Metazoa,clade:Eumetazoa,clade:Bilateria,clade:Protostomia,clade:Ecdysozoa,phylum:Nematoda,class:Chromadorea,order:Strongylida,superfamily:Ancylostomatoidea,family:Ancylostomatidae,subfamily:Ancylostomatinae,genus:Ancylostoma,species:Ancylostoma ceylanicum
131DCM1GGZZ14_2_ERR1712036_contig_14306	EYB88125	Mega:Not determined	211	30.3	1.08e-19	53326	superkingdom:Eukaryota,clade:Opisthokonta,kingdom:Metazoa,clade:Eumetazoa,clade:Bilateria,clade:Protostomia,clade:Ecdysozoa,phylum:Nematoda,class:Chromadorea,order:Strongylida,superfamily:Ancylostomatoidea,family:Ancylostomatidae,subfamily:Ancylostomatinae,genus:Ancylostoma,species:Ancylostoma ceylanicum
131DCM2QQSS14_2_ERR1712020_contig_1047226	EYB88125	Mega:Not determined	211	30.3	5.62e-20	53326	superkingdom:Eukaryota,clade:Opisthokonta,kingdom:Metazoa,clade:Eumetazoa,clade:Bilateria,clade:Protostomia,clade:Ecdysozoa,phylum:Nematoda,class:Chromadorea,order:Strongylida,superfamily:Ancylostomatoidea,family:Ancylostomatidae,subfamily:Ancylostomatinae,genus:Ancylostoma,species:Ancylostoma ceylanicum
131SUR1MMQQ14_2_ERR1719499_contig_1598163	EYB88125	Mega:Not determined	177	32.2	1.4e-19	53326	superkingdom:Eukaryota,clade:Opisthokonta,kingdom:Metazoa,clade:Eumetazoa,clade:Bilateria,clade:Protostomia,clade:Ecdysozoa,phylum:Nematoda,class:Chromadorea,order:Strongylida,superfamily:Ancylostomatoidea,family:Ancylostomatidae,subfamily:Ancylostomatinae,genus:Ancylostoma,species:Ancylostoma ceylanicum
131SUR1QQSS14_1_ERR1712117_contig_585691	EYB88125	Mega:Not determined	177	32.2	1.43e-19	53326	superkingdom:Eukaryota,clade:Opisthokonta,kingdom:Metazoa,clade:Eumetazoa,clade:Bilateria,clade:Protostomia,clade:Ecdysozoa,phylum:Nematoda,class:Chromadorea,order:Strongylida,superfamily:Ancylostomatoidea,family:Ancylostomatidae,subfamily:Ancylostomatinae,genus:Ancylostoma,species:Ancylostoma ceylanicum
131SUR1QQSS14_2_ERR1712027_contig_150182	EYB88125	Mega:Not determined	170	31.8	9.79e-18	53326	superkingdom:Eukaryota,clade:Opisthokonta,kingdom:Metazoa,clade:Eumetazoa,clade:Bilateria,clade:Protostomia,clade:Ecdysozoa,phylum:Nematoda,class:Chromadorea,order:Strongylida,superfamily:Ancylostomatoidea,family:Ancylostomatidae,subfamily:Ancylostomatinae,genus:Ancylostoma,species:Ancylostoma ceylanicum
132DCM1GGMM14_2_ERR1712072_contig_728847	OLQ14193	Mega:Not determined	87	47.1	7.27e-13	2951	superkingdom:Eukaryota,clade:Sar,clade:Alveolata,class:Dinophyceae,order:Suessiales,family:Symbiodiniaceae,genus:Symbiodinium,species:Symbiodinium microadriaticum
132DCM1GGMM14_2_ERR1712072_contig_1768290	OLP82966	Mega:Not determined	98	75.5	4.13e-37	2951	superkingdom:Eukaryota,clade:Sar,clade:Alveolata,class:Dinophyceae,order:Suessiales,family:Symbiodiniaceae,genus:Symbiodinium,species:Symbiodinium microadriaticum
132DCM1GGZZ14_2_ERR1711981_contig_1431823	XP_005831470	Mega:Not determined	45	91.1	4.9e-17	905079	superkingdom:Eukaryota,class:Cryptophyceae,order:Pyrenomonadales,family:Geminigeraceae,genus:Guillardia,species:Guillardia theta,strain:Guillardia theta CCMP2712
136SUR1QQSS14_2_ERR1719422_contig_819967	EYB88125	Mega:Not determined	177	32.8	1.04e-19	53326	superkingdom:Eukaryota,clade:Opisthokonta,kingdom:Metazoa,clade:Eumetazoa,clade:Bilateria,clade:Protostomia,clade:Ecdysozoa,phylum:Nematoda,class:Chromadorea,order:Strongylida,superfamily:Ancylostomatoidea,family:Ancylostomatidae,subfamily:Ancylostomatinae,genus:Ancylostoma,species:Ancylostoma ceylanicum
136SUR1SSUU14_2_ERR1712240_contig_611705	EYB88125	Mega:Not determined	177	32.8	1.06e-19	53326	superkingdom:Eukaryota,clade:Opisthokonta,kingdom:Metazoa,clade:Eumetazoa,clade:Bilateria,clade:Protostomia,clade:Ecdysozoa,phylum:Nematoda,class:Chromadorea,order:Strongylida,superfamily:Ancylostomatoidea,family:Ancylostomatidae,subfamily:Ancylostomatinae,genus:Ancylostoma,species:Ancylostoma ceylanicum
142DCM2GGMM14_2_ERR1711939_contig_214419	XP_005648797	Mega:Not determined	95	49.5	2.19e-20	574566	superkingdom:Eukaryota,kingdom:Viridiplantae,phylum:Chlorophyta,clade:core chlorophytes,class:Trebouxiophyceae,sub.class:Trebouxiophyceae incertae sedis,clade:Elliptochloris clade,genus:Coccomyxa,species:Coccomyxa subellipsoidea,isolate:Coccomyxa subellipsoidea C-169
143DCM1SSUU14_1_ERR1719309_contig_618210	CAB3262179	Mega:Not determined	144	40.3	4.85e-33	874455	superkingdom:Eukaryota,clade:Opisthokonta,kingdom:Metazoa,clade:Eumetazoa,clade:Bilateria,clade:Protostomia,clade:Ecdysozoa,clade:Panarthropoda,phylum:Arthropoda,clade:Mandibulata,clade:Pancrustacea,subphylum:Hexapoda,class:Insecta,clade:Dicondylia,subclass:Pterygota,infraclass:Neoptera,cohort:Endopterygota,superorder:Amphiesmenoptera,order:Lepidoptera,suborder:Glossata,infraorder:Neolepidoptera,…
148SUR1MMQQ14_1_ERR1711920_contig_808616	BAH30213	Mega:Not determined	262	60.3	2.62e-97	2856	superkingdom:Eukaryota,clade:Sar,clade:Stramenopiles,clade:Ochrophyta,phylum:Bacillariophyta,class:Bacillariophyceae,clade:Bacillariophycidae,order:Bacillariales,family:Bacillariaceae,genus:Cylindrotheca,species:Cylindrotheca closterium
148SUR1MMQQ14_1_ERR1711920_contig_1022447	YP_009688015	Mega:Not determined	54	81.5	6.99e-17	2600302	superkingdom:Eukaryota,clade:Sar,clade:Stramenopiles,clade:Ochrophyta,phylum:Bacillariophyta,class:Bacillariophyceae,clade:Bacillariophycidae,order:Naviculales,family:Naviculaceae,genus:Haslea,species:Haslea nusantara
150DCM1GGMM14_1_ERR1719467_contig_1683799	KOO32876	Mega:Not determined	382	63.4	9.77e-159	1460289	superkingdom:Eukaryota,clade:Haptista,phylum:Haptophyta,clade:Prymnesiophyceae,order:Prymnesiales,family:Chrysochromulinaceae,genus:Chrysochromulina,species:Chrysochromulina tobinii
151SUR1QQSS14_1_ERR1719220_contig_550605	XP_027852596	Mega:Not determined	119	37.8	2.32e-12	80765	superkingdom:Eukaryota,clade:Opisthokonta,kingdom:Metazoa,clade:Eumetazoa,clade:Bilateria,clade:Protostomia,clade:Ecdysozoa,clade:Panarthropoda,phylum:Arthropoda,clade:Mandibulata,clade:Pancrustacea,subphylum:Hexapoda,class:Insecta,clade:Dicondylia,subclass:Pterygota,infraclass:Neoptera,cohort:Paraneoptera,order:Hemiptera,suborder:Sternorrhyncha,infraorder:Aphidomorpha,superfamily:Aphidoidea,fami…
152SUR2MMQQ14_1_ERR1712032_contig_1138484	OLQ01590	Mega:Not determined	167	60.5	3.25e-65	2951	superkingdom:Eukaryota,clade:Sar,clade:Alveolata,class:Dinophyceae,order:Suessiales,family:Symbiodiniaceae,genus:Symbiodinium,species:Symbiodinium microadriaticum
23DCM3QQSS14_1_ERR550539_contig_916002	XP_023338461	Mega:Not determined	100	63	3.24e-28	88015	superkingdom:Eukaryota,clade:Opisthokonta,kingdom:Metazoa,clade:Eumetazoa,clade:Bilateria,clade:Protostomia,clade:Ecdysozoa,clade:Panarthropoda,phylum:Arthropoda,clade:Mandibulata,clade:Pancrustacea,subphylum:Crustacea,superclass:Multicrustacea,class:Hexanauplia,subclass:Copepoda,infraclass:Neocopepoda,superorder:Gymnoplea,order:Calanoida,family:Temoridae,genus:Eurytemora,species:Eurytemora affin…
36SUR1SSUU14_1_ERR1719383_contig_191172	OLQ15441	Mega:Not determined	455	40.9	1.69e-93	2951	superkingdom:Eukaryota,clade:Sar,clade:Alveolata,class:Dinophyceae,order:Suessiales,family:Symbiodiniaceae,genus:Symbiodinium,species:Symbiodinium microadriaticum
39DCM1SSUU14_1_ERR1712126_contig_104733	EYB88125	Mega:Not determined	208	30.8	1.92e-19	53326	superkingdom:Eukaryota,clade:Opisthokonta,kingdom:Metazoa,clade:Eumetazoa,clade:Bilateria,clade:Protostomia,clade:Ecdysozoa,phylum:Nematoda,class:Chromadorea,order:Strongylida,superfamily:Ancylostomatoidea,family:Ancylostomatidae,subfamily:Ancylostomatinae,genus:Ancylostoma,species:Ancylostoma ceylanicum
39DCM1SSUU14_2_ERR1712133_contig_41467	EYB88125	Mega:Not determined	208	30.8	1.92e-19	53326	superkingdom:Eukaryota,clade:Opisthokonta,kingdom:Metazoa,clade:Eumetazoa,clade:Bilateria,clade:Protostomia,clade:Ecdysozoa,phylum:Nematoda,class:Chromadorea,order:Strongylida,superfamily:Ancylostomatoidea,family:Ancylostomatidae,subfamily:Ancylostomatinae,genus:Ancylostoma,species:Ancylostoma ceylanicum
39OTH03GGMM14_2_ERR1711991_contig_32041	MAV77150	Mega:Not determined	69	55.1	1.06e-15	2026760	superkingdom:Bacteria,clade:FCB group,phylum:Candidatus Marinimicrobia,species:Candidatus Marinimicrobia bacterium
51SUR1SSUU14_1_ERR1712234_contig_25875	EYB88125	Mega:Not determined	177	32.2	1.43e-19	53326	superkingdom:Eukaryota,clade:Opisthokonta,kingdom:Metazoa,clade:Eumetazoa,clade:Bilateria,clade:Protostomia,clade:Ecdysozoa,phylum:Nematoda,class:Chromadorea,order:Strongylida,superfamily:Ancylostomatoidea,family:Ancylostomatidae,subfamily:Ancylostomatinae,genus:Ancylostoma,species:Ancylostoma ceylanicum
52SUR1QQSS14_2_ERR1719461_contig_504621	KXZ48141	Mega:Not determined	128	53.9	4.86e-33	33097	superkingdom:Eukaryota,kingdom:Viridiplantae,phylum:Chlorophyta,clade:core chlorophytes,class:Chlorophyceae,clade:CS clade,order:Chlamydomonadales,family:Volvocaceae,genus:Gonium,species:Gonium pectorale
64DCM1SSUU14_2_ERR1712168_contig_1076173	XP_037788242	Mega:Not determined	197	68	4.9e-83	6687	superkingdom:Eukaryota,clade:Opisthokonta,kingdom:Metazoa,clade:Eumetazoa,clade:Bilateria,clade:Protostomia,clade:Ecdysozoa,clade:Panarthropoda,phylum:Arthropoda,clade:Mandibulata,clade:Pancrustacea,subphylum:Crustacea,superclass:Multicrustacea,class:Malacostraca,subclass:Eumalacostraca,superorder:Eucarida,order:Decapoda,suborder:Dendrobranchiata,superfamily:Penaeoidea,family:Penaeidae,genus:Pena…
64SUR1GGMM14_2_ERR1712100_contig_1691360	KHN11224	Mega:Not determined	81	39.5	4.74e-12	3848	superkingdom:Eukaryota,kingdom:Viridiplantae,phylum:Streptophyta,subphylum:Streptophytina,clade:Embryophyta,clade:Tracheophyta,clade:Euphyllophyta,clade:Spermatophyta,class:Magnoliopsida,clade:Mesangiospermae,clade:eudicotyledons,clade:Gunneridae,clade:Pentapetalae,clade:rosids,clade:fabids,order:Fabales,family:Fabaceae,subfamily:Papilionoideae,clade:50 kb inversion clade,clade:NPAAA clade,clade:…
64SUR1SSUU14_1_ERR1712042_contig_215360	EYB88125	Mega:Not determined	191	32.5	1.91e-19	53326	superkingdom:Eukaryota,clade:Opisthokonta,kingdom:Metazoa,clade:Eumetazoa,clade:Bilateria,clade:Protostomia,clade:Ecdysozoa,phylum:Nematoda,class:Chromadorea,order:Strongylida,superfamily:Ancylostomatoidea,family:Ancylostomatidae,subfamily:Ancylostomatinae,genus:Ancylostoma,species:Ancylostoma ceylanicum
64SUR1SSUU14_2_ERR1712142_contig_665805	EYB88125	Mega:Not determined	191	32.5	2e-19	53326	superkingdom:Eukaryota,clade:Opisthokonta,kingdom:Metazoa,clade:Eumetazoa,clade:Bilateria,clade:Protostomia,clade:Ecdysozoa,phylum:Nematoda,class:Chromadorea,order:Strongylida,superfamily:Ancylostomatoidea,family:Ancylostomatidae,subfamily:Ancylostomatinae,genus:Ancylostoma,species:Ancylostoma ceylanicum
64SUR4MMQQ14_1_ERR1712151_contig_943994	XP_012379896	Mega:Not determined	67	86.6	8.56e-35	9361	superkingdom:Eukaryota,clade:Opisthokonta,kingdom:Metazoa,clade:Eumetazoa,clade:Bilateria,clade:Deuterostomia,phylum:Chordata,subphylum:Craniata,clade:Vertebrata,clade:Gnathostomata,clade:Teleostomi,clade:Euteleostomi,superclass:Sarcopterygii,clade:Dipnotetrapodomorpha,clade:Tetrapoda,clade:Amniota,class:Mammalia,clade:Theria,clade:Eutheria,superorder:Xenarthra,order:Cingulata,family:Dasypodidae,…
65SUR1MMQQ14_1_ERR1712154_contig_560545	EYB88125	Mega:Not determined	177	32.2	1.44e-19	53326	superkingdom:Eukaryota,clade:Opisthokonta,kingdom:Metazoa,clade:Eumetazoa,clade:Bilateria,clade:Protostomia,clade:Ecdysozoa,phylum:Nematoda,class:Chromadorea,order:Strongylida,superfamily:Ancylostomatoidea,family:Ancylostomatidae,subfamily:Ancylostomatinae,genus:Ancylostoma,species:Ancylostoma ceylanicum
66SUR1MMQQ14_1_ERR1711971_contig_745520	XP_022872622	Mega:Not determined	145	89.7	1.29e-88	158386	superkingdom:Eukaryota,kingdom:Viridiplantae,phylum:Streptophyta,subphylum:Streptophytina,clade:Embryophyta,clade:Tracheophyta,clade:Euphyllophyta,clade:Spermatophyta,class:Magnoliopsida,clade:Mesangiospermae,clade:eudicotyledons,clade:Gunneridae,clade:Pentapetalae,clade:asterids,clade:lamiids,order:Lamiales,family:Oleaceae,tribe:Oleeae,genus:Olea,species:Olea europaea,subspecies:Olea europaea su…
7SUR2GGMM14_2_ERR550403_k119_325487	MAR15762	Mega:Not determined	47	74.5	1.21e-14	2026740	superkingdom:Bacteria,clade:FCB group,clade:Bacteroidetes/Chlorobi group,phylum:Bacteroidetes,class:Cytophagia,order:Cytophagales,family:Flammeovirgaceae,sub.family:unclassified Flammeovirgaceae,species:Flammeovirgaceae bacterium
81DCM01SSUU14_1_ERR1740123_contig_99443	NIP53188	Mega:Not determined	192	28.6	3.79e-14	2026778	superkingdom:Bacteria,clade:PVC group,phylum:Planctomycetes,class:Phycisphaerae,sub.class:unclassified Phycisphaerae,species:Phycisphaerae bacterium
82DCM1GGZZ14_1_ERR1711935_contig_111728	KAF4649284	Mega:Not determined	172	37.8	1.82e-18	330153	superkingdom:Eukaryota,clade:Sar,clade:Alveolata,phylum:Perkinsozoa,clade:Perkinsea,order:Perkinsida,family:Perkinsidae,genus:Perkinsus,species:Perkinsus chesapeaki
82SUR1GGMM14_2_ERR1719424_contig_1116536	XP_002508223	Mega:Not determined	126	85.7	2.11e-57	296587	superkingdom:Eukaryota,kingdom:Viridiplantae,phylum:Chlorophyta,class:Mamiellophyceae,order:Mamiellales,family:Mamiellaceae,genus:Micromonas,species:Micromonas commoda
82SUR2QQSS14_1_ERR1712129_contig_171047	QCE01079	Mega:Not determined	263	26.6	9.71e-17	3917	superkingdom:Eukaryota,kingdom:Viridiplantae,phylum:Streptophyta,subphylum:Streptophytina,clade:Embryophyta,clade:Tracheophyta,clade:Euphyllophyta,clade:Spermatophyta,class:Magnoliopsida,clade:Mesangiospermae,clade:eudicotyledons,clade:Gunneridae,clade:Pentapetalae,clade:rosids,clade:fabids,order:Fabales,family:Fabaceae,subfamily:Papilionoideae,clade:50 kb inversion clade,clade:NPAAA clade,clade:…
82SUR2QQSS14_2_ERR1712204_contig_120169	QCE01079	Mega:Not determined	246	27.2	2.68e-16	3917	superkingdom:Eukaryota,kingdom:Viridiplantae,phylum:Streptophyta,subphylum:Streptophytina,clade:Embryophyta,clade:Tracheophyta,clade:Euphyllophyta,clade:Spermatophyta,class:Magnoliopsida,clade:Mesangiospermae,clade:eudicotyledons,clade:Gunneridae,clade:Pentapetalae,clade:rosids,clade:fabids,order:Fabales,family:Fabaceae,subfamily:Papilionoideae,clade:50 kb inversion clade,clade:NPAAA clade,clade:…
83SUR1GGMM14_2_ERR1740126_contig_1658323	XP_004992038	Mega:Not determined	150	73.3	8.04e-57	946362	superkingdom:Eukaryota,clade:Opisthokonta,class:Choanoflagellata,order:Craspedida,family:Salpingoecidae,genus:Salpingoeca,species:Salpingoeca rosetta
85SUR1GGZZ14_1_ERR1740117_contig_633685	KOO33196	Mega:Not determined	60	70	9.22e-20	1460289	superkingdom:Eukaryota,clade:Haptista,phylum:Haptophyta,clade:Prymnesiophyceae,order:Prymnesiales,family:Chrysochromulinaceae,genus:Chrysochromulina,species:Chrysochromulina tobinii
022_DCM_0.22-1.6_k119_267886	MAW69990	Mega:Not determined	66	98.5	3.17e-35	2024893	superkingdom:Bacteria,phylum:Proteobacteria,class:Gammaproteobacteria,order:Acidiferrobacterales,family:Acidiferrobacteraceae,sub.family:unclassified Acidiferrobacteraceae,species:Acidiferrobacteraceae bacterium
039_SRF_0.22-1.6_k119_123025	RPH16094	Mega:Not determined	70	94.3	1e-42	1986619	superkingdom:Bacteria,clade:Terrabacteria group,phylum:Actinobacteria,class:Acidimicrobiia,order:Acidimicrobiales,family:Acidimicrobiaceae,sub.family:unclassified Acidimicrobiaceae,species:Acidimicrobiaceae bacterium TMED210
040_SRF_0.22-1.6_k119_430035	QFU95948	Mega:Not determined	185	34.6	2.59e-11	31234	superkingdom:Eukaryota,clade:Opisthokonta,kingdom:Metazoa,clade:Eumetazoa,clade:Bilateria,clade:Protostomia,clade:Ecdysozoa,phylum:Nematoda,class:Chromadorea,order:Rhabditida,suborder:Rhabditina,infraorder:Rhabditomorpha,superfamily:Rhabditoidea,family:Rhabditidae,subfamily:Peloderinae,genus:Caenorhabditis,species:Caenorhabditis remanei
051_SRF_0.22-1.6_k119_60037	QFU95948	Mega:Not determined	68	48.5	5.22e-10	31234	superkingdom:Eukaryota,clade:Opisthokonta,kingdom:Metazoa,clade:Eumetazoa,clade:Bilateria,clade:Protostomia,clade:Ecdysozoa,phylum:Nematoda,class:Chromadorea,order:Rhabditida,suborder:Rhabditina,infraorder:Rhabditomorpha,superfamily:Rhabditoidea,family:Rhabditidae,subfamily:Peloderinae,genus:Caenorhabditis,species:Caenorhabditis remanei
053_SRF_0.22-1.6_k119_161759	OUX43748	Mega:Not determined	71	81.7	8.06e-30	1986637	superkingdom:Bacteria,phylum:Proteobacteria,class:Alphaproteobacteria,order:Rhodobacterales,sub.order:unclassified Rhodobacterales,species:Rhodobacterales bacterium TMED271
072_SRF_0.22-3_k119_50828	MBS94199	Mega:Not determined	96	45.8	2.24e-17	2026725	superkingdom:Bacteria,phylum:Proteobacteria,class:Gammaproteobacteria,order:Chromatiales,sub.order:unclassified Chromatiales,species:Chromatiales bacterium
078_DCM_0.22-3_k119_267479	MAZ57913	Mega:Not determined	58	87.9	3.46e-21	2021391	superkingdom:Bacteria,clade:FCB group,clade:Bacteroidetes/Chlorobi group,phylum:Bacteroidetes,class:Flavobacteriia,order:Flavobacteriales,sub.order:unclassified Flavobacteriales,species:Flavobacteriales bacterium
078_SRF_0.22-3_k119_294258	MBD1141967	Mega:Not determined	35	91.4	1.48e-12	2760034	superkingdom:Bacteria,phylum:Proteobacteria,class:Alphaproteobacteria,order:Pelagibacterales,sub.order:unclassified Pelagibacterales,species:Pelagibacterales bacterium SAG-MED32
081_DCM_0.22-3_k119_211432	OUU87308	Mega:Not determined	94	77.7	7.61e-36	1986880	superkingdom:Bacteria,clade:PVC group,phylum:Verrucomicrobia,class:Verrucomicrobiae,order:Verrucomicrobiales,family:Verrucomicrobiaceae,sub.family:unclassified Verrucomicrobiaceae,species:Verrucomicrobiaceae bacterium TMED76
082_DCM_0.22-3_k119_52905	QCE01079	Mega:Not determined	101	36.6	2.58e-12	3917	superkingdom:Eukaryota,kingdom:Viridiplantae,phylum:Streptophyta,subphylum:Streptophytina,clade:Embryophyta,clade:Tracheophyta,clade:Euphyllophyta,clade:Spermatophyta,class:Magnoliopsida,clade:Mesangiospermae,clade:eudicotyledons,clade:Gunneridae,clade:Pentapetalae,clade:rosids,clade:fabids,order:Fabales,family:Fabaceae,subfamily:Papilionoideae,clade:50 kb inversion clade,clade:NPAAA clade,clade:…
082_SRF_0.22-3_k119_269004	OLP90191	Mega:Not determined	141	42.6	5.69e-21	2951	superkingdom:Eukaryota,clade:Sar,clade:Alveolata,class:Dinophyceae,order:Suessiales,family:Symbiodiniaceae,genus:Symbiodinium,species:Symbiodinium microadriaticum
084_SRF_0.22-3_k119_393895	OUU67201	Mega:Not determined	108	73.1	7.91e-42	1986830	superkingdom:Bacteria,phylum:Proteobacteria,class:Alphaproteobacteria,order:Pelagibacterales,family:Pelagibacteraceae,genus:Candidatus Pelagibacter,sub.genus:unclassified Candidatus Pelagibacter,species:Candidatus Pelagibacter sp. TMED64
089_SRF_0.22-3_k119_156852	WP_069959283	Mega:Not determined	74	56.8	1.43e-14	28181	superkingdom:Bacteria,phylum:Proteobacteria,class:Alphaproteobacteria,order:Rhodospirillales,family:Thalassospiraceae,genus:Magnetovibrio,species:Magnetovibrio blakemorei
090_SRF_0.22-3_k119_216321	KRO78422	Mega:Not determined	91	63.7	2.16e-27	1655608	superkingdom:Bacteria,phylum:Proteobacteria,class:Betaproteobacteria,order:Nitrosomonadales,sub.order:unclassified Nitrosomonadales,species:Methylophilales bacterium BACL14 MAG-120910-bin43
090_SRF_0.22-3_k119_341507	MBD1147291	Mega:Not determined	58	86.2	1.44e-28	2760033	superkingdom:Bacteria,phylum:Proteobacteria,class:Alphaproteobacteria,order:Pelagibacterales,sub.order:unclassified Pelagibacterales,species:Pelagibacterales bacterium SAG-MED31
093_SRF_0.22-3_k119_518651	KHN11224	Mega:Not determined	94	40.4	3.47e-12	3848	superkingdom:Eukaryota,kingdom:Viridiplantae,phylum:Streptophyta,subphylum:Streptophytina,clade:Embryophyta,clade:Tracheophyta,clade:Euphyllophyta,clade:Spermatophyta,class:Magnoliopsida,clade:Mesangiospermae,clade:eudicotyledons,clade:Gunneridae,clade:Pentapetalae,clade:rosids,clade:fabids,order:Fabales,family:Fabaceae,subfamily:Papilionoideae,clade:50 kb inversion clade,clade:NPAAA clade,clade:…
098_DCM_0.22-3_k119_131016	CDE87220	Mega:Not determined	51	98	9.51e-28	1262937	superkingdom:Bacteria,clade:FCB group,clade:Bacteroidetes/Chlorobi group,phylum:Bacteroidetes,class:Bacteroidia,order:Bacteroidales,family:Prevotellaceae,genus:Prevotella,sub.genus:environmental samples,species:Prevotella sp. CAG:891
109_DCM_0.22-3_k119_501467	OLP90191	Mega:Not determined	254	34.6	2.8e-28	2951	superkingdom:Eukaryota,clade:Sar,clade:Alveolata,class:Dinophyceae,order:Suessiales,family:Symbiodiniaceae,genus:Symbiodinium,species:Symbiodinium microadriaticum
109_SRF_0.22-3_k119_212815	OLP90191	Mega:Not determined	207	34.3	1.33e-22	2951	superkingdom:Eukaryota,clade:Sar,clade:Alveolata,class:Dinophyceae,order:Suessiales,family:Symbiodiniaceae,genus:Symbiodinium,species:Symbiodinium microadriaticum
122_SRF_0.22-3_k119_6235	QFU95948	Mega:Not determined	262	34.4	6.54e-23	31234	superkingdom:Eukaryota,clade:Opisthokonta,kingdom:Metazoa,clade:Eumetazoa,clade:Bilateria,clade:Protostomia,clade:Ecdysozoa,phylum:Nematoda,class:Chromadorea,order:Rhabditida,suborder:Rhabditina,infraorder:Rhabditomorpha,superfamily:Rhabditoidea,family:Rhabditidae,subfamily:Peloderinae,genus:Caenorhabditis,species:Caenorhabditis remanei
123_MIX_0.22-3_k119_20419	KMQ87490	Mega:Not determined	144	38.2	4.78e-16	67767	superkingdom:Eukaryota,clade:Opisthokonta,kingdom:Metazoa,clade:Eumetazoa,clade:Bilateria,clade:Protostomia,clade:Ecdysozoa,clade:Panarthropoda,phylum:Arthropoda,clade:Mandibulata,clade:Pancrustacea,subphylum:Hexapoda,class:Insecta,clade:Dicondylia,subclass:Pterygota,infraclass:Neoptera,cohort:Endopterygota,order:Hymenoptera,suborder:Apocrita,infraorder:Aculeata,superfamily:Formicoidea,family:For…
124_MIX_0.22-3_k119_257803	WP_175084633	Mega:Not determined	139	35.3	3.96e-14	2060052	superkingdom:Bacteria,clade:Terrabacteria group,phylum:Actinobacteria,class:Actinomycetia,order:Frankiales,family:Frankiaceae,genus:Frankia,species:Candidatus Frankia nodulisporulans
124_SRF_0.22-3_k141_360374	OUV61273	Mega:Not determined	59	74.6	1.84e-19	1986799	superkingdom:Bacteria,phylum:Proteobacteria,class:Alphaproteobacteria,order:Pelagibacterales,family:Pelagibacteraceae,genus:Candidatus Pelagibacter,sub.genus:unclassified Candidatus Pelagibacter,species:Candidatus Pelagibacter sp. TMED128
125_MIX_0.22-3_k119_197746	WP_134053170	Mega:Not determined	81	100	1.39e-39	412437	superkingdom:Bacteria,phylum:Proteobacteria,class:Gammaproteobacteria,order:Chromatiales,family:Chromatiaceae,genus:Rheinheimera,species:Rheinheimera aquimaris
125_MIX_0.22-3_k119_199452	OLP90191	Mega:Not determined	118	44.1	3.71e-16	2951	superkingdom:Eukaryota,clade:Sar,clade:Alveolata,class:Dinophyceae,order:Suessiales,family:Symbiodiniaceae,genus:Symbiodinium,species:Symbiodinium microadriaticum
125_SRF_0.22-3_k119_10571	PPR40375	Mega:Not determined	77	54.5	4.07e-15	2013095	superkingdom:Bacteria,phylum:Proteobacteria,class:Alphaproteobacteria,sub.class:unclassified Alphaproteobacteria,species:Alphaproteobacteria bacterium MarineAlpha8_Bin1
128_DCM_0.22-3_k119_189431	HBM71548	Mega:Not determined	33	100	6.08e-11	1042	superkingdom:Bacteria,phylum:Proteobacteria,class:Alphaproteobacteria,order:Sphingomonadales,family:Erythrobacteraceae,sub.family:Erythrobacter/Porphyrobacter group,genus:Erythrobacter,sub.genus:unclassified Erythrobacter,species:Erythrobacter sp.
129_DCM_0.22-3_k119_180919	QFU95948	Mega:Not determined	107	41.1	9.8e-11	31234	superkingdom:Eukaryota,clade:Opisthokonta,kingdom:Metazoa,clade:Eumetazoa,clade:Bilateria,clade:Protostomia,clade:Ecdysozoa,phylum:Nematoda,class:Chromadorea,order:Rhabditida,suborder:Rhabditina,infraorder:Rhabditomorpha,superfamily:Rhabditoidea,family:Rhabditidae,subfamily:Peloderinae,genus:Caenorhabditis,species:Caenorhabditis remanei
132_DCM_0.22-3_k119_231502	OLP84426	Mega:Not determined	94	41.5	2.27e-10	2951	superkingdom:Eukaryota,clade:Sar,clade:Alveolata,class:Dinophyceae,order:Suessiales,family:Symbiodiniaceae,genus:Symbiodinium,species:Symbiodinium microadriaticum
132_DCM_0.22-3_k119_275769	OLQ14193	Mega:Not determined	244	28.7	1.67e-12	2951	superkingdom:Eukaryota,clade:Sar,clade:Alveolata,class:Dinophyceae,order:Suessiales,family:Symbiodiniaceae,genus:Symbiodinium,species:Symbiodinium microadriaticum
133_DCM_0.22-3_k119_475581	MBI59999	Mega:Not determined	47	83	6.68e-14	1869227	superkingdom:Bacteria,sub.superkingdom:unclassified Bacteria,species:bacterium
133_DCM_0.22-3_k119_527349	MBR51409	Mega:Not determined	75	81.3	7.73e-33	1913989	superkingdom:Bacteria,phylum:Proteobacteria,class:Gammaproteobacteria,sub.class:unclassified Gammaproteobacteria,species:Gammaproteobacteria bacterium
133_DCM_0.22-3_k119_593154	RZO19587	Mega:Not determined	34	100	3.75e-10	2026721	superkingdom:Bacteria,phylum:Proteobacteria,class:Gammaproteobacteria,sub.class:Gammaproteobacteria incertae sedis,genus:Candidatus Thioglobus,sub.genus:unclassified Candidatus Thioglobus,species:Candidatus Thioglobus sp.
134_SRF_0.22-3_k119_371014	PIO61760	Mega:Not determined	66	83.3	1.57e-31	45464	superkingdom:Eukaryota,clade:Opisthokonta,kingdom:Metazoa,clade:Eumetazoa,clade:Bilateria,clade:Protostomia,clade:Ecdysozoa,phylum:Nematoda,class:Chromadorea,order:Strongylida,superfamily:Trichostrongyloidea,family:Haemonchidae,genus:Teladorsagia,species:Teladorsagia circumcincta
135_DCM_0.22-3_k119_859855	KRH26450	Mega:Not determined	127	33.9	7.19e-12	3847	superkingdom:Eukaryota,kingdom:Viridiplantae,phylum:Streptophyta,subphylum:Streptophytina,clade:Embryophyta,clade:Tracheophyta,clade:Euphyllophyta,clade:Spermatophyta,class:Magnoliopsida,clade:Mesangiospermae,clade:eudicotyledons,clade:Gunneridae,clade:Pentapetalae,clade:rosids,clade:fabids,order:Fabales,family:Fabaceae,subfamily:Papilionoideae,clade:50 kb inversion clade,clade:NPAAA clade,clade:…
135_SRF_0.22-3_k119_526450	MBS22248	Mega:Not determined	63	79.4	8.07e-23	1948890	superkingdom:Bacteria,phylum:Proteobacteria,class:Alphaproteobacteria,order:Rhodobacterales,sub.order:unclassified Rhodobacterales,species:Rhodobacterales bacterium
140_SRF_0.22-3_k119_421074	OLP84426	Mega:Not determined	109	45	8.52e-22	2951	superkingdom:Eukaryota,clade:Sar,clade:Alveolata,class:Dinophyceae,order:Suessiales,family:Symbiodiniaceae,genus:Symbiodinium,species:Symbiodinium microadriaticum
141_SRF_0.22-3_k119_83993	MAR90566	Mega:Not determined	89	100	3.22e-52	1891229	superkingdom:Bacteria,phylum:Proteobacteria,class:Gammaproteobacteria,order:Pseudomonadales,sub.order:unclassified Pseudomonadales,species:Pseudomonadales bacterium
151_SRF_0.22-3_k119_223070	KAF4702326	Mega:Not determined	117	60.7	2.76e-40	32597	superkingdom:Eukaryota,clade:Sar,clade:Alveolata,phylum:Perkinsozoa,clade:Perkinsea,order:Perkinsida,family:Perkinsidae,genus:Perkinsus,species:Perkinsus olseni
152_MXL_0.22-3_k119_583094	XP_017991403	Mega:Not determined	131	48.9	7.64e-30	77020	superkingdom:Eukaryota,clade:Opisthokonta,kingdom:Fungi,subkingdom:Dikarya,phylum:Basidiomycota,subphylum:Ustilaginomycotina,class:Malasseziomycetes,order:Malasseziales,family:Malasseziaceae,genus:Malassezia,species:Malassezia pachydermatis
152_MXL_0.22-3_k119_1225713	HIF02563	Mega:Not determined	186	58.6	9.53e-67	2358456	superkingdom:Bacteria,clade:Nitrospinae/Tectomicrobia group,phylum:Nitrospinae,class:Nitrospinia,order:Nitrospinales,family:Nitrospinaceae,sub.family:unclassified Nitrospinaceae,species:Nitrospinaceae bacterium
153_MXL_0.22-3_k119_147441	MAV60907	Mega:Not determined	60	96.7	5.26e-29	1913989	superkingdom:Bacteria,phylum:Proteobacteria,class:Gammaproteobacteria,sub.class:unclassified Gammaproteobacteria,species:Gammaproteobacteria bacterium
153_MXL_0.22-3_k119_311127	KAF8783173	Mega:Not determined	149	71.1	6.56e-72	94029	superkingdom:Eukaryota,clade:Opisthokonta,kingdom:Metazoa,clade:Eumetazoa,clade:Bilateria,clade:Protostomia,clade:Ecdysozoa,clade:Panarthropoda,phylum:Arthropoda,subphylum:Chelicerata,class:Arachnida,order:Araneae,suborder:Araneomorphae,clade:Entelegynae,clade:Orbiculariae,superfamily:Araneoidea,family:Araneidae,genus:Argiope,species:Argiope bruennichi
153_MXL_0.22-3_k119_748661	WP_175084633	Mega:Not determined	184	33.7	3.22e-17	2060052	superkingdom:Bacteria,clade:Terrabacteria group,phylum:Actinobacteria,class:Actinomycetia,order:Frankiales,family:Frankiaceae,genus:Frankia,species:Candidatus Frankia nodulisporulans
180_SRF_0.22-3_k119_328868	AGC04692	Mega:Not determined	107	43	4.94e-16	3022883
201_DCM_0.22-3_k119_411433	WP_158768465	Mega:Not determined	66	80.3	3.29e-23	2686359	superkingdom:Bacteria,phylum:Proteobacteria,class:Gammaproteobacteria,order:Alteromonadales,family:Alteromonadaceae,genus:Paraglaciecola,sub.genus:unclassified Paraglaciecola,species:Paraglaciecola sp. L1A13
205_SRF_0.22-3_k119_73774	WP_110999720	Mega:Not determined	244	53.3	8.1e-86	1649169	superkingdom:Bacteria,clade:FCB group,clade:Bacteroidetes/Chlorobi group,phylum:Bacteroidetes,class:Chitinophagia,order:Chitinophagales,family:Chitinophagaceae,genus:Taibaiella,species:Taibaiella soli
206_MES_0.22-3_k119_20270	CUG92920	Mega:Not determined	82	67.1	1.8e-32	75058	superkingdom:Eukaryota,clade:Discoba,phylum:Euglenozoa,class:Kinetoplastea,subclass:Metakinetoplastina,order:Eubodonida,family:Bodonidae,genus:Bodo,species:Bodo saltans
208_SRF_0.22-3_k119_144116	WP_062604781	Mega:Not determined	217	50.7	1.03e-70	1777139	superkingdom:Bacteria,phylum:Proteobacteria,class:Betaproteobacteria,order:Burkholderiales,family:Burkholderiaceae,genus:Caballeronia,species:Caballeronia calidae
208_SRF_0.22-3_k119_513369	MAJ93421	Mega:Not determined	109	89.9	3.29e-62	1898112	superkingdom:Bacteria,phylum:Proteobacteria,class:Alphaproteobacteria,order:Rhodospirillales,family:Rhodospirillaceae,sub.family:unclassified Rhodospirillaceae,species:Rhodospirillaceae bacterium
209_MES_0.22-3_k119_27300	WP_011281591	Mega:Not determined	47	97.9	1.53e-18	198252	superkingdom:Bacteria,phylum:Proteobacteria,class:Alphaproteobacteria,order:Pelagibacterales,family:Pelagibacteraceae,genus:Candidatus Pelagibacter,species:Candidatus Pelagibacter ubique
209_MES_0.22-3_k119_28577	PDH53913	Mega:Not determined	78	91	1.16e-34	1986259	superkingdom:Bacteria,clade:FCB group,clade:Bacteroidetes/Chlorobi group,phylum:Bacteroidetes,class:Flavobacteriia,order:Flavobacteriales,family:Cryomorphaceae,sub.family:unclassified Cryomorphaceae,species:Cryomorphaceae bacterium MED-G11
158SUR1KKQQ13_2_k119_171468	KOO53902	Mega:Pisuviricota	234	51.3	7.5e-67	1460289	superkingdom:Eukaryota,clade:Haptista,phylum:Haptophyta,clade:Prymnesiophyceae,order:Prymnesiales,family:Chrysochromulinaceae,genus:Chrysochromulina,species:Chrysochromulina tobinii
173DCM1GGZZ13_2_k119_448093	VEU40271	Mega:Pisuviricota	79	55.7	3.42e-19	183589	superkingdom:Eukaryota,clade:Sar,clade:Stramenopiles,clade:Ochrophyta,phylum:Bacillariophyta,class:Bacillariophyceae,clade:Bacillariophycidae,order:Bacillariales,family:Bacillariaceae,genus:Pseudo-nitzschia,species:Pseudo-nitzschia multistriata
173DCM1SSUU13_1_k119_45938	XP_023326165	Mega:Pisuviricota	56	73.2	1.23e-16	88015	superkingdom:Eukaryota,clade:Opisthokonta,kingdom:Metazoa,clade:Eumetazoa,clade:Bilateria,clade:Protostomia,clade:Ecdysozoa,clade:Panarthropoda,phylum:Arthropoda,clade:Mandibulata,clade:Pancrustacea,subphylum:Crustacea,superclass:Multicrustacea,class:Hexanauplia,subclass:Copepoda,infraclass:Neocopepoda,superorder:Gymnoplea,order:Calanoida,family:Temoridae,genus:Eurytemora,species:Eurytemora affin…
180DCM1KKQQ14_2_k119_1368385	XP_013435739	Mega:Pisuviricota	200	30	4.33e-23	51315	superkingdom:Eukaryota,clade:Sar,clade:Alveolata,phylum:Apicomplexa,class:Conoidasida,subclass:Coccidia,order:Eucoccidiorida,suborder:Eimeriorina,family:Eimeriidae,genus:Eimeria,species:Eimeria necatrix
180DCM1KKQQ14_3_k141_631628	XP_013435739	Mega:Pisuviricota	200	30	2.19e-23	51315	superkingdom:Eukaryota,clade:Sar,clade:Alveolata,phylum:Apicomplexa,class:Conoidasida,subclass:Coccidia,order:Eucoccidiorida,suborder:Eimeriorina,family:Eimeriidae,genus:Eimeria,species:Eimeria necatrix
180DCM1KKQQ14_4_k141_615971	XP_013435739	Mega:Pisuviricota	180	31.1	1.71e-20	51315	superkingdom:Eukaryota,clade:Sar,clade:Alveolata,phylum:Apicomplexa,class:Conoidasida,subclass:Coccidia,order:Eucoccidiorida,suborder:Eimeriorina,family:Eimeriidae,genus:Eimeria,species:Eimeria necatrix
180SUR1GGZZ13_2_k119_64693	RNA39061	Mega:Pisuviricota	153	53.6	3.51e-42	10195	superkingdom:Eukaryota,clade:Opisthokonta,kingdom:Metazoa,clade:Eumetazoa,clade:Bilateria,clade:Protostomia,clade:Spiralia,clade:Gnathifera,phylum:Rotifera,class:Eurotatoria,subclass:Monogononta,superorder:Pseudotrocha,order:Ploima,family:Brachionidae,genus:Brachionus,species:Brachionus plicatilis
180SUR1QQSS13_2_k119_579201	OLP90747	Mega:Pisuviricota	80	77.5	7.08e-24	2951	superkingdom:Eukaryota,clade:Sar,clade:Alveolata,class:Dinophyceae,order:Suessiales,family:Symbiodiniaceae,genus:Symbiodinium,species:Symbiodinium microadriaticum
189MES1GGZZ14_3_k141_186792	XP_008716184	Mega:Pisuviricota	53	100	3.96e-26	1220924	superkingdom:Eukaryota,clade:Opisthokonta,kingdom:Fungi,subkingdom:Dikarya,phylum:Ascomycota,clade:saccharomyceta,subphylum:Pezizomycotina,clade:leotiomyceta,class:Eurotiomycetes,subclass:Chaetothyriomycetidae,order:Chaetothyriales,family:Cyphellophoraceae,genus:Cyphellophora,species:Cyphellophora europaea,strain:Cyphellophora europaea CBS 101466
194DCM1GGZZ13_2_k119_1322200	XP_009043856	Mega:Pisuviricota	198	67.7	1.71e-84	225164	superkingdom:Eukaryota,clade:Opisthokonta,kingdom:Metazoa,clade:Eumetazoa,clade:Bilateria,clade:Protostomia,clade:Spiralia,clade:Lophotrochozoa,phylum:Mollusca,class:Gastropoda,subclass:Patellogastropoda,superfamily:Lottioidea,family:Lottiidae,genus:Lottia,species:Lottia gigantea
196SUR1QQSS13_2_k119_279886	CBY20913	Mega:Pisuviricota	63	74.6	2.17e-21	34765	superkingdom:Eukaryota,clade:Opisthokonta,kingdom:Metazoa,clade:Eumetazoa,clade:Bilateria,clade:Deuterostomia,phylum:Chordata,subphylum:Tunicata,class:Appendicularia,order:Copelata,family:Oikopleuridae,genus:Oikopleura,species:Oikopleura dioica
196SUR1SSUU13_1_k119_205991	ATZ68902	Mega:Pisuviricota	79	87.3	2.59e-33	81899	superkingdom:Eukaryota,clade:Opisthokonta,kingdom:Metazoa,clade:Eumetazoa,clade:Bilateria,clade:Protostomia,clade:Spiralia,clade:Lophotrochozoa,phylum:Mollusca,class:Bivalvia,subclass:Autobranchia,clade:Heteroconchia,infraclass:Euheterodonta,superorder:Imparidentia,clade:Neoheterodontei,order:Venerida,superfamily:Mactroidea,family:Mactridae,genus:Pseudocardium,species:Pseudocardium sachalinense
201DCM1QQSS13_2_k119_1264084	MBA2586067	Mega:Pisuviricota	319	28.8	2.52e-10	2201154	superkingdom:Bacteria,clade:PVC group,phylum:Verrucomicrobia,class:Spartobacteria,order:Chthoniobacterales,sub.order:unclassified Chthoniobacterales,species:Chthoniobacterales bacterium
201MES1KKQQ14_2_k119_90099	MAA75026	Mega:Pisuviricota	401	52.9	1.38e-129	2026789	superkingdom:Bacteria,phylum:Proteobacteria,class:Gammaproteobacteria,order:Salinisphaerales,family:Salinisphaeraceae,sub.family:unclassified Salinisphaeraceae,species:Salinisphaeraceae bacterium
205SUR1GGZZ13_2_k119_676512	KAF2859862	Mega:Pisuviricota	212	27.8	5.59e-15	1314780	superkingdom:Eukaryota,clade:Opisthokonta,kingdom:Fungi,subkingdom:Dikarya,phylum:Ascomycota,clade:saccharomyceta,subphylum:Pezizomycotina,clade:leotiomyceta,clade:dothideomyceta,class:Dothideomycetes,subclass:Dothideomycetidae,order:Capnodiales,family:Piedraiaceae,genus:Piedraia,species:Piedraia hortae,strain:Piedraia hortae CBS 480.64
205SUR1KKQQ13_2_k119_1517731	KAF2859862	Mega:Pisuviricota	299	26.1	1.32e-20	1314780	superkingdom:Eukaryota,clade:Opisthokonta,kingdom:Fungi,subkingdom:Dikarya,phylum:Ascomycota,clade:saccharomyceta,subphylum:Pezizomycotina,clade:leotiomyceta,clade:dothideomyceta,class:Dothideomycetes,subclass:Dothideomycetidae,order:Capnodiales,family:Piedraiaceae,genus:Piedraia,species:Piedraia hortae,strain:Piedraia hortae CBS 480.64
205SUR1QQSS13_2_k119_1002757	KAF2859862	Mega:Pisuviricota	299	26.8	1.78e-23	1314780	superkingdom:Eukaryota,clade:Opisthokonta,kingdom:Fungi,subkingdom:Dikarya,phylum:Ascomycota,clade:saccharomyceta,subphylum:Pezizomycotina,clade:leotiomyceta,clade:dothideomyceta,class:Dothideomycetes,subclass:Dothideomycetidae,order:Capnodiales,family:Piedraiaceae,genus:Piedraia,species:Piedraia hortae,strain:Piedraia hortae CBS 480.64
206MES1KKQQ13_2_k119_1879956	XP_013314819	Mega:Pisuviricota	138	99.3	5.03e-76	348802	superkingdom:Eukaryota,clade:Opisthokonta,kingdom:Fungi,subkingdom:Dikarya,phylum:Ascomycota,clade:saccharomyceta,subphylum:Pezizomycotina,clade:leotiomyceta,class:Eurotiomycetes,subclass:Chaetothyriomycetidae,order:Chaetothyriales,family:Herpotrichiellaceae,genus:Exophiala,species:Exophiala xenobiotica
209SUR1GGZZ13_1_k119_204188	MAA75026	Mega:Pisuviricota	192	51	2.49e-51	2026789	superkingdom:Bacteria,phylum:Proteobacteria,class:Gammaproteobacteria,order:Salinisphaerales,family:Salinisphaeraceae,sub.family:unclassified Salinisphaeraceae,species:Salinisphaeraceae bacterium
209SUR1GGZZ13_2_k119_2058848	MAA75026	Mega:Pisuviricota	424	50.7	4.78e-131	2026789	superkingdom:Bacteria,phylum:Proteobacteria,class:Gammaproteobacteria,order:Salinisphaerales,family:Salinisphaeraceae,sub.family:unclassified Salinisphaeraceae,species:Salinisphaeraceae bacterium
209SUR1KKQQ13_2_k119_591038	MAA75026	Mega:Pisuviricota	230	55.7	3.03e-78	2026789	superkingdom:Bacteria,phylum:Proteobacteria,class:Gammaproteobacteria,order:Salinisphaerales,family:Salinisphaeraceae,sub.family:unclassified Salinisphaeraceae,species:Salinisphaeraceae bacterium
210SUR1GGZZ13_2_k119_578152	MAA75026	Mega:Pisuviricota	249	50.6	9.77e-79	2026789	superkingdom:Bacteria,phylum:Proteobacteria,class:Gammaproteobacteria,order:Salinisphaerales,family:Salinisphaeraceae,sub.family:unclassified Salinisphaeraceae,species:Salinisphaeraceae bacterium
210SUR1GGZZ13_2_k119_589943	MAA75026	Mega:Pisuviricota	105	48.6	1.64e-21	2026789	superkingdom:Bacteria,phylum:Proteobacteria,class:Gammaproteobacteria,order:Salinisphaerales,family:Salinisphaeraceae,sub.family:unclassified Salinisphaeraceae,species:Salinisphaeraceae bacterium
210SUR1KKQQ13_2_k119_127940	MAA75026	Mega:Pisuviricota	142	46.5	5.22e-32	2026789	superkingdom:Bacteria,phylum:Proteobacteria,class:Gammaproteobacteria,order:Salinisphaerales,family:Salinisphaeraceae,sub.family:unclassified Salinisphaeraceae,species:Salinisphaeraceae bacterium
210SUR1KKQQ13_2_k119_1519294	MAA75026	Mega:Pisuviricota	104	52.9	6.18e-25	2026789	superkingdom:Bacteria,phylum:Proteobacteria,class:Gammaproteobacteria,order:Salinisphaerales,family:Salinisphaeraceae,sub.family:unclassified Salinisphaeraceae,species:Salinisphaeraceae bacterium
102DCM1MMQQ14_1_ERR1711862_contig_256248	WP_191113238	Mega:Pisuviricota	192	44.8	1.41e-42	48296	superkingdom:Bacteria,phylum:Proteobacteria,class:Gammaproteobacteria,order:Moraxellales,family:Moraxellaceae,genus:Acinetobacter,species_group:Acinetobacter calcoaceticus/baumannii complex,species:Acinetobacter pittii
109SUR1GGMM14_1_ERR1719235_contig_1775421	MAA75026	Mega:Pisuviricota	434	99.8	4.21e-315	2026789	superkingdom:Bacteria,phylum:Proteobacteria,class:Gammaproteobacteria,order:Salinisphaerales,family:Salinisphaeraceae,sub.family:unclassified Salinisphaeraceae,species:Salinisphaeraceae bacterium
109SUR1GGZZ14_2_ERR1719379_contig_1939529	MAA75027	Mega:Pisuviricota	699	99.9	0	2026789	superkingdom:Bacteria,phylum:Proteobacteria,class:Gammaproteobacteria,order:Salinisphaerales,family:Salinisphaeraceae,sub.family:unclassified Salinisphaeraceae,species:Salinisphaeraceae bacterium
109SUR1MMQQ14_1_ERR1719373_contig_767084	MAA75026	Mega:Pisuviricota	148	99.3	1.47e-101	2026789	superkingdom:Bacteria,phylum:Proteobacteria,class:Gammaproteobacteria,order:Salinisphaerales,family:Salinisphaeraceae,sub.family:unclassified Salinisphaeraceae,species:Salinisphaeraceae bacterium
109SUR1QQSS14_2_ERR1719471_contig_1286972	MAA75026	Mega:Pisuviricota	161	100	4.75e-114	2026789	superkingdom:Bacteria,phylum:Proteobacteria,class:Gammaproteobacteria,order:Salinisphaerales,family:Salinisphaeraceae,sub.family:unclassified Salinisphaeraceae,species:Salinisphaeraceae bacterium
110SUR1MMQQ14_2_ERR1712177_contig_127783	GGX38781	Mega:Pisuviricota	234	37.2	2.6e-29	67322	superkingdom:Bacteria,clade:Terrabacteria group,phylum:Actinobacteria,class:Actinomycetia,order:Streptomycetales,family:Streptomycetaceae,genus:Streptomyces,species:Streptomyces malachitofuscus
110SUR1QQSS14_2_ERR1719445_contig_191292	HHH00853	Mega:Pisuviricota	105	43.8	3.23e-14	2026714	superkingdom:Archaea,clade:TACK group,phylum:Candidatus Bathyarchaeota,sub.phylum:unclassified Candidatus Bathyarchaeota,species:Candidatus Bathyarchaeota archaeon
122SUR1MMQQ14_1_ERR1712207_contig_258628	BAA34783	Mega:Pisuviricota	119	46.2	5.38e-27	3767	superkingdom:Eukaryota,kingdom:Viridiplantae,phylum:Streptophyta,subphylum:Streptophytina,clade:Embryophyta,clade:Tracheophyta,clade:Euphyllophyta,clade:Spermatophyta,class:Magnoliopsida,clade:Mesangiospermae,clade:eudicotyledons,clade:Gunneridae,clade:Pentapetalae,clade:rosids,clade:fabids,order:Rosales,family:Rosaceae,subfamily:Amygdaloideae,tribe:Maleae,genus:Pyrus,species:Pyrus pyrifolia
122SUR1MMQQ14_2_ERR1711933_contig_291095	BAA34783	Mega:Pisuviricota	122	46.7	1.64e-27	3767	superkingdom:Eukaryota,kingdom:Viridiplantae,phylum:Streptophyta,subphylum:Streptophytina,clade:Embryophyta,clade:Tracheophyta,clade:Euphyllophyta,clade:Spermatophyta,class:Magnoliopsida,clade:Mesangiospermae,clade:eudicotyledons,clade:Gunneridae,clade:Pentapetalae,clade:rosids,clade:fabids,order:Rosales,family:Rosaceae,subfamily:Amygdaloideae,tribe:Maleae,genus:Pyrus,species:Pyrus pyrifolia
131DCM1GGZZ14_1_ERR1711881_contig_260616	XP_027852596	Mega:Pisuviricota	356	59.6	6.19e-139	80765	superkingdom:Eukaryota,clade:Opisthokonta,kingdom:Metazoa,clade:Eumetazoa,clade:Bilateria,clade:Protostomia,clade:Ecdysozoa,clade:Panarthropoda,phylum:Arthropoda,clade:Mandibulata,clade:Pancrustacea,subphylum:Hexapoda,class:Insecta,clade:Dicondylia,subclass:Pterygota,infraclass:Neoptera,cohort:Paraneoptera,order:Hemiptera,suborder:Sternorrhyncha,infraorder:Aphidomorpha,superfamily:Aphidoidea,fami…
131DCM1GGZZ14_2_ERR1712036_contig_300063	XP_027852596	Mega:Pisuviricota	261	55.6	3.65e-87	80765	superkingdom:Eukaryota,clade:Opisthokonta,kingdom:Metazoa,clade:Eumetazoa,clade:Bilateria,clade:Protostomia,clade:Ecdysozoa,clade:Panarthropoda,phylum:Arthropoda,clade:Mandibulata,clade:Pancrustacea,subphylum:Hexapoda,class:Insecta,clade:Dicondylia,subclass:Pterygota,infraclass:Neoptera,cohort:Paraneoptera,order:Hemiptera,suborder:Sternorrhyncha,infraorder:Aphidomorpha,superfamily:Aphidoidea,fami…
132DCM1GGMM14_2_ERR1712072_contig_1419809	MAA75026	Mega:Pisuviricota	419	55.6	1.12e-143	2026789	superkingdom:Bacteria,phylum:Proteobacteria,class:Gammaproteobacteria,order:Salinisphaerales,family:Salinisphaeraceae,sub.family:unclassified Salinisphaeraceae,species:Salinisphaeraceae bacterium
132DCM1GGZZ14_2_ERR1711981_contig_542180	MAA75026	Mega:Pisuviricota	419	55.6	8.06e-144	2026789	superkingdom:Bacteria,phylum:Proteobacteria,class:Gammaproteobacteria,order:Salinisphaerales,family:Salinisphaeraceae,sub.family:unclassified Salinisphaeraceae,species:Salinisphaeraceae bacterium
139SUR1GGMM14_2_ERR1719313_contig_571760	MAA75026	Mega:Pisuviricota	434	99.5	0	2026789	superkingdom:Bacteria,phylum:Proteobacteria,class:Gammaproteobacteria,order:Salinisphaerales,family:Salinisphaeraceae,sub.family:unclassified Salinisphaeraceae,species:Salinisphaeraceae bacterium
139SUR1GGZZ14_2_ERR1719406_contig_304674	MAA75026	Mega:Pisuviricota	434	99.5	8.43e-315	2026789	superkingdom:Bacteria,phylum:Proteobacteria,class:Gammaproteobacteria,order:Salinisphaerales,family:Salinisphaeraceae,sub.family:unclassified Salinisphaeraceae,species:Salinisphaeraceae bacterium
142DCM1QQSS14_2_ERR1712038_contig_247691	BAA34783	Mega:Pisuviricota	96	52.1	9.51e-23	3767	superkingdom:Eukaryota,kingdom:Viridiplantae,phylum:Streptophyta,subphylum:Streptophytina,clade:Embryophyta,clade:Tracheophyta,clade:Euphyllophyta,clade:Spermatophyta,class:Magnoliopsida,clade:Mesangiospermae,clade:eudicotyledons,clade:Gunneridae,clade:Pentapetalae,clade:rosids,clade:fabids,order:Rosales,family:Rosaceae,subfamily:Amygdaloideae,tribe:Maleae,genus:Pyrus,species:Pyrus pyrifolia
142DCM1QQSS14_2_ERR1712038_contig_537081	XP_009174923	Mega:Pisuviricota	67	70.1	6.58e-18	6198	superkingdom:Eukaryota,clade:Opisthokonta,kingdom:Metazoa,clade:Eumetazoa,clade:Bilateria,clade:Protostomia,clade:Spiralia,clade:Lophotrochozoa,phylum:Platyhelminthes,class:Trematoda,subclass:Digenea,order:Opisthorchiida,suborder:Opisthorchiata,family:Opisthorchiidae,genus:Opisthorchis,species:Opisthorchis viverrini
142DCM2GGMM14_1_ERR1712230_contig_180375	MAA75026	Mega:Pisuviricota	313	76.7	1.96e-170	2026789	superkingdom:Bacteria,phylum:Proteobacteria,class:Gammaproteobacteria,order:Salinisphaerales,family:Salinisphaeraceae,sub.family:unclassified Salinisphaeraceae,species:Salinisphaeraceae bacterium
142DCM2GGMM14_2_ERR1711939_contig_46415	MAA75026	Mega:Pisuviricota	431	74	2.72e-229	2026789	superkingdom:Bacteria,phylum:Proteobacteria,class:Gammaproteobacteria,order:Salinisphaerales,family:Salinisphaeraceae,sub.family:unclassified Salinisphaeraceae,species:Salinisphaeraceae bacterium
143SUR1MMQQ14_1_ERR1712113_contig_2149060	RPA93728	Mega:Pisuviricota	110	71.8	1.67e-53	1336337	superkingdom:Eukaryota,clade:Opisthokonta,kingdom:Fungi,subkingdom:Dikarya,phylum:Ascomycota,clade:saccharomyceta,subphylum:Pezizomycotina,class:Pezizomycetes,order:Pezizales,family:Tuberaceae,genus:Choiromyces,species:Choiromyces venosus,strain:Choiromyces venosus 120613-1
145SUR1GGMM14_1_ERR1719199_contig_1302708	MAA75026	Mega:Pisuviricota	432	66.4	1.66e-199	2026789	superkingdom:Bacteria,phylum:Proteobacteria,class:Gammaproteobacteria,order:Salinisphaerales,family:Salinisphaeraceae,sub.family:unclassified Salinisphaeraceae,species:Salinisphaeraceae bacterium
145SUR1GGZZ14_1_ERR1719183_contig_692618	MAA75026	Mega:Pisuviricota	432	66.4	1.76e-199	2026789	superkingdom:Bacteria,phylum:Proteobacteria,class:Gammaproteobacteria,order:Salinisphaerales,family:Salinisphaeraceae,sub.family:unclassified Salinisphaeraceae,species:Salinisphaeraceae bacterium
145SUR1MMQQ14_1_ERR1719203_contig_66598	MAA75026	Mega:Pisuviricota	303	69.6	1.38e-148	2026789	superkingdom:Bacteria,phylum:Proteobacteria,class:Gammaproteobacteria,order:Salinisphaerales,family:Salinisphaeraceae,sub.family:unclassified Salinisphaeraceae,species:Salinisphaeraceae bacterium
145SUR1MMQQ14_1_ERR1719203_contig_1150552	MAA75026	Mega:Pisuviricota	118	58.5	3.82e-39	2026789	superkingdom:Bacteria,phylum:Proteobacteria,class:Gammaproteobacteria,order:Salinisphaerales,family:Salinisphaeraceae,sub.family:unclassified Salinisphaeraceae,species:Salinisphaeraceae bacterium
145SUR1QQSS14_1_ERR1712051_contig_151008	QGR23585	Mega:Pisuviricota	70	72.9	1.43e-26	41457	superkingdom:Eukaryota,clade:Sar,clade:Stramenopiles,clade:Ochrophyta,phylum:Bacillariophyta,class:Coscinodiscophyceae,subclass:Thalassiosirophycidae,order:Thalassiosirales,family:Skeletonemataceae,genus:Skeletonema,species:Skeletonema pseudocostatum
145SUR1QQSS14_1_ERR1712051_contig_779830	MAA75026	Mega:Pisuviricota	403	67.2	2.03e-193	2026789	superkingdom:Bacteria,phylum:Proteobacteria,class:Gammaproteobacteria,order:Salinisphaerales,family:Salinisphaeraceae,sub.family:unclassified Salinisphaeraceae,species:Salinisphaeraceae bacterium
149SUR1MMQQ14_1_ERR1712087_contig_22726	QGR23585	Mega:Pisuviricota	70	72.9	1.33e-26	41457	superkingdom:Eukaryota,clade:Sar,clade:Stramenopiles,clade:Ochrophyta,phylum:Bacillariophyta,class:Coscinodiscophyceae,subclass:Thalassiosirophycidae,order:Thalassiosirales,family:Skeletonemataceae,genus:Skeletonema,species:Skeletonema pseudocostatum
150DCM1MMQQ14_1_ERR1712060_contig_25606	YP_009687879	Mega:Pisuviricota	479	96.5	0	2600302	superkingdom:Eukaryota,clade:Sar,clade:Stramenopiles,clade:Ochrophyta,phylum:Bacillariophyta,class:Bacillariophyceae,clade:Bacillariophycidae,order:Naviculales,family:Naviculaceae,genus:Haslea,species:Haslea nusantara
150DCM1MMQQ14_1_ERR1712060_contig_370690	QGR23548	Mega:Pisuviricota	325	93.2	2.62e-211	41457	superkingdom:Eukaryota,clade:Sar,clade:Stramenopiles,clade:Ochrophyta,phylum:Bacillariophyta,class:Coscinodiscophyceae,subclass:Thalassiosirophycidae,order:Thalassiosirales,family:Skeletonemataceae,genus:Skeletonema,species:Skeletonema pseudocostatum
152SUR2MMQQ14_1_ERR1712032_contig_439061	YP_009687879	Mega:Pisuviricota	479	96.5	0	2600302	superkingdom:Eukaryota,clade:Sar,clade:Stramenopiles,clade:Ochrophyta,phylum:Bacillariophyta,class:Bacillariophyceae,clade:Bacillariophycidae,order:Naviculales,family:Naviculaceae,genus:Haslea,species:Haslea nusantara
153MXL01GGMM14_1_ERR1719506_contig_483079	MAA75026	Mega:Pisuviricota	364	67.9	3.79e-185	2026789	superkingdom:Bacteria,phylum:Proteobacteria,class:Gammaproteobacteria,order:Salinisphaerales,family:Salinisphaeraceae,sub.family:unclassified Salinisphaeraceae,species:Salinisphaeraceae bacterium
22DCM1GGMM14_2_ERR1719473_contig_2079783	MAA75026	Mega:Pisuviricota	108	48.1	2.19e-22	2026789	superkingdom:Bacteria,phylum:Proteobacteria,class:Gammaproteobacteria,order:Salinisphaerales,family:Salinisphaeraceae,sub.family:unclassified Salinisphaeraceae,species:Salinisphaeraceae bacterium
23SUR3GGMM14_1_ERR550521_contig_1013488	MAA75026	Mega:Pisuviricota	119	53.8	1.14e-30	2026789	superkingdom:Bacteria,phylum:Proteobacteria,class:Gammaproteobacteria,order:Salinisphaerales,family:Salinisphaeraceae,sub.family:unclassified Salinisphaeraceae,species:Salinisphaeraceae bacterium
36DCM1GGMM14_2_ERR1719240_contig_764357	MAA75026	Mega:Pisuviricota	125	86.4	3.78e-73	2026789	superkingdom:Bacteria,phylum:Proteobacteria,class:Gammaproteobacteria,order:Salinisphaerales,family:Salinisphaeraceae,sub.family:unclassified Salinisphaeraceae,species:Salinisphaeraceae bacterium
36DCM1GGMM14_2_ERR1719240_contig_1842885	XP_013349441	Mega:Pisuviricota	134	44.8	5.24e-20	44415	superkingdom:Eukaryota,clade:Sar,clade:Alveolata,phylum:Apicomplexa,class:Conoidasida,subclass:Coccidia,order:Eucoccidiorida,suborder:Eimeriorina,family:Eimeriidae,genus:Eimeria,species:Eimeria mitis
36DCM1GGMM14_2_ERR1719240_contig_2133668	MAA75026	Mega:Pisuviricota	207	72	2.94e-94	2026789	superkingdom:Bacteria,phylum:Proteobacteria,class:Gammaproteobacteria,order:Salinisphaerales,family:Salinisphaeraceae,sub.family:unclassified Salinisphaeraceae,species:Salinisphaeraceae bacterium
39DCM1GGMM14_1_ERR1712196_contig_455027	MAA75026	Mega:Pisuviricota	431	74	1.58e-228	2026789	superkingdom:Bacteria,phylum:Proteobacteria,class:Gammaproteobacteria,order:Salinisphaerales,family:Salinisphaeraceae,sub.family:unclassified Salinisphaeraceae,species:Salinisphaeraceae bacterium
39DCM1GGMM14_2_ERR1711861_contig_256515	MAA75026	Mega:Pisuviricota	431	74	2.41e-230	2026789	superkingdom:Bacteria,phylum:Proteobacteria,class:Gammaproteobacteria,order:Salinisphaerales,family:Salinisphaeraceae,sub.family:unclassified Salinisphaeraceae,species:Salinisphaeraceae bacterium
39OTH02GGMM14_2_ERR1711916_contig_617736	OGJ67120	Mega:Pisuviricota	325	28.6	7.74e-10	1801927	superkingdom:Bacteria,sub.superkingdom:Bacteria incertae sedis,clade:Bacteria candidate phyla,phylum:Candidatus Peregrinibacteria,class:Candidatus Peribacteria,sub.class:unclassified Candidatus Peribacteria,species:Candidatus Peribacteria bacterium RIFCSPLOWO2_01_FULL_54_110
40ZZZ010KKZZ14_2_ERR1712080_contig_110545	GBG29054	Mega:Pisuviricota	113	48.7	5.01e-26	2315210	superkingdom:Eukaryota,clade:Sar,clade:Stramenopiles,class:Bigyra,subclass:Labyrinthulomycetes,order:Thraustochytrida,family:Thraustochytriaceae,genus:Hondaea,species:Hondaea fermentalgiana
41DCM1GGMM14_1_ERR1712159_contig_388473	MAA75026	Mega:Pisuviricota	194	69.6	2.92e-96	2026789	superkingdom:Bacteria,phylum:Proteobacteria,class:Gammaproteobacteria,order:Salinisphaerales,family:Salinisphaeraceae,sub.family:unclassified Salinisphaeraceae,species:Salinisphaeraceae bacterium
41DCM1GGMM14_1_ERR1712159_contig_927953	MAA75026	Mega:Pisuviricota	104	76	1.95e-49	2026789	superkingdom:Bacteria,phylum:Proteobacteria,class:Gammaproteobacteria,order:Salinisphaerales,family:Salinisphaeraceae,sub.family:unclassified Salinisphaeraceae,species:Salinisphaeraceae bacterium
41DCM1GGMM14_1_ERR1712159_contig_1680461	MAA75026	Mega:Pisuviricota	431	74.5	3.77e-229	2026789	superkingdom:Bacteria,phylum:Proteobacteria,class:Gammaproteobacteria,order:Salinisphaerales,family:Salinisphaeraceae,sub.family:unclassified Salinisphaeraceae,species:Salinisphaeraceae bacterium
41DCM1GGMM14_2_ERR1712164_contig_63508	MAA75026	Mega:Pisuviricota	212	74.5	2.42e-108	2026789	superkingdom:Bacteria,phylum:Proteobacteria,class:Gammaproteobacteria,order:Salinisphaerales,family:Salinisphaeraceae,sub.family:unclassified Salinisphaeraceae,species:Salinisphaeraceae bacterium
41DCM1GGMM14_2_ERR1712164_contig_157685	MAA75026	Mega:Pisuviricota	234	76.1	1.75e-119	2026789	superkingdom:Bacteria,phylum:Proteobacteria,class:Gammaproteobacteria,order:Salinisphaerales,family:Salinisphaeraceae,sub.family:unclassified Salinisphaeraceae,species:Salinisphaeraceae bacterium
41DCM1QQSS14_1_ERR1712018_contig_249767	AFA36554	Mega:Pisuviricota	91	58.2	2.4e-30	4522	superkingdom:Eukaryota,kingdom:Viridiplantae,phylum:Streptophyta,subphylum:Streptophytina,clade:Embryophyta,clade:Tracheophyta,clade:Euphyllophyta,clade:Spermatophyta,class:Magnoliopsida,clade:Mesangiospermae,clade:Liliopsida,subclass:Petrosaviidae,clade:commelinids,order:Poales,family:Poaceae,clade:BOP clade,subfamily:Pooideae,sub.subfamily:Poodae,tribe:Poeae,clade:Poeae Chloroplast Group 2 (Poe…
46SUR1GGMM14_1_ERR1719218_k119_250741	MAA75026	Mega:Pisuviricota	97	53.6	8.75e-21	2026789	superkingdom:Bacteria,phylum:Proteobacteria,class:Gammaproteobacteria,order:Salinisphaerales,family:Salinisphaeraceae,sub.family:unclassified Salinisphaeraceae,species:Salinisphaeraceae bacterium
46SUR1GGMM14_2_ERR1719498_contig_1802120	MAA75026	Mega:Pisuviricota	419	54.4	2.57e-142	2026789	superkingdom:Bacteria,phylum:Proteobacteria,class:Gammaproteobacteria,order:Salinisphaerales,family:Salinisphaeraceae,sub.family:unclassified Salinisphaeraceae,species:Salinisphaeraceae bacterium
52SUR1QQSS14_2_ERR1719461_contig_1329203	TRY70520	Mega:Pisuviricota	449	68.2	2.31e-202	6832	superkingdom:Eukaryota,clade:Opisthokonta,kingdom:Metazoa,clade:Eumetazoa,clade:Bilateria,clade:Protostomia,clade:Ecdysozoa,clade:Panarthropoda,phylum:Arthropoda,clade:Mandibulata,clade:Pancrustacea,subphylum:Crustacea,superclass:Multicrustacea,class:Hexanauplia,subclass:Copepoda,infraclass:Neocopepoda,superorder:Podoplea,order:Harpacticoida,family:Harpacticidae,genus:Tigriopus,species:Tigriopus …
65DCM2MMQQ14_2_ERR1712233_contig_100395	KAF3782951	Mega:Pisuviricota	101	47.5	7.76e-24	419125	superkingdom:Eukaryota,kingdom:Viridiplantae,phylum:Streptophyta,subphylum:Streptophytina,clade:Embryophyta,clade:Tracheophyta,clade:Euphyllophyta,clade:Spermatophyta,class:Magnoliopsida,order:Nymphaeales,family:Nymphaeaceae,genus:Nymphaea,species:Nymphaea thermarum
66DCM1GGMM14_1_ERR1719352_contig_1030912	MAA75026	Mega:Pisuviricota	430	63.7	7.78e-193	2026789	superkingdom:Bacteria,phylum:Proteobacteria,class:Gammaproteobacteria,order:Salinisphaerales,family:Salinisphaeraceae,sub.family:unclassified Salinisphaeraceae,species:Salinisphaeraceae bacterium
66DCM1GGMM14_2_ERR1719504_contig_165147	MAA75026	Mega:Pisuviricota	100	60	1.4e-32	2026789	superkingdom:Bacteria,phylum:Proteobacteria,class:Gammaproteobacteria,order:Salinisphaerales,family:Salinisphaeraceae,sub.family:unclassified Salinisphaeraceae,species:Salinisphaeraceae bacterium
66SUR1GGMM14_1_ERR1712216_contig_557422	MAA75026	Mega:Pisuviricota	378	65.1	1.73e-168	2026789	superkingdom:Bacteria,phylum:Proteobacteria,class:Gammaproteobacteria,order:Salinisphaerales,family:Salinisphaeraceae,sub.family:unclassified Salinisphaeraceae,species:Salinisphaeraceae bacterium
66SUR1GGMM14_2_ERR1712205_contig_354838	MAA75026	Mega:Pisuviricota	430	63.7	1.2e-191	2026789	superkingdom:Bacteria,phylum:Proteobacteria,class:Gammaproteobacteria,order:Salinisphaerales,family:Salinisphaeraceae,sub.family:unclassified Salinisphaeraceae,species:Salinisphaeraceae bacterium
66SUR1MMQQ14_1_ERR1711971_contig_477572	MAA75026	Mega:Pisuviricota	255	66.7	9.23e-111	2026789	superkingdom:Bacteria,phylum:Proteobacteria,class:Gammaproteobacteria,order:Salinisphaerales,family:Salinisphaeraceae,sub.family:unclassified Salinisphaeraceae,species:Salinisphaeraceae bacterium
66SUR1MMQQ14_1_ERR1711971_contig_572259	QGR23585	Mega:Pisuviricota	70	72.9	8.4e-26	41457	superkingdom:Eukaryota,clade:Sar,clade:Stramenopiles,clade:Ochrophyta,phylum:Bacillariophyta,class:Coscinodiscophyceae,subclass:Thalassiosirophycidae,order:Thalassiosirales,family:Skeletonemataceae,genus:Skeletonema,species:Skeletonema pseudocostatum
68MES1GGKK14_2_ERR1712096_contig_604564	MAA75026	Mega:Pisuviricota	113	42.5	6.47e-17	2026789	superkingdom:Bacteria,phylum:Proteobacteria,class:Gammaproteobacteria,order:Salinisphaerales,family:Salinisphaeraceae,sub.family:unclassified Salinisphaeraceae,species:Salinisphaeraceae bacterium
82DCM01QQRR14_1_ERR1712008_contig_294146	RPA93728	Mega:Pisuviricota	156	43.6	6.43e-35	1336337	superkingdom:Eukaryota,clade:Opisthokonta,kingdom:Fungi,subkingdom:Dikarya,phylum:Ascomycota,clade:saccharomyceta,subphylum:Pezizomycotina,class:Pezizomycetes,order:Pezizales,family:Tuberaceae,genus:Choiromyces,species:Choiromyces venosus,strain:Choiromyces venosus 120613-1
82DCM01QQRR14_2_ERR1711956_contig_69875	RPA93728	Mega:Pisuviricota	140	42.9	2.71e-30	1336337	superkingdom:Eukaryota,clade:Opisthokonta,kingdom:Fungi,subkingdom:Dikarya,phylum:Ascomycota,clade:saccharomyceta,subphylum:Pezizomycotina,class:Pezizomycetes,order:Pezizales,family:Tuberaceae,genus:Choiromyces,species:Choiromyces venosus,strain:Choiromyces venosus 120613-1
82SUR1GGMM14_2_ERR1719424_contig_89102	MAA75026	Mega:Pisuviricota	178	64.6	7.34e-71	2026789	superkingdom:Bacteria,phylum:Proteobacteria,class:Gammaproteobacteria,order:Salinisphaerales,family:Salinisphaeraceae,sub.family:unclassified Salinisphaeraceae,species:Salinisphaeraceae bacterium
93SUR01GGZZ14_1_ERR1719477_contig_3087	XP_022191931	Mega:Pisuviricota	78	66.7	4.53e-22	108931	superkingdom:Eukaryota,clade:Opisthokonta,kingdom:Metazoa,clade:Eumetazoa,clade:Bilateria,clade:Protostomia,clade:Ecdysozoa,clade:Panarthropoda,phylum:Arthropoda,clade:Mandibulata,clade:Pancrustacea,subphylum:Hexapoda,class:Insecta,clade:Dicondylia,subclass:Pterygota,infraclass:Neoptera,cohort:Paraneoptera,order:Hemiptera,suborder:Auchenorrhyncha,infraorder:Fulgoromorpha,superfamily:Fulgoroidea,f…
98DCM1MMQQ14_2_ERR1711974_contig_335469	MAA75026	Mega:Pisuviricota	427	32.1	6.6e-38	2026789	superkingdom:Bacteria,phylum:Proteobacteria,class:Gammaproteobacteria,order:Salinisphaerales,family:Salinisphaeraceae,sub.family:unclassified Salinisphaeraceae,species:Salinisphaeraceae bacterium
022_DCM_0.22-1.6_k119_160172	MAA75026	Mega:Pisuviricota	160	54.4	1.99e-47	2026789	superkingdom:Bacteria,phylum:Proteobacteria,class:Gammaproteobacteria,order:Salinisphaerales,family:Salinisphaeraceae,sub.family:unclassified Salinisphaeraceae,species:Salinisphaeraceae bacterium
022_DCM_0.22-1.6_k119_168434	MAA75026	Mega:Pisuviricota	216	54.2	7.83e-74	2026789	superkingdom:Bacteria,phylum:Proteobacteria,class:Gammaproteobacteria,order:Salinisphaerales,family:Salinisphaeraceae,sub.family:unclassified Salinisphaeraceae,species:Salinisphaeraceae bacterium
039_DCM_0.22-1.6_k119_116024	MAA75026	Mega:Pisuviricota	168	69	4.21e-75	2026789	superkingdom:Bacteria,phylum:Proteobacteria,class:Gammaproteobacteria,order:Salinisphaerales,family:Salinisphaeraceae,sub.family:unclassified Salinisphaeraceae,species:Salinisphaeraceae bacterium
039_DCM_0.22-1.6_k119_142883	MAA75026	Mega:Pisuviricota	257	76.7	2.11e-136	2026789	superkingdom:Bacteria,phylum:Proteobacteria,class:Gammaproteobacteria,order:Salinisphaerales,family:Salinisphaeraceae,sub.family:unclassified Salinisphaeraceae,species:Salinisphaeraceae bacterium
039_SRF_0.22-1.6_k119_78320	NDB03865	Mega:Pisuviricota	66	95.5	1.61e-32	1871037	superkingdom:Bacteria,clade:FCB group,clade:Bacteroidetes/Chlorobi group,phylum:Bacteroidetes,class:Flavobacteriia,order:Flavobacteriales,family:Flavobacteriaceae,sub.family:unclassified Flavobacteriaceae,species:Flavobacteriaceae bacterium
040_ZZZ_0.22-1.6_k119_181781	WP_073325328	Mega:Pisuviricota	79	98.7	3.63e-37	634436	superkingdom:Bacteria,phylum:Proteobacteria,class:Gammaproteobacteria,order:Alteromonadales,family:Alteromonadaceae,genus:Marisediminitalea,species:Marisediminitalea aggregata
041_DCM_0.22-1.6_k119_21054	MAA75026	Mega:Pisuviricota	137	66.4	1.14e-50	2026789	superkingdom:Bacteria,phylum:Proteobacteria,class:Gammaproteobacteria,order:Salinisphaerales,family:Salinisphaeraceae,sub.family:unclassified Salinisphaeraceae,species:Salinisphaeraceae bacterium
041_DCM_0.22-1.6_k119_99959	MAA75026	Mega:Pisuviricota	161	69.6	2.46e-72	2026789	superkingdom:Bacteria,phylum:Proteobacteria,class:Gammaproteobacteria,order:Salinisphaerales,family:Salinisphaeraceae,sub.family:unclassified Salinisphaeraceae,species:Salinisphaeraceae bacterium
046_SRF_0.22-1.6_k119_84388	MAA75026	Mega:Pisuviricota	197	50.8	1.13e-53	2026789	superkingdom:Bacteria,phylum:Proteobacteria,class:Gammaproteobacteria,order:Salinisphaerales,family:Salinisphaeraceae,sub.family:unclassified Salinisphaeraceae,species:Salinisphaeraceae bacterium
078_DCM_0.22-3_k119_59708	MAW17201	Mega:Pisuviricota	175	97.1	1.45e-105	2026775	superkingdom:Bacteria,phylum:Proteobacteria,class:Alphaproteobacteria,order:Pelagibacterales,family:Pelagibacteraceae,sub.family:unclassified Pelagibacteraceae,species:Pelagibacteraceae bacterium
082_DCM_0.22-3_k119_161494	MAA75026	Mega:Pisuviricota	128	64.1	6.05e-42	2026789	superkingdom:Bacteria,phylum:Proteobacteria,class:Gammaproteobacteria,order:Salinisphaerales,family:Salinisphaeraceae,sub.family:unclassified Salinisphaeraceae,species:Salinisphaeraceae bacterium
093_SRF_0.22-3_k119_40901	RCL56507	Mega:Pisuviricota	204	93.6	6.44e-110	2267258	superkingdom:Bacteria,clade:Terrabacteria group,clade:Cyanobacteria/Melainabacteria group,phylum:Cyanobacteria,order:Synechococcales,family:Synechococcaceae,genus:Synechococcus,sub.genus:unclassified Synechococcus,species:Synechococcus sp. MED-G69
100_MES_0.22-3_k119_35975	XP_018904893	Mega:Pisuviricota	189	56.1	1.83e-61	7038	superkingdom:Eukaryota,clade:Opisthokonta,kingdom:Metazoa,clade:Eumetazoa,clade:Bilateria,clade:Protostomia,clade:Ecdysozoa,clade:Panarthropoda,phylum:Arthropoda,clade:Mandibulata,clade:Pancrustacea,subphylum:Hexapoda,class:Insecta,clade:Dicondylia,subclass:Pterygota,infraclass:Neoptera,cohort:Paraneoptera,order:Hemiptera,suborder:Sternorrhyncha,superfamily:Aleyrodoidea,family:Aleyrodidae,subfami…
102_MES_0.22-3_k119_62340	PHT96187	Mega:Pisuviricota	162	52.5	2.3e-47	80379	superkingdom:Eukaryota,kingdom:Viridiplantae,phylum:Streptophyta,subphylum:Streptophytina,clade:Embryophyta,clade:Tracheophyta,clade:Euphyllophyta,clade:Spermatophyta,class:Magnoliopsida,clade:Mesangiospermae,clade:eudicotyledons,clade:Gunneridae,clade:Pentapetalae,clade:asterids,clade:lamiids,order:Solanales,family:Solanaceae,subfamily:Solanoideae,tribe:Capsiceae,genus:Capsicum,species:Capsicum …
109_DCM_0.22-3_k119_192158	MAA75026	Mega:Pisuviricota	125	72	2.49e-55	2026789	superkingdom:Bacteria,phylum:Proteobacteria,class:Gammaproteobacteria,order:Salinisphaerales,family:Salinisphaeraceae,sub.family:unclassified Salinisphaeraceae,species:Salinisphaeraceae bacterium
109_DCM_0.22-3_k119_266193	MAA75027	Mega:Pisuviricota	680	99.9	0	2026789	superkingdom:Bacteria,phylum:Proteobacteria,class:Gammaproteobacteria,order:Salinisphaerales,family:Salinisphaeraceae,sub.family:unclassified Salinisphaeraceae,species:Salinisphaeraceae bacterium
109_DCM_0.22-3_k119_446542	MAA75026	Mega:Pisuviricota	202	100	3.63e-147	2026789	superkingdom:Bacteria,phylum:Proteobacteria,class:Gammaproteobacteria,order:Salinisphaerales,family:Salinisphaeraceae,sub.family:unclassified Salinisphaeraceae,species:Salinisphaeraceae bacterium
109_SRF_0.22-3_k119_67598	MAA75026	Mega:Pisuviricota	237	67.5	5.09e-107	2026789	superkingdom:Bacteria,phylum:Proteobacteria,class:Gammaproteobacteria,order:Salinisphaerales,family:Salinisphaeraceae,sub.family:unclassified Salinisphaeraceae,species:Salinisphaeraceae bacterium
109_SRF_0.22-3_k119_173220	MAA75026	Mega:Pisuviricota	187	67.9	3.42e-79	2026789	superkingdom:Bacteria,phylum:Proteobacteria,class:Gammaproteobacteria,order:Salinisphaerales,family:Salinisphaeraceae,sub.family:unclassified Salinisphaeraceae,species:Salinisphaeraceae bacterium
109_SRF_0.22-3_k119_237091	MAA75027	Mega:Pisuviricota	1366	99.9	0	2026789	superkingdom:Bacteria,phylum:Proteobacteria,class:Gammaproteobacteria,order:Salinisphaerales,family:Salinisphaeraceae,sub.family:unclassified Salinisphaeraceae,species:Salinisphaeraceae bacterium
111_DCM_0.22-3_k119_343173	MAQ06597	Mega:Pisuviricota	161	73.9	1.4e-65	2024888	superkingdom:Bacteria,phylum:Proteobacteria,class:Alphaproteobacteria,sub.class:Alphaproteobacteria incertae sedis,clade:SAR116 cluster,sub.clade:unclassified SAR116 cluster,species:SAR116 cluster bacterium
122_DCM_0.22-3_k119_384078	HIO51757	Mega:Pisuviricota	58	82.8	1.24e-21	2026775	superkingdom:Bacteria,phylum:Proteobacteria,class:Alphaproteobacteria,order:Pelagibacterales,family:Pelagibacteraceae,sub.family:unclassified Pelagibacteraceae,species:Pelagibacteraceae bacterium
132_DCM_0.22-3_k119_143440	MAA75026	Mega:Pisuviricota	364	55.2	1.83e-115	2026789	superkingdom:Bacteria,phylum:Proteobacteria,class:Gammaproteobacteria,order:Salinisphaerales,family:Salinisphaeraceae,sub.family:unclassified Salinisphaeraceae,species:Salinisphaeraceae bacterium
137_SRF_0.22-3_k119_359198	MAA75026	Mega:Pisuviricota	103	92.2	1.5e-54	2026789	superkingdom:Bacteria,phylum:Proteobacteria,class:Gammaproteobacteria,order:Salinisphaerales,family:Salinisphaeraceae,sub.family:unclassified Salinisphaeraceae,species:Salinisphaeraceae bacterium
139_SRF_0.22-3_k119_289448	MAA75027	Mega:Pisuviricota	1366	99.7	0	2026789	superkingdom:Bacteria,phylum:Proteobacteria,class:Gammaproteobacteria,order:Salinisphaerales,family:Salinisphaeraceae,sub.family:unclassified Salinisphaeraceae,species:Salinisphaeraceae bacterium
141_SRF_0.22-3_k119_138290	MAA75026	Mega:Pisuviricota	431	73.8	1.02e-234	2026789	superkingdom:Bacteria,phylum:Proteobacteria,class:Gammaproteobacteria,order:Salinisphaerales,family:Salinisphaeraceae,sub.family:unclassified Salinisphaeraceae,species:Salinisphaeraceae bacterium
142_DCM_0.22-3_k119_11842	MAA75026	Mega:Pisuviricota	431	74	1.36e-220	2026789	superkingdom:Bacteria,phylum:Proteobacteria,class:Gammaproteobacteria,order:Salinisphaerales,family:Salinisphaeraceae,sub.family:unclassified Salinisphaeraceae,species:Salinisphaeraceae bacterium
142_SRF_0.22-3_k119_341375	MAA75026	Mega:Pisuviricota	96	68.8	1.2e-38	2026789	superkingdom:Bacteria,phylum:Proteobacteria,class:Gammaproteobacteria,order:Salinisphaerales,family:Salinisphaeraceae,sub.family:unclassified Salinisphaeraceae,species:Salinisphaeraceae bacterium
153_MXL_0.22-3_k119_732819	MAA75026	Mega:Pisuviricota	169	70.4	1.93e-85	2026789	superkingdom:Bacteria,phylum:Proteobacteria,class:Gammaproteobacteria,order:Salinisphaerales,family:Salinisphaeraceae,sub.family:unclassified Salinisphaeraceae,species:Salinisphaeraceae bacterium
153_MXL_0.22-3_k119_831846	MAA75026	Mega:Pisuviricota	103	59.2	5.22e-31	2026789	superkingdom:Bacteria,phylum:Proteobacteria,class:Gammaproteobacteria,order:Salinisphaerales,family:Salinisphaeraceae,sub.family:unclassified Salinisphaeraceae,species:Salinisphaeraceae bacterium
168_DCM_0.22-3_k119_188817	NDG89970	Mega:Pisuviricota	41	97.6	2.23e-18	1977087	superkingdom:Bacteria,phylum:Proteobacteria,sub.phylum:unclassified Proteobacteria,species:Proteobacteria bacterium
210_MES_0.22-3_k119_145199	ABV81706	Mega:Pisuviricota	51	76.5	1.78e-21	28677	superkingdom:Eukaryota,clade:Opisthokonta,kingdom:Metazoa,clade:Eumetazoa,clade:Bilateria,clade:Protostomia,clade:Ecdysozoa,clade:Panarthropoda,phylum:Arthropoda,clade:Mandibulata,clade:Pancrustacea,subphylum:Hexapoda,class:Insecta,clade:Dicondylia,subclass:Pterygota,infraclass:Neoptera,cohort:Endopterygota,superorder:Amphiesmenoptera,order:Lepidoptera,suborder:Glossata,infraorder:Neolepidoptera,…
180DCM1KKQQ14_1_k141_580857	XP_013435739	Mega:Pisuviricota	180	31.1	1.71e-20	51315	superkingdom:Eukaryota,clade:Sar,clade:Alveolata,phylum:Apicomplexa,class:Conoidasida,subclass:Coccidia,order:Eucoccidiorida,suborder:Eimeriorina,family:Eimeriidae,genus:Eimeria,species:Eimeria necatrix
158MES1KKQQ14_2_k119_1027832	PNJ12938	Mega:Wei-like	92	90.2	1.31e-44	9601	superkingdom:Eukaryota,clade:Opisthokonta,kingdom:Metazoa,clade:Eumetazoa,clade:Bilateria,clade:Deuterostomia,phylum:Chordata,subphylum:Craniata,clade:Vertebrata,clade:Gnathostomata,clade:Teleostomi,clade:Euteleostomi,superclass:Sarcopterygii,clade:Dipnotetrapodomorpha,clade:Tetrapoda,clade:Amniota,class:Mammalia,clade:Theria,clade:Eutheria,clade:Boreoeutheria,superorder:Euarchontoglires,order:Pr…
201DCM1KKQQ13_2_k119_1210848	XP_002765924	Mega:Wei-like	56	78.6	2.44e-21	423536	superkingdom:Eukaryota,clade:Sar,clade:Alveolata,phylum:Perkinsozoa,clade:Perkinsea,order:Perkinsida,family:Perkinsidae,genus:Perkinsus,species:Perkinsus marinus,strain:Perkinsus marinus ATCC 50983
201MES1KKQQ14_2_k119_1017933	OLP89743	Mega:Wei-like	261	33.3	5e-28	2951	superkingdom:Eukaryota,clade:Sar,clade:Alveolata,class:Dinophyceae,order:Suessiales,family:Symbiodiniaceae,genus:Symbiodinium,species:Symbiodinium microadriaticum
205SUR1QQSS13_2_k119_392153	OLQ07613	Mega:Wei-like	557	65.4	6.32e-226	2951	superkingdom:Eukaryota,clade:Sar,clade:Alveolata,class:Dinophyceae,order:Suessiales,family:Symbiodiniaceae,genus:Symbiodinium,species:Symbiodinium microadriaticum
100SUR1GGZZ14_2_ERR1719428_contig_1432742	OLQ14832	Mega:Wei-like	52	78.8	1.08e-11	2951	superkingdom:Eukaryota,clade:Sar,clade:Alveolata,class:Dinophyceae,order:Suessiales,family:Symbiodiniaceae,genus:Symbiodinium,species:Symbiodinium microadriaticum
100SUR1MMQQ14_2_ERR1719401_contig_2181615	ABV72550	Mega:Wei-like	121	58.7	6.48e-21	66468	superkingdom:Eukaryota,clade:Sar,clade:Alveolata,class:Dinophyceae,order:Peridiniales,family:Heterocapsaceae,genus:Heterocapsa,species:Heterocapsa triquetra
125SUR1MMQQ14_1_ERR1719356_contig_1150022	ADV03036	Mega:Wei-like	115	82.6	1.79e-57	407301	superkingdom:Eukaryota,clade:Sar,clade:Alveolata,class:Dinophyceae,order:Gymnodiniales,family:Kareniaceae,genus:Karlodinium,species:Karlodinium veneficum
128DCM1MMQQ14_2_ERR1712003_contig_290822	XP_033686418	Mega:Wei-like	33	100	8.61e-13	390896	superkingdom:Eukaryota,clade:Opisthokonta,kingdom:Fungi,subkingdom:Dikarya,phylum:Ascomycota,clade:saccharomyceta,subphylum:Pezizomycotina,clade:leotiomyceta,clade:dothideomyceta,class:Dothideomycetes,subclass:Pleosporomycetidae,order:Pleosporales,suborder:Massarineae,family:Trematosphaeriaceae,genus:Trematosphaeria,species:Trematosphaeria pertusa
149SUR1MMQQ14_1_ERR1712087_contig_830580	XP_026464853	Mega:Wei-like	148	49.3	1.25e-35	7515	superkingdom:Eukaryota,clade:Opisthokonta,kingdom:Metazoa,clade:Eumetazoa,clade:Bilateria,clade:Protostomia,clade:Ecdysozoa,clade:Panarthropoda,phylum:Arthropoda,clade:Mandibulata,clade:Pancrustacea,subphylum:Hexapoda,class:Insecta,clade:Dicondylia,subclass:Pterygota,infraclass:Neoptera,cohort:Endopterygota,order:Siphonaptera,suborder:Pulicomorpha,superfamily:Pulicoidea,family:Pulicidae,subfamily…
152MXL1GGZZ14_2_ERR1719460_contig_1899891	OLQ10988	Mega:Wei-like	96	86.5	3.39e-44	2951	superkingdom:Eukaryota,clade:Sar,clade:Alveolata,class:Dinophyceae,order:Suessiales,family:Symbiodiniaceae,genus:Symbiodinium,species:Symbiodinium microadriaticum
25DCM1MMQQ14_1_ERR1712184_contig_72353	AAO49325	Mega:Wei-like	117	59.8	4.37e-30	160621	superkingdom:Eukaryota,clade:Sar,clade:Alveolata,class:Dinophyceae,order:Gonyaulacales,family:Lingulodiniaceae,genus:Lingulodinium,species:Lingulodinium polyedra
25DCM1MMQQ14_2_ERR1712110_contig_1139604	OLP84726	Mega:Wei-like	341	38.4	2.42e-61	2951	superkingdom:Eukaryota,clade:Sar,clade:Alveolata,class:Dinophyceae,order:Suessiales,family:Symbiodiniaceae,genus:Symbiodinium,species:Symbiodinium microadriaticum
4DCM1MMQQ14_1_ERR1719222_contig_711119	OLP92008	Mega:Wei-like	97	43.3	1.17e-17	2951	superkingdom:Eukaryota,clade:Sar,clade:Alveolata,class:Dinophyceae,order:Suessiales,family:Symbiodiniaceae,genus:Symbiodinium,species:Symbiodinium microadriaticum
4SUR1GGMM14_1_ERR1719198_contig_1047497	AAO49325	Mega:Wei-like	104	74	9.44e-36	160621	superkingdom:Eukaryota,clade:Sar,clade:Alveolata,class:Dinophyceae,order:Gonyaulacales,family:Lingulodiniaceae,genus:Lingulodinium,species:Lingulodinium polyedra
93DCM1GGMM14_2_ERR1719265_contig_879629	OLQ07501	Mega:Wei-like	187	68.4	2.6e-76	2951	superkingdom:Eukaryota,clade:Sar,clade:Alveolata,class:Dinophyceae,order:Suessiales,family:Symbiodiniaceae,genus:Symbiodinium,species:Symbiodinium microadriaticum
082_DCM_0.22-3_k119_123044	OLP90191	Mega:Wei-like	376	31.4	2.63e-29	2951	superkingdom:Eukaryota,clade:Sar,clade:Alveolata,class:Dinophyceae,order:Suessiales,family:Symbiodiniaceae,genus:Symbiodinium,species:Symbiodinium microadriaticum
082_SRF_0.22-3_k119_329217	OLP90191	Mega:Wei-like	221	29.4	1.43e-10	2951	superkingdom:Eukaryota,clade:Sar,clade:Alveolata,class:Dinophyceae,order:Suessiales,family:Symbiodiniaceae,genus:Symbiodinium,species:Symbiodinium microadriaticum
092_SRF_0.22-3_k119_267759	OLQ13359	Mega:Wei-like	152	32.2	2.44e-11	2951	superkingdom:Eukaryota,clade:Sar,clade:Alveolata,class:Dinophyceae,order:Suessiales,family:Symbiodiniaceae,genus:Symbiodinium,species:Symbiodinium microadriaticum
102_MES_0.22-3_k119_42388	XP_008717212	Mega:Wei-like	40	100	2.46e-14	1220924	superkingdom:Eukaryota,clade:Opisthokonta,kingdom:Fungi,subkingdom:Dikarya,phylum:Ascomycota,clade:saccharomyceta,subphylum:Pezizomycotina,clade:leotiomyceta,class:Eurotiomycetes,subclass:Chaetothyriomycetidae,order:Chaetothyriales,family:Cyphellophoraceae,genus:Cyphellophora,species:Cyphellophora europaea,strain:Cyphellophora europaea CBS 101466
131_DCM_0.22-3_k119_171980	WP_171100458	Mega:Wei-like	949	100	0	2732163	superkingdom:Bacteria,phylum:Proteobacteria,class:Betaproteobacteria,order:Burkholderiales,family:Burkholderiaceae,genus:Limnobacter,sub.genus:unclassified Limnobacter,species:Limnobacter sp. SAORIC-580
132_DCM_0.22-3_k119_342089	OLP78717	Mega:Wei-like	363	25.3	3.34e-13	2951	superkingdom:Eukaryota,clade:Sar,clade:Alveolata,class:Dinophyceae,order:Suessiales,family:Symbiodiniaceae,genus:Symbiodinium,species:Symbiodinium microadriaticum
133_DCM_0.22-3_k119_145228	XP_026464853	Mega:Wei-like	140	49.3	9.38e-29	7515	superkingdom:Eukaryota,clade:Opisthokonta,kingdom:Metazoa,clade:Eumetazoa,clade:Bilateria,clade:Protostomia,clade:Ecdysozoa,clade:Panarthropoda,phylum:Arthropoda,clade:Mandibulata,clade:Pancrustacea,subphylum:Hexapoda,class:Insecta,clade:Dicondylia,subclass:Pterygota,infraclass:Neoptera,cohort:Endopterygota,order:Siphonaptera,suborder:Pulicomorpha,superfamily:Pulicoidea,family:Pulicidae,subfamily…
135_DCM_0.22-3_k119_37722	XP_026464853	Mega:Wei-like	140	49.3	1.57e-28	7515	superkingdom:Eukaryota,clade:Opisthokonta,kingdom:Metazoa,clade:Eumetazoa,clade:Bilateria,clade:Protostomia,clade:Ecdysozoa,clade:Panarthropoda,phylum:Arthropoda,clade:Mandibulata,clade:Pancrustacea,subphylum:Hexapoda,class:Insecta,clade:Dicondylia,subclass:Pterygota,infraclass:Neoptera,cohort:Endopterygota,order:Siphonaptera,suborder:Pulicomorpha,superfamily:Pulicoidea,family:Pulicidae,subfamily…
180_SRF_0.22-3_k119_348351	OLQ06010	Mega:Wei-like	46	76.1	2.33e-10	2951	superkingdom:Eukaryota,clade:Sar,clade:Alveolata,class:Dinophyceae,order:Suessiales,family:Symbiodiniaceae,genus:Symbiodinium,species:Symbiodinium microadriaticum
189_SRF_0.22-3_k119_154661	NQW34524	Mega:Wei-like	152	77.6	9.93e-71	2546201	superkingdom:Bacteria,phylum:Proteobacteria,class:Betaproteobacteria,order:Nitrosomonadales,sub.order:unclassified Nitrosomonadales,species:Methylophilales bacterium
194_DCM_0.22-3_k119_356447	OLP90191	Mega:Wei-like	170	40	2.57e-20	2951	superkingdom:Eukaryota,clade:Sar,clade:Alveolata,class:Dinophyceae,order:Suessiales,family:Symbiodiniaceae,genus:Symbiodinium,species:Symbiodinium microadriaticum
210_MES_0.22-3_k119_168978	OLP90191	Mega:Wei-like	137	35.8	9.89e-11	2951	superkingdom:Eukaryota,clade:Sar,clade:Alveolata,class:Dinophyceae,order:Suessiales,family:Symbiodiniaceae,genus:Symbiodinium,species:Symbiodinium microadriaticum

## Sheet: S4 Cellular hits viral RefSeqs
Top hits from diamond search of 7,509 Riboviria genome RefSeqs against NCBI NR protein database E<0.001
Viral top hits are discarded, leaving a handful of celluar protein hits shown here
NCBI phylum is from taxonomy annotation in RefSeq database
Artverviricota retrovirus hits to cellular reverse transcriptases are expected
RefSeq	NCBI phylum	Cellular protein	PctId	E-value
NC_038512.1	Artverviricota	pir|B36329|	100	0
NC_022518.1	Artverviricota	P63132.1	100	0
NC_003059.1	Artverviricota	CAI7935228.1	50.4	2.6e-229
NC_010955.1	Artverviricota	OCT82261.1	40.2	0
NC_026427.1	Negarnaviricota	WP_115698488.1	100	4.7e-170	Clear virus contaminants
NC_006022.1	Duplornaviricota	RTL85639.1	99.7	1.1e-252
NC_014395.1	Negarnaviricota	TVX04533.1	99.6	2.8e-178
NC_007369.1	Negarnaviricota	MBZ6970773.1	99.4	0
NC_040475.1	Duplornaviricota	WP_228393534.1	99.2	2.5e-174
NC_024458.1	Kitrinoviricota	KAB1672348.1	99.2	0
NC_007373.1	Negarnaviricota	MBZ6982163.1	99.1	0
NC_007360.1	Negarnaviricota	MWQ19603.1	97.5	0
NC_004905.2	Negarnaviricota	MWQ19603.1	96.3	0

## Sheet: S5 Cellular contigs by megatax.
Numbers of contigs with cellular protein top hits by megataxon
Contigs	Megataxon
120	Mega:Pisuviricota
108	Mega:Not determined
100	Mega:Negarnaviricota;Polyploviricotina
74	Mega:Kitrinoviricota
66	Mega:Lenarviricota;others
26	Mega:Wei-like
8	Mega:Negarnaviricota;Haploviricotina
5	Mega:Duplornaviricota;Chrymotiviricetes
2	Mega:Taraviricota
1	Mega:Wei-like

## Sheet: S6 PalmID hits
Hits to pc-fOTU.1968 returned by PalmID web site
https://serratus.io/palmid
run_id	palm_id	coverage	sOTU	qseqid	pident	evalue	sra_sequence	biosample_id	scientific_name	nickname	date	lng	lat
SRR6049462	u46408	2,29	u46408	zayed2022.155SUR1QQSS13_1_k119_109177|Pisuviricota	92,5	1,7e-81	IAGDFANFDGRMSPQFMLAAFKLLIKLAEKSGNYDEEDLTIMRGIATEISYPTYDYFGTLVQFMGSNPSGHPLTVVINSFVNSLYLRYCWYAIAKEKRWWKVPPFNSKVSIMTYGDDNIM	SAMN07631278	freshwater metagenome	coralAorta	2017-09-18T23:53:30Z	-7536330000000000	3.9283e+16
SRR5216636	u46408	3,27	u46408	zayed2022.155SUR1QQSS13_1_k119_109177|Pisuviricota	92,5	1,7e-81	IAGDFANFDGRMSPQFMLAAFKLLIKLAEKSGNYDEEDLTIMRGIATEISYPTYDYFGTLVQFMGSNPSGHPLTVVINSFVNSLYLRYCWYAIAKEKRWWKVPPFNSKVSIMTYGDDNIM	SAMN06264818	aquatic metagenome	coralAorta	2017-01-29T22:55:14Z	-7615330000000000	3.80754e+16
SRR5830097	u46408	5,28	u46408	zayed2022.155SUR1QQSS13_1_k119_109177|Pisuviricota	92,5	1,7e-81	IAGDFANFDGRMSPQFMLAAFKLLIKLAEKSGNYDEEDLTIMRGIATEISYPTYDYFGTLVQFMGSNPSGHPLTVVINSFVNSLYLRYCWYAIAKEKRWWKVPPFNSKVSIMTYGDDNIM	SAMN06265912	aquatic metagenome	coralAorta	2017-07-16T15:03:24Z	-7604640000000000	3.70306e+16
SRR473084	u46408	4,29	u46408	zayed2022.155SUR1QQSS13_1_k119_109177|Pisuviricota	92,5	1,7e-81	IAGDFANFDGRMSPQFMLAAFKLLIKLAEKSGNYDEEDLTIMRGIATEISYPTYDYFGTLVQFMGSNPSGHPLTVVINSFVNSLYLRYCWYAIAKEKRWWKVPPFNSKVSIMTYGDDNIM	SAMN00854514	marine metagenome	coralAorta	2012-08-12T00:49:29Z	NA	NA
SRR10527851	u46408	5,15	u46408	zayed2022.155SUR1QQSS13_1_k119_109177|Pisuviricota	92,5	1,7e-81	IAGDFANFDGRMSPQFMLAAFKLLIKLAEKSGNYDEEDLTIMRGIATEISYPTYDYFGTLVQFMGSNPSGHPLTVVINSFVNSLYLRYCWYAIAKEKRWWKVPPFNSKVSIMTYGDDNIM	SAMN06266054	aquatic metagenome	coralAorta	2019-11-25T20:31:40Z	-7615330000000000	3.80754e+16
SRR11676116	u46408	4,29	u46408	zayed2022.155SUR1QQSS13_1_k119_109177|Pisuviricota	92,5	1,7e-81	IAGDFANFDGRMSPQFMLAAFKLLIKLAEKSGNYDEEDLTIMRGIATEISYPTYDYFGTLVQFMGSNPSGHPLTVVINSFVNSLYLRYCWYAIAKEKRWWKVPPFNSKVSIMTYGDDNIM	SAMN14515644	wetland metagenome	coralAorta	2020-05-04T14:11:14Z	-9704089999999990	2.78973e+16
SRR12658923	u46408	3,85	u46408	zayed2022.155SUR1QQSS13_1_k119_109177|Pisuviricota	92,5	1,7e-81	IAGDFANFDGRMSPQFMLAAFKLLIKLAEKSGNYDEEDLTIMRGIATEISYPTYDYFGTLVQFMGSNPSGHPLTVVINSFVNSLYLRYCWYAIAKEKRWWKVPPFNSKVSIMTYGDDNIM	SAMN15738707	wetland metagenome	coralAorta	2020-09-17T02:12:54Z	-9703870000000000	2.78985e+16
SRR12659004	u46408	7,70	u46408	zayed2022.155SUR1QQSS13_1_k119_109177|Pisuviricota	92,5	1,7e-81	IAGDFANFDGRMSPQFMLAAFKLLIKLAEKSGNYDEEDLTIMRGIATEISYPTYDYFGTLVQFMGSNPSGHPLTVVINSFVNSLYLRYCWYAIAKEKRWWKVPPFNSKVSIMTYGDDNIM	SAMN15738706	wetland metagenome	coralAorta	2020-09-17T02:34:52Z	-9703879999999990	2.78959e+16
SRR12658931	u46408	10,47	u46408	zayed2022.155SUR1QQSS13_1_k119_109177|Pisuviricota	92,5	1,7e-81	IAGDFANFDGRMSPQFMLAAFKLLIKLAEKSGNYDEEDLTIMRGIATEISYPTYDYFGTLVQFMGSNPSGHPLTVVINSFVNSLYLRYCWYAIAKEKRWWKVPPFNSKVSIMTYGDDNIM	SAMN15738753	wetland metagenome	coralAorta	2020-09-17T02:14:25Z	-9703870000000000	2.78985e+16
SRR12659094	u46408	3,18	u46408	zayed2022.155SUR1QQSS13_1_k119_109177|Pisuviricota	92,5	1,7e-81	IAGDFANFDGRMSPQFMLAAFKLLIKLAEKSGNYDEEDLTIMRGIATEISYPTYDYFGTLVQFMGSNPSGHPLTVVINSFVNSLYLRYCWYAIAKEKRWWKVPPFNSKVSIMTYGDDNIM	SAMN15738957	wetland metagenome	coralAorta	2020-09-17T03:45:12Z	-9703870000000000	2.78977e+16
SRR12658922	u46408	5,47	u46408	zayed2022.155SUR1QQSS13_1_k119_109177|Pisuviricota	92,5	1,7e-81	IAGDFANFDGRMSPQFMLAAFKLLIKLAEKSGNYDEEDLTIMRGIATEISYPTYDYFGTLVQFMGSNPSGHPLTVVINSFVNSLYLRYCWYAIAKEKRWWKVPPFNSKVSIMTYGDDNIM	SAMN15738707	wetland metagenome	coralAorta	2020-09-17T02:07:50Z	-9703870000000000	2.78985e+16
SRR12659083	u46408	3,42	u46408	zayed2022.155SUR1QQSS13_1_k119_109177|Pisuviricota	92,5	1,7e-81	IAGDFANFDGRMSPQFMLAAFKLLIKLAEKSGNYDEEDLTIMRGIATEISYPTYDYFGTLVQFMGSNPSGHPLTVVINSFVNSLYLRYCWYAIAKEKRWWKVPPFNSKVSIMTYGDDNIM	SAMN15738804	wetland metagenome	coralAorta	2020-09-17T03:33:42Z	-9704089999999990	2.78973e+16
SRR12149732	u46408	3,81	u46408	zayed2022.155SUR1QQSS13_1_k119_109177|Pisuviricota	92,5	1,7e-81	IAGDFANFDGRMSPQFMLAAFKLLIKLAEKSGNYDEEDLTIMRGIATEISYPTYDYFGTLVQFMGSNPSGHPLTVVINSFVNSLYLRYCWYAIAKEKRWWKVPPFNSKVSIMTYGDDNIM	SAMN14505997	wetland metagenome	coralAorta	2020-07-06T09:15:10Z	-9703879999999990	2.78977e+16
SRR12149784	u46408	5,06	u46408	zayed2022.155SUR1QQSS13_1_k119_109177|Pisuviricota	92,5	1,7e-81	IAGDFANFDGRMSPQFMLAAFKLLIKLAEKSGNYDEEDLTIMRGIATEISYPTYDYFGTLVQFMGSNPSGHPLTVVINSFVNSLYLRYCWYAIAKEKRWWKVPPFNSKVSIMTYGDDNIM	SAMN14505455	wetland metagenome	coralAorta	2020-07-06T09:02:26Z	-9703900000000000	2.78977e+16
SRR12150130	u46408	2,28	u46408	zayed2022.155SUR1QQSS13_1_k119_109177|Pisuviricota	92,5	1,7e-81	IAGDFANFDGRMSPQFMLAAFKLLIKLAEKSGNYDEEDLTIMRGIATEISYPTYDYFGTLVQFMGSNPSGHPLTVVINSFVNSLYLRYCWYAIAKEKRWWKVPPFNSKVSIMTYGDDNIM	SAMN14505891	wetland metagenome	coralAorta	2020-07-06T10:14:35Z	-9703900000000000	2.78977e+16
SRR12659084	u46408	11,75	u46408	zayed2022.155SUR1QQSS13_1_k119_109177|Pisuviricota	92,5	1,7e-81	IAGDFANFDGRMSPQFMLAAFKLLIKLAEKSGNYDEEDLTIMRGIATEISYPTYDYFGTLVQFMGSNPSGHPLTVVINSFVNSLYLRYCWYAIAKEKRWWKVPPFNSKVSIMTYGDDNIM	SAMN15738804	wetland metagenome	coralAorta	2020-09-17T03:21:54Z	-9704089999999990	2.78973e+16
SRR13019194	u46408	4,39	u46408	zayed2022.155SUR1QQSS13_1_k119_109177|Pisuviricota	92,5	1,7e-81	IAGDFANFDGRMSPQFMLAAFKLLIKLAEKSGNYDEEDLTIMRGIATEISYPTYDYFGTLVQFMGSNPSGHPLTVVINSFVNSLYLRYCWYAIAKEKRWWKVPPFNSKVSIMTYGDDNIM	SAMN15738905	wetland metagenome	coralAorta	2020-11-10T14:46:29Z	-9703900000000000	2.78977e+16
SRR12659069	u46408	2,59	u46408	zayed2022.155SUR1QQSS13_1_k119_109177|Pisuviricota	92,5	1,7e-81	IAGDFANFDGRMSPQFMLAAFKLLIKLAEKSGNYDEEDLTIMRGIATEISYPTYDYFGTLVQFMGSNPSGHPLTVVINSFVNSLYLRYCWYAIAKEKRWWKVPPFNSKVSIMTYGDDNIM	SAMN15738824	wetland metagenome	coralAorta	2020-09-17T03:27:36Z	-9703870000000000	2.78977e+16
SRR11674781	u46408	2,35	u46408	zayed2022.155SUR1QQSS13_1_k119_109177|Pisuviricota	92,5	1,7e-81	IAGDFANFDGRMSPQFMLAAFKLLIKLAEKSGNYDEEDLTIMRGIATEISYPTYDYFGTLVQFMGSNPSGHPLTVVINSFVNSLYLRYCWYAIAKEKRWWKVPPFNSKVSIMTYGDDNIM	SAMN14515897	wetland metagenome	coralAorta	2020-05-04T11:49:04Z	-9703870000000000	2.78985e+16
SRR12658954	u46408	6,80	u46408	zayed2022.155SUR1QQSS13_1_k119_109177|Pisuviricota	92,5	1,7e-81	IAGDFANFDGRMSPQFMLAAFKLLIKLAEKSGNYDEEDLTIMRGIATEISYPTYDYFGTLVQFMGSNPSGHPLTVVINSFVNSLYLRYCWYAIAKEKRWWKVPPFNSKVSIMTYGDDNIM	SAMN15738935	wetland metagenome	coralAorta	2020-09-17T02:19:28Z	-9703860000000000	2.78962e+16
SRR12659062	u46408	7,38	u46408	zayed2022.155SUR1QQSS13_1_k119_109177|Pisuviricota	92,5	1,7e-81	IAGDFANFDGRMSPQFMLAAFKLLIKLAEKSGNYDEEDLTIMRGIATEISYPTYDYFGTLVQFMGSNPSGHPLTVVINSFVNSLYLRYCWYAIAKEKRWWKVPPFNSKVSIMTYGDDNIM	SAMN15738680	wetland metagenome	coralAorta	2020-09-17T03:05:51Z	-9703860000000000	2.78962e+16
SRR12659087	u46408	1,12	u46408	zayed2022.155SUR1QQSS13_1_k119_109177|Pisuviricota	92,5	1,7e-81	IAGDFANFDGRMSPQFMLAAFKLLIKLAEKSGNYDEEDLTIMRGIATEISYPTYDYFGTLVQFMGSNPSGHPLTVVINSFVNSLYLRYCWYAIAKEKRWWKVPPFNSKVSIMTYGDDNIM	SAMN15739083	wetland metagenome	coralAorta	2020-09-17T03:44:44Z	-9703879999999990	2.78977e+16
SRR12659005	u46408	3,73	u46408	zayed2022.155SUR1QQSS13_1_k119_109177|Pisuviricota	92,5	1,7e-81	IAGDFANFDGRMSPQFMLAAFKLLIKLAEKSGNYDEEDLTIMRGIATEISYPTYDYFGTLVQFMGSNPSGHPLTVVINSFVNSLYLRYCWYAIAKEKRWWKVPPFNSKVSIMTYGDDNIM	SAMN15738975	wetland metagenome	coralAorta	2020-09-17T02:34:53Z	-9704089999999990	2.78973e+16
SRR12658950	u46408	3,20	u46408	zayed2022.155SUR1QQSS13_1_k119_109177|Pisuviricota	92,5	1,7e-81	IAGDFANFDGRMSPQFMLAAFKLLIKLAEKSGNYDEEDLTIMRGIATEISYPTYDYFGTLVQFMGSNPSGHPLTVVINSFVNSLYLRYCWYAIAKEKRWWKVPPFNSKVSIMTYGDDNIM	SAMN15739000	wetland metagenome	coralAorta	2020-09-17T02:21:14Z	-9703860000000000	2.78985e+16
SRR12659066	u46408	4,77	u46408	zayed2022.155SUR1QQSS13_1_k119_109177|Pisuviricota	92,5	1,7e-81	IAGDFANFDGRMSPQFMLAAFKLLIKLAEKSGNYDEEDLTIMRGIATEISYPTYDYFGTLVQFMGSNPSGHPLTVVINSFVNSLYLRYCWYAIAKEKRWWKVPPFNSKVSIMTYGDDNIM	SAMN15738866	wetland metagenome	coralAorta	2020-09-17T03:26:46Z	-9703879999999990	2.78959e+16
SRR12658921	u46408	5,98	u46408	zayed2022.155SUR1QQSS13_1_k119_109177|Pisuviricota	92,5	1,7e-81	IAGDFANFDGRMSPQFMLAAFKLLIKLAEKSGNYDEEDLTIMRGIATEISYPTYDYFGTLVQFMGSNPSGHPLTVVINSFVNSLYLRYCWYAIAKEKRWWKVPPFNSKVSIMTYGDDNIM	SAMN15738934	wetland metagenome	coralAorta	2020-09-17T02:28:06Z	-9703860000000000	2.78985e+16
SRR12659090	u46408	2,42	u46408	zayed2022.155SUR1QQSS13_1_k119_109177|Pisuviricota	92,5	1,7e-81	IAGDFANFDGRMSPQFMLAAFKLLIKLAEKSGNYDEEDLTIMRGIATEISYPTYDYFGTLVQFMGSNPSGHPLTVVINSFVNSLYLRYCWYAIAKEKRWWKVPPFNSKVSIMTYGDDNIM	SAMN15738960	wetland metagenome	coralAorta	2020-09-17T03:46:38Z	-9703879999999990	2.78977e+16
SRR11676115	u46408	1,78	u46408	zayed2022.155SUR1QQSS13_1_k119_109177|Pisuviricota	92,5	1,7e-81	IAGDFANFDGRMSPQFMLAAFKLLIKLAEKSGNYDEEDLTIMRGIATEISYPTYDYFGTLVQFMGSNPSGHPLTVVINSFVNSLYLRYCWYAIAKEKRWWKVPPFNSKVSIMTYGDDNIM	SAMN14515543	wetland metagenome	coralAorta	2020-05-04T13:58:46Z	-9703860000000000	2.78962e+16
SRR12658920	u46408	5,53	u46408	zayed2022.155SUR1QQSS13_1_k119_109177|Pisuviricota	92,5	1,7e-81	IAGDFANFDGRMSPQFMLAAFKLLIKLAEKSGNYDEEDLTIMRGIATEISYPTYDYFGTLVQFMGSNPSGHPLTVVINSFVNSLYLRYCWYAIAKEKRWWKVPPFNSKVSIMTYGDDNIM	SAMN15738934	wetland metagenome	coralAorta	2020-09-17T02:25:40Z	-9703860000000000	2.78985e+16
SRR12659002	u46408	3,63	u46408	zayed2022.155SUR1QQSS13_1_k119_109177|Pisuviricota	92,5	1,7e-81	IAGDFANFDGRMSPQFMLAAFKLLIKLAEKSGNYDEEDLTIMRGIATEISYPTYDYFGTLVQFMGSNPSGHPLTVVINSFVNSLYLRYCWYAIAKEKRWWKVPPFNSKVSIMTYGDDNIM	SAMN15738958	wetland metagenome	coralAorta	2020-09-17T02:38:37Z	-9703860000000000	2.78962e+16
SRR6808584	u10214	3,16	u1114	zayed2022.155SUR1QQSS13_1_k119_109177|Pisuviricota	90,8	2,0e-80	IAGDYAKFDGRMSPQFMLAAFKLLIKLAEKSGNYDEDDLTIMRGIATEISYPTYDYFGTLVQFMGSNPSGHPLTVVINSFVNSLYLRYCWYAIAKEKGWWKVPRFNEKVSAMTYGDDNIM	SAMN08443692	marine sediment metagenome	mammaryBaklava	2018-03-06T05:28:15Z	NA	NA
SRR6808582	u1114	7,25	u1114	zayed2022.155SUR1QQSS13_1_k119_109177|Pisuviricota	90,8	2,0e-80	IAGDYAKFDGRMSPQFMLAAFKLLIKLAERSGNYDEDDLFIMRGIATEISYPTYDYFGTLVQFMGSNPSGHPLTVVVNSFVNSLYLRYCWYAIAKREGWWNVPLFNTKVSAMTYGDDNIM	SAMN08443694	marine sediment metagenome	mammaryBaklava	2018-03-06T05:27:55Z	NA	NA
SRR10482236	u32350	6,12	u1114	zayed2022.155SUR1QQSS13_1_k119_109177|Pisuviricota	90,8	2,0e-80	IAGDYAKFDGRMSPQFMLAAFKLLIKLAEKSGNYDEDDLTIMRGIATEISYPTYDYFGTLVQFMGSNPSGHPLTVVINSVVNSLYLRYCWYAIAKEEGWMRVPLFGNKVSAMTYGDDNIM	SAMN13254268	marine sediment metagenome	mammaryBaklava	2019-11-18T09:21:11Z	1.2144e+16	2.957e+16
SRR6048962	u49301	5,54	u190932	zayed2022.155SUR1QQSS13_1_k119_109177|Pisuviricota	90,8	7,8e-78	IAGDYAKFDGRMSPQFMLAAFKMLIKLAEKSGNYEADDLIIMRGIATEISYPTYDYFGTLVQFTGSNPSGHPLTVVINSFVNSLYLRYCWYAIAKEKRWFRTPLFATKVSAMTYGDDNIM	SAMN07631420	freshwater metagenome	ladenPeekaboo	2017-09-18T17:47:08Z	-7536330000000000	3.9283e+16
SRR6048939	u49301	2,91	u190932	zayed2022.155SUR1QQSS13_1_k119_109177|Pisuviricota	90,8	7,8e-78	IAGDYAKFDGRMSPQFMLAAFKMLIKLAEKSGNYEADDLIIMRGIATEISYPTYDYFGTLVQFTGSNPSGHPLTVVINSFVNSLYLRYCWYAIAKEKRWFRTPLFATKVSAMTYGDDNIM	SAMN07631419	freshwater metagenome	ladenPeekaboo	2017-09-18T17:17:11Z	-7536330000000000	3.9283e+16
SRR6049372	u49301	1,78	u190932	zayed2022.155SUR1QQSS13_1_k119_109177|Pisuviricota	90,8	7,8e-78	IAGDYAKFDGRMSPQFMLAAFKMLIKLAEKSGNYEADDLIIMRGIATEISYPTYDYFGTLVQFTGSNPSGHPLTVVINSFVNSLYLRYCWYAIAKEKRWFRTPLFATKVSAMTYGDDNIM	SAMN07631275	freshwater metagenome	ladenPeekaboo	2017-09-18T21:40:20Z	-7536330000000000	3.9283e+16
SRR6029524	u275349	0,84	u275349	zayed2022.155SUR1QQSS13_1_k119_109177|Pisuviricota	89,2	2,0e-80	VAGDYTKFDGRMSPQFMLAAFKLMIGLAEKSGNYDEDDLIIMRGIATEISYPTYDYFGTLVQFMGSNPSGHPLTVIVNSFVNSLYLRYCWYAIAKEERWWKIPLFGDKVSAMTYGDDNIM	SAMN07634629	aquatic metagenome	immutableCloak	2017-09-12T13:30:15Z	-1.232e+16	4.927e+16
SRR11676220	u157986	2,06	u74338	zayed2022.155SUR1QQSS13_1_k119_109177|Pisuviricota	88,3	5,5e-78	IAGDYAKFDGRMSPQFMLGAFKLLIKLAEKSGNYDKDDLTIMRGIATEISYPTYDYFGTLVQFFGSNPSGHPLTVVINSMVNSLYMRYTYYSIARKKGWWKVPRFDKNVSLMTYGDDNIM	SAMN14515666	wetland metagenome	jiltedSprayer	2020-05-04T15:10:22Z	-9704089999999990	2.78973e+16
ERR3564163	u74338	4,04	u74338	zayed2022.155SUR1QQSS13_1_k119_109177|Pisuviricota	88,3	5,5e-78	IAGDYAKFDGRMSPQFMLAAFKLLIQLAEKSGNYEEDDLTIMRGIATEISYPTYDYFGTLVQFMGSNPSGHPLTVIINSFVNSLYMRYTWYAIAQKKGWWKVPRFDEKVSLMTYGDDNIM	SAMEA5983304	Norovirus 06-AV-9/2006/GII.P7/GII.6	jiltedSprayer	2020-01-15T08:37:32Z	NA	NA
ERR3063022	u74338	4,04	u74338	zayed2022.155SUR1QQSS13_1_k119_109177|Pisuviricota	88,3	5,5e-78	IAGDYAKFDGRMSPQFMLAAFKLLIQLAEKSGNYEEDDLTIMRGIATEISYPTYDYFGTLVQFMGSNPSGHPLTVIINSFVNSLYMRYTWYAIAQKKGWWKVPRFDEKVSLMTYGDDNIM	SAMEA5225266	Norovirus 02/2010/Nanjing	jiltedSprayer	2019-05-16T14:12:43Z	NA	NA
SRR12149667	u57259	2,13	u193186	zayed2022.155SUR1QQSS13_1_k119_109177|Pisuviricota	88,2	9,5e-79	IAGDYAKFDGRMSPQFMSAAFKILIKLAERSGNYDEEDLIIMRGIATEITYPTYDYFGTLVQFMGSNPSGHPLTVIINSMVNSLYMRYCWYAIAKEKRWWKVPLFSSKVSLMTYGDDNIA	SAMN14504109	wetland metagenome	leakproofDesperate	2020-07-06T08:30:02Z	-9704089999999990	2.78973e+16
SRR6831265	u167469	3,10	u193186	zayed2022.155SUR1QQSS13_1_k119_109177|Pisuviricota	88,2	9,5e-79	IAGDYAKFDGRMSPQFMSAAFKILIKLAERSGNYDEDDLVIMRGIATEITYPTYDYFGTLVQFMGSNPSGHPLTVIINSMVNSLYMRYCWYAIAKEKRWWRVPLFSSKVSLMTYGDDNIA	SAMN08634624	marine metagenome	leakproofDesperate	2018-03-14T03:57:08Z	-3849490000000000	-2.82362e+16
SRR12659083	u57259	1,98	u193186	zayed2022.155SUR1QQSS13_1_k119_109177|Pisuviricota	88,2	9,5e-79	IAGDYAKFDGRMSPQFMSAAFKILIKLAERSGNYDEEDLIIMRGIATEITYPTYDYFGTLVQFMGSNPSGHPLTVIINSMVNSLYMRYCWYAIAKEKRWWKVPLFSSKVSLMTYGDDNIA	SAMN15738804	wetland metagenome	leakproofDesperate	2020-09-17T03:33:42Z	-9704089999999990	2.78973e+16
SRR12658953	u57259	8,68	u193186	zayed2022.155SUR1QQSS13_1_k119_109177|Pisuviricota	88,2	9,5e-79	IAGDYAKFDGRMSPQFMSAAFKILIKLAERSGNYDEEDLIIMRGIATEITYPTYDYFGTLVQFMGSNPSGHPLTVIINSMVNSLYMRYCWYAIAKEKRWWKVPLFSSKVSLMTYGDDNIA	SAMN15738877	wetland metagenome	leakproofDesperate	2020-09-17T02:27:59Z	-9703870000000000	2.78985e+16
SRR7284896	u37180	13,47	u22188	zayed2022.155SUR1QQSS13_1_k119_109177|Pisuviricota	87,5	3,9e-78	IAGDYAKFDGRMSPQFMLAAFKLLIKLAEKSGNYEEDDLTIMRGIATEISYPTYDYFGTLVQFMGSNPSGHPLTVVINSFVNSLYLRYCWYAIAKEKGWWRTPLFGDKVSAMTYGDDNIM	SAMN09378487	sediment metagenome	deathlessGust	2018-06-09T09:41:29Z	1.1403e+16	2.24979e+16
SRR3401386	u9295	3,81	u22188	zayed2022.155SUR1QQSS13_1_k119_109177|Pisuviricota	87,5	3,9e-78	IAGDYAKFDGRMSPQFMSAAFKILINLAEKSGNYDEDDLTIMRGIATEITYPTYDYFGTLVQFMGSNPSGHPLTVVINSFVNSLYLRYCWYAIAQEKKWWRTPLFGDKVSAMTYGDDNIM	SAMN04625933	invertebrate metagenome	deathlessGust	2016-04-19T07:07:58Z	1.091e+16	2.14833e+16
SRR7945822	u22188	3,38	u22188	zayed2022.155SUR1QQSS13_1_k119_109177|Pisuviricota	87,5	3,9e-78	IAGDYAKFDGRMSPQFMSAAFKILINLAEKSGNYDEDDLTVMRGIATEITYPTYDYFGTLVQFMGSNPSGHPLTVVINSFVNSLYLRYCWYAIAQEKKWWRTPLFGDKVSAMTYGDDNIM	SAMN10147013	marine metagenome	deathlessGust	2018-10-01T11:45:46Z	1.183e+16	3.826e+16
SRR7286715	u72749	3,15	u72749	zayed2022.155SUR1QQSS13_1_k119_109177|Pisuviricota	87,5	5,5e-78	IAGDYAKFDGRMSPQFMSAAFKLLIKLAEKSGNYDEDDLVIMRGIATEITYPTYDYFGTLVQFAGSNPSGHPLTVIINSLVNSLYLRYCWYAIAKKNKWWRVPLFNKAVSAMTYGDDNIM	SAMN09378490	sediment metagenome	limacineDosemeter	2018-06-10T18:40:40Z	1.14028e+16	2.24992e+16
SRR5830093	u49445	8,98	u49445	zayed2022.155SUR1QQSS13_1_k119_109177|Pisuviricota	86,7	4,3e-75	IAGDYASFDGQMSPQFMLIAFKNLIWLAEKSGNYDEDDLIIMRGIATEITYPTYDYFGTLVQFFGSNPSGHPLTVVINSFVNSLYLRYCWYAIAKEKGWWRTPLFNKCVSVMTYGDDNIM	SAMN06265906	aquatic metagenome	jarringPerformer	2017-07-16T14:31:34Z	-7612230000000000	3.75161e+16
SRR6048962	u49445	5,17	u49445	zayed2022.155SUR1QQSS13_1_k119_109177|Pisuviricota	86,7	4,3e-75	IAGDYASFDGQMSPQFMLIAFKNLIWLAEKSGNYDEDDLIIMRGIATEITYPTYDYFGTLVQFFGSNPSGHPLTVVINSFVNSLYLRYCWYAIAKEKGWWRTPLFNKCVSVMTYGDDNIM	SAMN07631420	freshwater metagenome	jarringPerformer	2017-09-18T17:47:08Z	-7536330000000000	3.9283e+16
SRR10854660	u49445	2,79	u49445	zayed2022.155SUR1QQSS13_1_k119_109177|Pisuviricota	86,7	4,3e-75	IAGDYASFDGQMSPQFMLIAFKNLIWLAEKSGNYDEDDLIIMRGIATEITYPTYDYFGTLVQFFGSNPSGHPLTVVINSFVNSLYLRYCWYAIAKEKGWWRTPLFNKCVSVMTYGDDNIM	SAMN12812608	rhizosphere metagenome	jarringPerformer	2020-01-08T21:47:42Z	-8823830000000000	3.02619e+16
SRR6048962	u82382	18,63	u82382	zayed2022.155SUR1QQSS13_1_k119_109177|Pisuviricota	86,7	1,8e-74	IAGDYGKFDERMSPQFMLFAFKLLIWLAERSGNYDEDDLTIMRGIATEISYPTYDYFGTLVQFMGSNPSGHPLTVVINSLVNSLYLRYCWYAIAKKKGWWRVPPFASGVSAMTYGDDNIM	SAMN07631420	freshwater metagenome	underhandBlanket	2017-09-18T17:47:08Z	-7536330000000000	3.9283e+16
SRR2090107	u226251	11,17	u82382	zayed2022.155SUR1QQSS13_1_k119_109177|Pisuviricota	86,7	1,8e-74	IAGDYARFDVRMSPQFILAAFKLLIKLAEKSGNYDEDDLTIMRGIATEISYPTYDYFGTLVQFMGSNPSGHPLTVVINSLVNSLYLRYCWYAIAKKKGWWRVPPFASGVSAMTYGDDNIM	SAMN03842142	marine metagenome	underhandBlanket	2015-07-21T03:23:30Z	-8835870300000000	2.8715e+16
DRR099940	u62190	3,44	u82382	zayed2022.155SUR1QQSS13_1_k119_109177|Pisuviricota	86,7	1,8e-74	IAGDYGKFDERMSPQFMLFAFKLLIWLAERSGNYDEDDLIIMRGIATEISYPTYDYFGTLVQFMGSNPSGHPLTVVINSLVNSLYLRYCWYAIAKKKGWWRVPPFASGVSAMTYGDDNIM	SAMD00089760	marine metagenome	underhandBlanket	2019-08-01T17:12:36Z	1.35121e+16	3.43244e+16
SRR7945822	u283374	1,43	u82382	zayed2022.155SUR1QQSS13_1_k119_109177|Pisuviricota	86,7	1,8e-74	IAGDYGKFDERMSPQFMLFAFKLLIWLAERSGNYDEDDLTIMRGIATEISYPTYDYFGTLVQFMGSNPSGHPLTVVINSLVNSLYLRYCWYAIARKKGWWRIPSFASGVSAMTYGDDNIM	SAMN10147013	marine metagenome	underhandBlanket	2018-10-01T11:45:46Z	1.183e+16	3.826e+16
SRR5343987	u106284	1,97	u54035	zayed2022.155SUR1QQSS13_1_k119_109177|Pisuviricota	85,0	8,4e-73	IAGDYAKFDGRMSPQFMLMAFKLLIHLAEKSGNYDEDDITIMRGIATEISYPTYDYFGTLVQFMGSNPSGHPLTVVINSLVNSLYMRYTYYAIAKKNGWWRVPLFSDIVSLMTYGDDNIM	SAMN06563311	sediment metagenome	crabbedCamphor	2017-03-15T02:44:20Z	1.5125e+16	-3.385e+16
SRR6808579	u260415	1,95	u54035	zayed2022.155SUR1QQSS13_1_k119_109177|Pisuviricota	85,0	8,4e-73	IAGDYAKFDGRMSPQFMLMAFKLMIHLAEKSGNYDADDLIIMRGIASEISYPTYDYFGTLVQFLGSNPSGHPLTVVINSMVNSLYMRYTYYMIAKQKKWWRVPLFDTVVSLMTYGDDNIM	SAMN08443695	marine sediment metagenome	crabbedCamphor	2018-03-06T05:08:47Z	NA	NA
SRR5343984	u280880	1,39	u54035	zayed2022.155SUR1QQSS13_1_k119_109177|Pisuviricota	85,0	8,4e-73	IAGDYAKFDGRMSPQFMLMAFKLLIHLAEKSGNYDEDDITIMRGIATEISYPTYDYFGTLVQFMGSNPSGHPLTVVINSLVNSLYMRYTYYAIAKKNGWWRVPLFSNIVSLMTYGDDNIM	SAMN06563314	sediment metagenome	crabbedCamphor	2017-03-15T02:35:32Z	1.5125e+16	-3.385e+16
SRR6808588	u54035	5,29	u54035	zayed2022.155SUR1QQSS13_1_k119_109177|Pisuviricota	85,0	8,4e-73	IAGDYAKFDGRMSPQFMLMAFKLLITLAEKSGNYDADDLTIMRGIATEISYPTYDYFGTLVQFMGSNPSGHPLTVVINSLVNSLYMRYTYYSIAKKKGWWRVPLFSKSVSLMTYGDDNIM	SAMN08443698	marine sediment metagenome	crabbedCamphor	2018-03-06T05:01:06Z	NA	NA
ERR3063043	u79343	15,61	u54035	zayed2022.155SUR1QQSS13_1_k119_109177|Pisuviricota	85,0	8,4e-73	IAGDYAKFDGRMSPQFMLMAFKLLITIAEKSGNYDTDDLTIMRGIATEISYPTYDYFGTLVQFMGSNPSGHPLTVIINSFVNSLYMRYTYYAIAKNSRWWRTPLFSKVVSLMTYGDDNIM	SAMEA5225287	Norovirus 02/2010/Nanjing	crabbedCamphor	2019-05-16T14:39:18Z	NA	NA
SRR11829101	u59162	1,37	u54035	zayed2022.155SUR1QQSS13_1_k119_109177|Pisuviricota	85,0	8,4e-73	IAGDYAKFDGRMSPQFMLMAFKLLIRLAEKSGNYDADDLTIMRGIATEISYPTYDYFGTLVQFMGSNPSGHPLTVIINSLVNSLYMRYTYYAIARKKRWWKVPLYSDIVSLMTYGDDNIM	SAMN14511305	salt marsh metagenome	crabbedCamphor	2020-05-21T21:42:58Z	-7082429999999990	4.27489e+16
ERR3564184	u79343	15,61	u54035	zayed2022.155SUR1QQSS13_1_k119_109177|Pisuviricota	85,0	8,4e-73	IAGDYAKFDGRMSPQFMLMAFKLLITIAEKSGNYDTDDLTIMRGIATEISYPTYDYFGTLVQFMGSNPSGHPLTVIINSFVNSLYMRYTYYAIAKNSRWWRTPLFSKVVSLMTYGDDNIM	SAMEA5983326	Norovirus 06-AV-9/2006/GII.P7/GII.6	crabbedCamphor	2020-01-15T08:51:32Z	NA	NA
SRR11676111	u104866	1,85	u54035	zayed2022.155SUR1QQSS13_1_k119_109177|Pisuviricota	85,0	8,4e-73	IAGDYAKFDGRMSPQFMLMAFKLLIRLAEKSGNYDEDDLIIMRGIATEISYPTYDYFGTLVQFMGSNPSGHPLTVIINSLVNSLYMRYTYYAIARKKRWWRVPLYADVVSLMTYGDDNIM	SAMN14514962	wetland metagenome	crabbedCamphor	2020-05-04T15:04:27Z	-9703879999999990	2.78959e+16
SRR11828807	u59162	1,56	u54035	zayed2022.155SUR1QQSS13_1_k119_109177|Pisuviricota	85,0	8,4e-73	IAGDYAKFDGRMSPQFMLMAFKLLIRLAEKSGNYDADDLTIMRGIATEISYPTYDYFGTLVQFMGSNPSGHPLTVIINSLVNSLYMRYTYYAIARKKRWWKVPLYSDIVSLMTYGDDNIM	SAMN14511230	salt marsh metagenome	crabbedCamphor	2020-05-21T18:52:57Z	-7082429999999990	4.27489e+16
SRR11828459	u59162	2,47	u54035	zayed2022.155SUR1QQSS13_1_k119_109177|Pisuviricota	85,0	8,4e-73	IAGDYAKFDGRMSPQFMLMAFKLLIRLAEKSGNYDADDLTIMRGIATEISYPTYDYFGTLVQFMGSNPSGHPLTVIINSLVNSLYMRYTYYAIARKKRWWKVPLYSDIVSLMTYGDDNIM	SAMN14511333	salt marsh metagenome	crabbedCamphor	2020-05-21T17:52:09Z	-7082429999999990	4.27489e+16
SRR11828460	u59162	2,40	u54035	zayed2022.155SUR1QQSS13_1_k119_109177|Pisuviricota	85,0	8,4e-73	IAGDYAKFDGRMSPQFMLMAFKLLIRLAEKSGNYDADDLTIMRGIATEISYPTYDYFGTLVQFMGSNPSGHPLTVIINSLVNSLYMRYTYYAIARKKRWWKVPLYSDIVSLMTYGDDNIM	SAMN14511227	salt marsh metagenome	crabbedCamphor	2020-05-21T18:05:06Z	-7082429999999990	4.27489e+16
ERR3063044	u79343	16,53	u54035	zayed2022.155SUR1QQSS13_1_k119_109177|Pisuviricota	85,0	8,4e-73	IAGDYAKFDGRMSPQFMLMAFKLLITIAEKSGNYDTDDLTIMRGIATEISYPTYDYFGTLVQFMGSNPSGHPLTVIINSFVNSLYMRYTYYAIAKNSRWWRTPLFSKVVSLMTYGDDNIM	SAMEA5225288	Norovirus 02/2010/Nanjing	crabbedCamphor	2019-05-16T14:39:32Z	NA	NA
ERR3660993	u247550	1,94	u54035	zayed2022.155SUR1QQSS13_1_k119_109177|Pisuviricota	85,0	8,4e-73	IAGDYAKFDGRMSPQFMLMAFKLLIRLAEKSGNYDADDLTIMRGIATEISYPTYDYFGTLVQFMGSNPSGHPLTVIINSLVNSLYMRYTYYAIARKKRWWKVPLYSEIVSLMTYGDDNIM	SAMEA6223416	metagenome	crabbedCamphor	2019-11-19T14:57:00Z	255053995300005	4.65594e+16
SRR12659084	u104866	1,67	u54035	zayed2022.155SUR1QQSS13_1_k119_109177|Pisuviricota	85,0	8,4e-73	IAGDYAKFDGRMSPQFMLMAFKLLIRLAEKSGNYDEDDLIIMRGIATEISYPTYDYFGTLVQFMGSNPSGHPLTVIINSLVNSLYMRYTYYAIARKKRWWRVPLYADVVSLMTYGDDNIM	SAMN15738804	wetland metagenome	crabbedCamphor	2020-09-17T03:21:54Z	-9704089999999990	2.78973e+16
SRR11829142	u109117	2,89	u54035	zayed2022.155SUR1QQSS13_1_k119_109177|Pisuviricota	85,0	8,4e-73	IAGDYAKFDGRMSPQFMLMAFKLLIHLAEKSGNYEKDDLTIMRGIATEISYPTYDYFGTLVQFMGSNPSGHPLTVVINSLVNSLYMRYTYYSIAKKKGWWRVPRFDQVVSLMTYGDDNIM	SAMN14511300	salt marsh metagenome	crabbedCamphor	2020-05-21T22:03:32Z	-7082429999999990	4.27489e+16
SRR11829142	u216779	2,57	u54035	zayed2022.155SUR1QQSS13_1_k119_109177|Pisuviricota	85,0	8,4e-73	IAGDYAKFAGRMSPQYMLMAFKLLIRLAEKSGNYDADDLTIMRGIATEISYPTYDYFGTLVQFMGSNPSGHPLTVIINSLVNSLYMRYTYYAIARKKRWWKVPLYSDIVSLMTYGDDNIM	SAMN14511300	salt marsh metagenome	crabbedCamphor	2020-05-21T22:03:32Z	-7082429999999990	4.27489e+16
SRR8821044	u66591	3,71	u54035	zayed2022.155SUR1QQSS13_1_k119_109177|Pisuviricota	85,0	8,4e-73	IAGDYAKFDARMSPQFMLMAFKLLITLAEKSGNYDADDLTIMRGIATEISYPTYDYFGTLVKFMGSNPSGHPLTVVINSLVNSLYMRYTYYSIAKKKGWWRVPQFSKPISLMTYGDDNIM	SAMN11294107	marine metagenome	crabbedCamphor	2019-04-01T02:26:46Z	1.51198e+16	-3.38472e+16
ERR3063040	u101823	10,90	u54035	zayed2022.155SUR1QQSS13_1_k119_109177|Pisuviricota	85,0	8,4e-73	IAGDYAKFDGRMSPQFMLMAFKLLITIAEKSGNYDTDDLTIMRGIATEISYPTYDYFGTLVQFMGSNPSGHPLTVIINSFVNSLYMRYTYYAIAKNSRWWRTPLFSKVVFLMTYGDDNIM	SAMEA5225284	Norovirus 02/2010/Nanjing	crabbedCamphor	2019-05-16T14:32:07Z	NA	NA
SRR11829001	u58282	2,70	u54035	zayed2022.155SUR1QQSS13_1_k119_109177|Pisuviricota	85,0	8,4e-73	IAGDYAKFDGRMSPQFMLMAFKLLIHLAEKSGNYEKDDLTIMRGIASEISYPTYDYFGTLVQFMGSNPSGHPLTVVINSLVNSLYMRYTYYSIAKKRRWWRVPRFDQVVSLMTYGDDNIM	SAMN14511306	salt marsh metagenome	crabbedCamphor	2020-05-21T20:47:30Z	-7082429999999990	4.27489e+16
ERR3564181	u101823	10,90	u54035	zayed2022.155SUR1QQSS13_1_k119_109177|Pisuviricota	85,0	8,4e-73	IAGDYAKFDGRMSPQFMLMAFKLLITIAEKSGNYDTDDLTIMRGIATEISYPTYDYFGTLVQFMGSNPSGHPLTVIINSFVNSLYMRYTYYAIAKNSRWWRTPLFSKVVFLMTYGDDNIM	SAMEA5983322	Norovirus 06-AV-9/2006/GII.P7/GII.6	crabbedCamphor	2020-01-15T08:49:54Z	NA	NA
SRR8820976	u66591	6,02	u54035	zayed2022.155SUR1QQSS13_1_k119_109177|Pisuviricota	85,0	8,4e-73	IAGDYAKFDARMSPQFMLMAFKLLITLAEKSGNYDADDLTIMRGIATEISYPTYDYFGTLVKFMGSNPSGHPLTVVINSLVNSLYMRYTYYSIAKKKGWWRVPQFSKPISLMTYGDDNIM	SAMN11294112	marine metagenome	crabbedCamphor	2019-04-01T02:26:04Z	1.51198e+16	-3.38472e+16
SRR8820973	u65366	3,76	u54035	zayed2022.155SUR1QQSS13_1_k119_109177|Pisuviricota	85,0	8,4e-73	IAGDYAKFDARMSPQFMLMAFKLLITLAEKSGNYDADDLTIMRGIASEISYPTYDYFGTILKFMGSNPSGHPLTVVINSLVNSLYMRYTYYAIAKKKNWWRVPQFSNVVSLMTYGDDNIM	SAMN11294116	marine metagenome	crabbedCamphor	2019-04-01T02:26:27Z	1.51233e+16	-3.39914e+16
ERR3564185	u79343	16,53	u54035	zayed2022.155SUR1QQSS13_1_k119_109177|Pisuviricota	85,0	8,4e-73	IAGDYAKFDGRMSPQFMLMAFKLLITIAEKSGNYDTDDLTIMRGIATEISYPTYDYFGTLVQFMGSNPSGHPLTVIINSFVNSLYMRYTYYAIAKNSRWWRTPLFSKVVSLMTYGDDNIM	SAMEA5983327	Norovirus 06-AV-9/2006/GII.P7/GII.6	crabbedCamphor	2020-01-15T08:52:08Z	NA	NA
SRR7945822	u65366	2,08	u54035	zayed2022.155SUR1QQSS13_1_k119_109177|Pisuviricota	85,0	8,4e-73	IAGDYAKFDARMSPQFMLMAFKLLITLAEKSGNYDADDLTIMRGIASEISYPTYDYFGTILKFMGSNPSGHPLTVVINSLVNSLYMRYTYYAIAKKKNWWRVPQFSNVVSLMTYGDDNIM	SAMN10147013	marine metagenome	crabbedCamphor	2018-10-01T11:45:46Z	1.183e+16	3.826e+16
SRR2243132	u63354	1,12	u290926	zayed2022.155SUR1QQSS13_1_k119_109177|Pisuviricota	84,2	6,2e-75	IAGDYAKFDGRMSPQFMLAAFKLMIRLAERSGNYGEDDLTIMRGIATEICYPTYDYFGTIVQFMGSNPSGHPLTVIVNSFVNSLYLRYCWYAIAHEKHWWRIPLFWRKVSVKTYGDDNIM	SAMN04026689	marine metagenome	runawayHandclap	2015-09-04T13:38:06Z	-8339500000000000	8695000000000000
ERR1712087	u88549	2,01	u290926	zayed2022.155SUR1QQSS13_1_k119_109177|Pisuviricota	84,2	6,2e-75	IAGDYAKFDGRMSPQFMLAAFKLMIRLAERSGNYGEGDLTIMRGIATEICYPTYDYFGTIVQFMGSNPSGHPLTVIVNSFVNSLYLRYCWYAIAAEKRWWRVPLFWHKVSVKTYGDDNIM	SAMEA2731851	marine metagenome	runawayHandclap	2016-11-01T02:36:01Z	-4983550000000000	3.40533e+16
SRR4238004	u63354	1,35	u290926	zayed2022.155SUR1QQSS13_1_k119_109177|Pisuviricota	84,2	6,2e-75	IAGDYAKFDGRMSPQFMLAAFKLMIRLAERSGNYGEDDLTIMRGIATEICYPTYDYFGTIVQFMGSNPSGHPLTVIVNSFVNSLYLRYCWYAIAHEKHWWRIPLFWRKVSVKTYGDDNIM	SAMN05751679	marine sediment metagenome	runawayHandclap	2016-09-12T11:12:27Z	-8837051000000000	2.87347e+16
SRR4238008	u63354	2,19	u290926	zayed2022.155SUR1QQSS13_1_k119_109177|Pisuviricota	84,2	6,2e-75	IAGDYAKFDGRMSPQFMLAAFKLMIRLAERSGNYGEDDLTIMRGIATEICYPTYDYFGTIVQFMGSNPSGHPLTVIVNSFVNSLYLRYCWYAIAHEKHWWRIPLFWRKVSVKTYGDDNIM	SAMN05751683	marine sediment metagenome	runawayHandclap	2016-09-12T11:10:50Z	-8835872999999990	2.8715e+16
SRR7043015	u88549	1,00	u290926	zayed2022.155SUR1QQSS13_1_k119_109177|Pisuviricota	84,2	6,2e-75	IAGDYAKFDGRMSPQFMLAAFKLMIRLAERSGNYGEGDLTIMRGIATEICYPTYDYFGTIVQFMGSNPSGHPLTVIVNSFVNSLYLRYCWYAIAAEKRWWRVPLFWHKVSVKTYGDDNIM	SAMN07640957	marine metagenome	runawayHandclap	2018-04-20T02:23:54Z	-1.0412e+16	1.812e+16
SRR7648322	u63354	2,71	u290926	zayed2022.155SUR1QQSS13_1_k119_109177|Pisuviricota	84,2	6,2e-75	IAGDYAKFDGRMSPQFMLAAFKLMIRLAERSGNYGEDDLTIMRGIATEICYPTYDYFGTIVQFMGSNPSGHPLTVIVNSFVNSLYLRYCWYAIAHEKHWWRIPLFWRKVSVKTYGDDNIM	SAMN09765678	marine metagenome	runawayHandclap	2018-08-08T03:25:07Z	-1.58e+16	2.275e+16
SRR8820897	u81783	3,31	u290926	zayed2022.155SUR1QQSS13_1_k119_109177|Pisuviricota	84,2	6,2e-75	IAGDYAKFDGRMSPQFMLAAFKLMIRLAERSGNYGEDDLTIMRGIATEICYPTYDYFGTIVQFMGSNPSGHPLTVIVNSFVNSLYLRYCWYAIAAEKHWWRVPLFWRKVSVKTYGDDNIM	SAMN11294130	marine metagenome	runawayHandclap	2019-04-01T02:25:30Z	1.51152e+16	-3.40729e+16
SRR10267070	u88549	4,32	u290926	zayed2022.155SUR1QQSS13_1_k119_109177|Pisuviricota	84,2	6,2e-75	IAGDYAKFDGRMSPQFMLAAFKLMIRLAERSGNYGEGDLTIMRGIATEICYPTYDYFGTIVQFMGSNPSGHPLTVIVNSFVNSLYLRYCWYAIAAEKRWWRVPLFWHKVSVKTYGDDNIM	SAMN11047492	marine metagenome	runawayHandclap	2019-10-11T11:48:43Z	1180000000000000	-1.8e+16
SRR10267048	u177372	5,52	u290926	zayed2022.155SUR1QQSS13_1_k119_109177|Pisuviricota	84,2	6,2e-75	IAGDYAKFDGRMSPQFMLAAFKLMICLAERSGNYGEGDLTIMRGIATEICYPTYDYFGTIVQFMGSNPSGHPLTVIVNSFVNSLYLRYCWYAIAAEKRWWRVPLFWHKVSVKTYGDDNIM	SAMN11047492	marine metagenome	runawayHandclap	2019-10-11T11:48:00Z	1180000000000000	-1.8e+16
SRR6808593	u57013	19,34	u57013	zayed2022.155SUR1QQSS13_1_k119_109177|Pisuviricota	83,3	1,2e-72	IAGDYAKFDGRMSPQFMLMAFKLLIHLAEKSGNYDADDIQIMRGIATEISYPTYDYFGTLVQFMGSNPSGHPLTVIINSLVNSLYMRYAYYAIARKSRWWRTPRFDQVVSLMTYGDDNIM	SAMN08443700	marine sediment metagenome	unkindlyCost	2018-03-06T05:10:18Z	NA	NA
SRR6808585	u57013	16,26	u57013	zayed2022.155SUR1QQSS13_1_k119_109177|Pisuviricota	83,3	1,2e-72	IAGDYAKFDGRMSPQFMLMAFKLLIHLAEKSGNYDADDIQIMRGIATEISYPTYDYFGTLVQFMGSNPSGHPLTVIINSLVNSLYMRYAYYAIARKSRWWRTPRFDQVVSLMTYGDDNIM	SAMN08443689	marine sediment metagenome	unkindlyCost	2018-03-06T05:04:39Z	NA	NA
SRR11828805	u55915	2,22	u57013	zayed2022.155SUR1QQSS13_1_k119_109177|Pisuviricota	83,3	1,2e-72	IAGDYAKFDGRMSPQFMLMAFKLLIHLAEKSGNYDADDLVIMRGIASEISYPTYDYFGTLVQFMGSNPSGHPLTVVINSLVNSLYMRYVYYAIAREKRWWRVPRFDQVVSLMTYGDDNIM	SAMN14511485	salt marsh metagenome	unkindlyCost	2020-05-21T18:48:54Z	-7082429999999990	4.27489e+16
SRR11828460	u55915	3,60	u57013	zayed2022.155SUR1QQSS13_1_k119_109177|Pisuviricota	83,3	1,2e-72	IAGDYAKFDGRMSPQFMLMAFKLLIHLAEKSGNYDADDLVIMRGIASEISYPTYDYFGTLVQFMGSNPSGHPLTVVINSLVNSLYMRYVYYAIAREKRWWRVPRFDQVVSLMTYGDDNIM	SAMN14511227	salt marsh metagenome	unkindlyCost	2020-05-21T18:05:06Z	-7082429999999990	4.27489e+16
SRR11828902	u266152	1,64	u57013	zayed2022.155SUR1QQSS13_1_k119_109177|Pisuviricota	83,3	1,2e-72	IAGDYAKFDGRMSSQFMLMSFKLLIHLAEKSGNYDADDIKIMRGIATEISYPTYDYFGTLVQFQGSNPSGHPLTVVINSLVNSLYMRYTYYAIAKKSGWWRTPRFDQVVSLMTYGDDNIM	SAMN14511396	salt marsh metagenome	unkindlyCost	2020-05-21T19:53:41Z	-7082429999999990	4.27489e+16
SRR11829001	u55915	3,27	u57013	zayed2022.155SUR1QQSS13_1_k119_109177|Pisuviricota	83,3	1,2e-72	IAGDYAKFDGRMSPQFMLMAFKLLIHLAEKSGNYDADDLVIMRGIASEISYPTYDYFGTLVQFMGSNPSGHPLTVVINSLVNSLYMRYVYYAIAREKRWWRVPRFDQVVSLMTYGDDNIM	SAMN14511306	salt marsh metagenome	unkindlyCost	2020-05-21T20:47:30Z	-7082429999999990	4.27489e+16
SRR12717997	u62661	1,70	u133005	zayed2022.155SUR1QQSS13_1_k119_109177|Pisuviricota	82,5	1,2e-72	IAGDYAKFDGRMSPQFMLAAFKLLINLAEESGNYDKDDLMIMKGIASEISYPTYDYFGTLVQFMGSNPSGHPLTVVINSMVNSLYMRYAYYAIAQEKGWWRVPQFDVVVALMTYGDDNIM	SAMN16266258	seawater metagenome	unalloyedBrethren	2020-09-27T05:58:42Z	-1.20142e+16	3.38743e+16
SRR8821107	u234517	2,06	u133005	zayed2022.155SUR1QQSS13_1_k119_109177|Pisuviricota	82,5	1,2e-72	IAGDYAKFDGRMSPQFMLAAFKLLINLAEESGNYDEDDLTIMKGIASEISYPTYDYFGTLVQFMGSNPSGHPLTVVINSMVNSLYMRYAYYAIAQDKGWWRVPQFDVVVALMTYGDDNIM	SAMN11294117	marine metagenome	unalloyedBrethren	2019-04-01T02:26:45Z	1.51233e+16	-3.39914e+16
SRR6029516	u157410	1,70	u133005	zayed2022.155SUR1QQSS13_1_k119_109177|Pisuviricota	82,5	1,2e-72	VAGDYTKFDGRMSPQFMLAAFKLLINLAEESGNYDKDDLMIMKGIASEISYPTYDYFGTLVQFMGSNPSGHPLTVVINSMVNSLYMRYAYYAIAQDKGWWRVPQFDVVVALMTYGDDNIM	SAMN07634637	aquatic metagenome	unalloyedBrethren	2017-09-12T13:30:00Z	-1.232e+16	4.927e+16
SRR6029524	u282196	1,05	u133005	zayed2022.155SUR1QQSS13_1_k119_109177|Pisuviricota	82,5	1,2e-72	VAGDYTKFDGRMSPQFMLAAFKLLINLAEESGNYDKDDLMIMKGIASEISYPTYDYFGTLVQFMGSNPSGHPLTVVINSMVNSLYMRYAYYAIAQDKGWWRVPQFDVVVALMTYDDDNIM	SAMN07634629	aquatic metagenome	unalloyedBrethren	2017-09-12T13:30:15Z	-1.232e+16	4.927e+16
ERR2676437	u246936	1,61	u133005	zayed2022.155SUR1QQSS13_1_k119_109177|Pisuviricota	82,5	1,2e-72	IAGDYAKFDGRMSPQFMLAAFKLLINLAEESGNYDKDDLMIMKGIASDISYPTYDYFGTLVQFMGSNPSGHPLTVVINSMVNSLYMRYAYYAIAQEKGWWRVPQFDVVVALMTYGDDNIM	SAMEA4772139	seawater metagenome	unalloyedBrethren	2019-08-22T09:05:31Z	-1.22386e+16	3.6688e+16
ERR3063024	u56696	568,76	u56696	zayed2022.155SUR1QQSS13_1_k119_109177|Pisuviricota	82,4	9,8e-72	IAGDYAKFDGRMSPQFMLAAFKILISLAEKSGNFDEDDIIIMKGIATEISYPTYDYFGTIVQFMGSNPSGHPLTVIINSVVNSLYMRYTYYAIAQEKGCWRVPKFNVPVSLMTYGDDNIC	SAMEA5225268	Norovirus 02/2010/Nanjing	risingStuffing	2019-05-16T14:14:52Z	NA	NA
ERR2733164	u56696	5,63	u56696	zayed2022.155SUR1QQSS13_1_k119_109177|Pisuviricota	82,4	9,8e-72	IAGDYAKFDGRMSPQFMLAAFKILISLAEKSGNFDEDDIIIMKGIATEISYPTYDYFGTIVQFMGSNPSGHPLTVIINSVVNSLYMRYTYYAIAQEKGCWRVPKFNVPVSLMTYGDDNIC	SAMEA4753690	Norovirus 02/2010/Nanjing	risingStuffing	2019-05-16T13:52:37Z	NA	NA
ERR3564165	u56696	568,76	u56696	zayed2022.155SUR1QQSS13_1_k119_109177|Pisuviricota	82,4	9,8e-72	IAGDYAKFDGRMSPQFMLAAFKILISLAEKSGNFDEDDIIIMKGIATEISYPTYDYFGTIVQFMGSNPSGHPLTVIINSVVNSLYMRYTYYAIAQEKGCWRVPKFNVPVSLMTYGDDNIC	SAMEA5983306	Norovirus 06-AV-9/2006/GII.P7/GII.6	risingStuffing	2020-01-15T08:40:16Z	NA	NA
ERR3063037	u56696	424,24	u56696	zayed2022.155SUR1QQSS13_1_k119_109177|Pisuviricota	82,4	9,8e-72	IAGDYAKFDGRMSPQFMLAAFKILISLAEKSGNFDEDDIIIMKGIATEISYPTYDYFGTIVQFMGSNPSGHPLTVIINSVVNSLYMRYTYYAIAQEKGCWRVPKFNVPVSLMTYGDDNIC	SAMEA5225281	Norovirus 02/2010/Nanjing	risingStuffing	2019-05-16T14:29:59Z	NA	NA
ERR3564170	u56696	424,24	u56696	zayed2022.155SUR1QQSS13_1_k119_109177|Pisuviricota	82,4	9,8e-72	IAGDYAKFDGRMSPQFMLAAFKILISLAEKSGNFDEDDIIIMKGIATEISYPTYDYFGTIVQFMGSNPSGHPLTVIINSVVNSLYMRYTYYAIAQEKGCWRVPKFNVPVSLMTYGDDNIC	SAMEA5983311	Norovirus 06-AV-9/2006/GII.P7/GII.6	risingStuffing	2020-01-15T08:42:37Z	NA	NA
ERR3063025	u56696	431,63	u56696	zayed2022.155SUR1QQSS13_1_k119_109177|Pisuviricota	82,4	9,8e-72	IAGDYAKFDGRMSPQFMLAAFKILISLAEKSGNFDEDDIIIMKGIATEISYPTYDYFGTIVQFMGSNPSGHPLTVIINSVVNSLYMRYTYYAIAQEKGCWRVPKFNVPVSLMTYGDDNIC	SAMEA5225269	Norovirus 02/2010/Nanjing	risingStuffing	2019-05-16T14:18:41Z	NA	NA
ERR3562238	u56696	5,63	u56696	zayed2022.155SUR1QQSS13_1_k119_109177|Pisuviricota	82,4	9,8e-72	IAGDYAKFDGRMSPQFMLAAFKILISLAEKSGNFDEDDIIIMKGIATEISYPTYDYFGTIVQFMGSNPSGHPLTVIINSVVNSLYMRYTYYAIAQEKGCWRVPKFNVPVSLMTYGDDNIC	SAMEA5978334	Norovirus 06-AM-11/2006/GII.4/Yerseke/2006a	risingStuffing	2019-11-27T14:15:18Z	NA	NA
ERR3564166	u56696	431,63	u56696	zayed2022.155SUR1QQSS13_1_k119_109177|Pisuviricota	82,4	9,8e-72	IAGDYAKFDGRMSPQFMLAAFKILISLAEKSGNFDEDDIIIMKGIATEISYPTYDYFGTIVQFMGSNPSGHPLTVIINSVVNSLYMRYTYYAIAQEKGCWRVPKFNVPVSLMTYGDDNIC	SAMEA5983307	Norovirus 06-AV-9/2006/GII.P7/GII.6	risingStuffing	2020-01-15T08:41:57Z	NA	NA
ERR3063042	u65493	3,17	u65493	zayed2022.155SUR1QQSS13_1_k119_109177|Pisuviricota	81,7	4,9e-72	IAGDYAKFDGRMSPQFMLAAFKIMIKMAEDSGNYEEDDLIIMRGIATEISYPTYDYFGTLVQFMGSNPSGHPLTVVVNSIVNSLYVRYTYYAISKQKGWWRTPVFDQVVSLMTYGDDNIM	SAMEA5225286	Norovirus 02/2010/Nanjing	brachiateDyslexia	2019-05-16T14:31:58Z	NA	NA
ERR3063041	u52396	13,96	u65493	zayed2022.155SUR1QQSS13_1_k119_109177|Pisuviricota	81,7	4,9e-72	IAGDYAKFDGRMSPQFMLAAFKIMIKLAEDSGNYEEDDLIIMRGIATEISYPTYDYFGTLVQFMGSNPSGHPLTVVVNSIVNSLYVRYTYYAISKQKGWWRTPVFDQVVSLMTYGDDNIM	SAMEA5225285	Norovirus 02/2010/Nanjing	brachiateDyslexia	2019-05-16T14:32:13Z	NA	NA
ERR3564180	u65493	76,47	u65493	zayed2022.155SUR1QQSS13_1_k119_109177|Pisuviricota	81,7	4,9e-72	IAGDYAKFDGRMSPQFMLAAFKIMIKMAEDSGNYEEDDLIIMRGIATEISYPTYDYFGTLVQFMGSNPSGHPLTVVVNSIVNSLYVRYTYYAISKQKGWWRTPVFDQVVSLMTYGDDNIM	SAMEA5983321	Norovirus 06-AV-9/2006/GII.P7/GII.6	brachiateDyslexia	2020-01-15T08:48:50Z	NA	NA
ERR3063044	u65493	21,19	u65493	zayed2022.155SUR1QQSS13_1_k119_109177|Pisuviricota	81,7	4,9e-72	IAGDYAKFDGRMSPQFMLAAFKIMIKMAEDSGNYEEDDLIIMRGIATEISYPTYDYFGTLVQFMGSNPSGHPLTVVVNSIVNSLYVRYTYYAISKQKGWWRTPVFDQVVSLMTYGDDNIM	SAMEA5225288	Norovirus 02/2010/Nanjing	brachiateDyslexia	2019-05-16T14:39:32Z	NA	NA
ERR3063039	u65493	76,47	u65493	zayed2022.155SUR1QQSS13_1_k119_109177|Pisuviricota	81,7	4,9e-72	IAGDYAKFDGRMSPQFMLAAFKIMIKMAEDSGNYEEDDLIIMRGIATEISYPTYDYFGTLVQFMGSNPSGHPLTVVVNSIVNSLYVRYTYYAISKQKGWWRTPVFDQVVSLMTYGDDNIM	SAMEA5225283	Norovirus 02/2010/Nanjing	brachiateDyslexia	2019-05-16T14:31:16Z	NA	NA
ERR3564182	u52396	13,96	u65493	zayed2022.155SUR1QQSS13_1_k119_109177|Pisuviricota	81,7	4,9e-72	IAGDYAKFDGRMSPQFMLAAFKIMIKLAEDSGNYEEDDLIIMRGIATEISYPTYDYFGTLVQFMGSNPSGHPLTVVVNSIVNSLYVRYTYYAISKQKGWWRTPVFDQVVSLMTYGDDNIM	SAMEA5983324	Norovirus 06-AV-9/2006/GII.P7/GII.6	brachiateDyslexia	2020-01-15T08:50:16Z	NA	NA
ERR3063040	u52396	22,64	u65493	zayed2022.155SUR1QQSS13_1_k119_109177|Pisuviricota	81,7	4,9e-72	IAGDYAKFDGRMSPQFMLAAFKIMIKLAEDSGNYEEDDLIIMRGIATEISYPTYDYFGTLVQFMGSNPSGHPLTVVVNSIVNSLYVRYTYYAISKQKGWWRTPVFDQVVSLMTYGDDNIM	SAMEA5225284	Norovirus 02/2010/Nanjing	brachiateDyslexia	2019-05-16T14:32:07Z	NA	NA
ERR3564181	u52396	22,64	u65493	zayed2022.155SUR1QQSS13_1_k119_109177|Pisuviricota	81,7	4,9e-72	IAGDYAKFDGRMSPQFMLAAFKIMIKLAEDSGNYEEDDLIIMRGIATEISYPTYDYFGTLVQFMGSNPSGHPLTVVVNSIVNSLYVRYTYYAISKQKGWWRTPVFDQVVSLMTYGDDNIM	SAMEA5983322	Norovirus 06-AV-9/2006/GII.P7/GII.6	brachiateDyslexia	2020-01-15T08:49:54Z	NA	NA
SRR8820788	u155684	5,29	u65493	zayed2022.155SUR1QQSS13_1_k119_109177|Pisuviricota	81,7	4,9e-72	IAGDYAKFDGRMSPQFMLAAFRIMIDMAEKSGNYEEDDLIIMRGIASEISYPTYDYFGTLVQFMGSNPSGHPLTVVVNSIVNSLYVRYTYYAIAKQEGWWRTPVFDQVVSLMTYGDDNIM	SAMN11294122	marine metagenome	brachiateDyslexia	2019-04-01T02:28:25Z	1.51263e+16	-3.38258e+16
ERR3564183	u65493	3,17	u65493	zayed2022.155SUR1QQSS13_1_k119_109177|Pisuviricota	81,7	4,9e-72	IAGDYAKFDGRMSPQFMLAAFKIMIKMAEDSGNYEEDDLIIMRGIATEISYPTYDYFGTLVQFMGSNPSGHPLTVVVNSIVNSLYVRYTYYAISKQKGWWRTPVFDQVVSLMTYGDDNIM	SAMEA5983325	Norovirus 06-AV-9/2006/GII.P7/GII.6	brachiateDyslexia	2020-01-15T08:49:18Z	NA	NA
ERR3564185	u65493	21,19	u65493	zayed2022.155SUR1QQSS13_1_k119_109177|Pisuviricota	81,7	4,9e-72	IAGDYAKFDGRMSPQFMLAAFKIMIKMAEDSGNYEEDDLIIMRGIATEISYPTYDYFGTLVQFMGSNPSGHPLTVVVNSIVNSLYVRYTYYAISKQKGWWRTPVFDQVVSLMTYGDDNIM	SAMEA5983327	Norovirus 06-AV-9/2006/GII.P7/GII.6	brachiateDyslexia	2020-01-15T08:52:08Z	NA	NA
SRR5343985	u50113	2,27	u195956	zayed2022.155SUR1QQSS13_1_k119_109177|Pisuviricota	81,7	2,0e-71	IAGDYAKFDGRMSPQFMLAAFKLLISIAEKSGNYDEDDLIIMRGIASEISYPTYDYFGTLVQFFGSNPSGHPLTVIINSFVNSLYLRYTYYSIAQKKGWWRVPPFRHACSAMTYGDDNIM	SAMN06563313	sediment metagenome	definiteBaiza	2017-03-15T02:45:41Z	1.5125e+16	-3.385e+16
SRR10820331	u89039	2,53	u195956	zayed2022.155SUR1QQSS13_1_k119_109177|Pisuviricota	81,7	2,0e-71	IAGDYAKFDGRMSPQFMLAAFKLLIGIAEKSGNYDKDDLTIMRGIAAEISYPTYDYFGTLVQFFGSNPSGHPLTVIINSFVNSLYLRYTYYSIAQKKGWWRTPPFREACSAMTYGDDNIM	SAMN13709090	oyster metagenome	definiteBaiza	2020-01-02T14:25:27Z	-7169000000000000	4.136e+16
ERR3661012	u195956	2,25	u195956	zayed2022.155SUR1QQSS13_1_k119_109177|Pisuviricota	81,7	2,0e-71	IAGDYAKFDGRMTPQFMLAAFKLLISLAERSGNYDEDDLVIMRGIAAEISYPTYDYFGTLVQFFGSNPSGHPLTVIINSFVNSLYLRYTYYSIAQKKGWWHTPSFREVCSAMTYGDDNIM	SAMEA6223435	metagenome	definiteBaiza	2021-11-01T21:51:17Z	255053995300005	4.65594e+16
ERR3661016	u58632	1,14	u195956	zayed2022.155SUR1QQSS13_1_k119_109177|Pisuviricota	81,7	2,0e-71	IAGDYAKFDGRMSPQFMLAAFKLLISLAERSGNYDEDDLVIMRGIAAEISYPTYDYFGTLVQFFGSNPSGHPLTVIINSFVNSLYLRYTYYSIAQKKGWWRTPSFREVCSAMTYGDDNIM	SAMEA6223439	metagenome	definiteBaiza	2019-11-22T17:10:12Z	255053995300005	4.65594e+16
SRR10820332	u295306	3,07	u195956	zayed2022.155SUR1QQSS13_1_k119_109177|Pisuviricota	81,7	2,0e-71	VAGDYAKFDGRMSPQFMIAAFKLLIRIAEKSGNYDEDDLTIMRGIAAEISYPTYDYFGTLVQFFGSNPSGHPLTVIINSFVNSLYLRYTYYSIAQKKGWWRTPPFREACSAMTYGDDNIM	SAMN13709088	oyster metagenome	definiteBaiza	2020-01-02T14:27:30Z	-7169000000000000	4.136e+16
ERR1981385	u63599	4,76	u63599	zayed2022.155SUR1QQSS13_1_k119_109177|Pisuviricota	81,7	4,0e-71	IAGDYAKFDGRMSPQFMLAAFKILIRIAEKSGNYGEDDLIIMRGIATEISYPTYDYFGTLVQFMGSNPSGHPLTVIINSIVNSLYMRYTYYAIAAEKKWIRTPKFSNVVALMTYGDDNIM	SAMEA104077224	Norovirus 02/2010/Nanjing	botulinalHalitus	2019-05-16T17:58:46Z	255053995300005	4.65594e+16
ERR3562234	u63599	5,51	u63599	zayed2022.155SUR1QQSS13_1_k119_109177|Pisuviricota	81,7	4,0e-71	IAGDYAKFDGRMSPQFMLAAFKILIRIAEKSGNYGEDDLIIMRGIATEISYPTYDYFGTLVQFMGSNPSGHPLTVIINSIVNSLYMRYTYYAIAAEKKWIRTPKFSNVVALMTYGDDNIM	SAMEA5978330	Norovirus 06-AM-11/2006/GII.4/Yerseke/2006a	botulinalHalitus	2019-11-27T14:12:24Z	NA	NA
ERR2733160	u63599	5,51	u63599	zayed2022.155SUR1QQSS13_1_k119_109177|Pisuviricota	81,7	4,0e-71	IAGDYAKFDGRMSPQFMLAAFKILIRIAEKSGNYGEDDLIIMRGIATEISYPTYDYFGTLVQFMGSNPSGHPLTVIINSIVNSLYMRYTYYAIAAEKKWIRTPKFSNVVALMTYGDDNIM	SAMEA4730053	Norovirus 03/2010/Nanjing	botulinalHalitus	2019-05-16T13:50:58Z	NA	NA
ERR3063025	u63599	56,52	u63599	zayed2022.155SUR1QQSS13_1_k119_109177|Pisuviricota	81,7	4,0e-71	IAGDYAKFDGRMSPQFMLAAFKILIRIAEKSGNYGEDDLIIMRGIATEISYPTYDYFGTLVQFMGSNPSGHPLTVIINSIVNSLYMRYTYYAIAAEKKWIRTPKFSNVVALMTYGDDNIM	SAMEA5225269	Norovirus 02/2010/Nanjing	botulinalHalitus	2019-05-16T14:18:41Z	NA	NA
ERR3564166	u63599	56,52	u63599	zayed2022.155SUR1QQSS13_1_k119_109177|Pisuviricota	81,7	4,0e-71	IAGDYAKFDGRMSPQFMLAAFKILIRIAEKSGNYGEDDLIIMRGIATEISYPTYDYFGTLVQFMGSNPSGHPLTVIINSIVNSLYMRYTYYAIAAEKKWIRTPKFSNVVALMTYGDDNIM	SAMEA5983307	Norovirus 06-AV-9/2006/GII.P7/GII.6	botulinalHalitus	2020-01-15T08:41:57Z	NA	NA
SRR10820330	u178778	3,15	u178778	zayed2022.155SUR1QQSS13_1_k119_109177|Pisuviricota	81,7	3,7e-67	VLFRSAKFDGRMSPQFMLAAFKLLIGIAEKSGNYDKDDLTIMRGIAAEISYPTYDYFGTLVQFFGSNPSGHPLTVIINSFVNSLYLRYTYYSIAQKKGWWRTPPFREACSAMTYGDDNIM	SAMN13709091	oyster metagenome	slowSameness	2020-01-02T14:27:10Z	-7169000000000000	4.136e+16
SRR10604732	u104891	2,31	u104891	zayed2022.155SUR1QQSS13_1_k119_109177|Pisuviricota	80,8	1,4e-71	VAGDYAKFDARMSPQFMLMAFKLLITLAEKSGNYDEDDLIIMRGIASEISYPTYDYFGTIVQFMGSNPSGHPLTVVINSLVNSLYMRYAYYSIAQKERWWRVPLFSVPVALMTYGDDNIM	SAMN13506239	Halisarca dujardinii	heedfulSkirt	2019-12-07T23:48:57Z	3308000000000000	6.634e+16
DRR099948	u137539	1,65	u137539	zayed2022.155SUR1QQSS13_1_k119_109177|Pisuviricota	80,8	2,0e-71	IAGDYAKFDGRMSPQFMSVAFKLLIKLAEKSGNYDEEDLTIMRGLATEIIYPHYDYFGTIVQFTGSNPSGHPLTVIINSFVNSLYLRYCYYSIARKKGWWRVPLFNKVVAAMVYGDDNIM	SAMD00089768	marine metagenome	paneledSite	2019-08-01T17:12:45Z	1.35121e+16	3.43244e+16
DRR099947	u137539	2,61	u137539	zayed2022.155SUR1QQSS13_1_k119_109177|Pisuviricota	80,8	2,0e-71	IAGDYAKFDGRMSPQFMSVAFKLLIKLAEKSGNYDEEDLTIMRGLATEIIYPHYDYFGTIVQFTGSNPSGHPLTVIINSFVNSLYLRYCYYSIARKKGWWRVPLFNKVVAAMVYGDDNIM	SAMD00089767	marine metagenome	paneledSite	2019-08-01T17:12:57Z	1.35121e+16	3.43244e+16
SRR6824235	u55711	3,94	u247636	zayed2022.155SUR1QQSS13_1_k119_109177|Pisuviricota	80,8	2,3e-70	IAGDYAKFDGRMSPEFMLMAFKILIAIAEKSGNYDEEDLTIMRGIASEISYPTYDYFGTLLQFMGSNPSGHPLTVVINSIVNSLYVRYVYYAIAKEYRWWKVPLFKVVVSLMTYGDDNIM	SAMN07630359	salt marsh metagenome	proofedKieserite	2018-03-12T04:01:51Z	-8102800000000000	3.1972e+16
SRR6824251	u55711	2,63	u247636	zayed2022.155SUR1QQSS13_1_k119_109177|Pisuviricota	80,8	2,3e-70	IAGDYAKFDGRMSPEFMLMAFKILIAIAEKSGNYDEEDLTIMRGIASEISYPTYDYFGTLLQFMGSNPSGHPLTVVINSIVNSLYVRYVYYAIAKEYRWWKVPLFKVVVSLMTYGDDNIM	SAMN07630360	salt marsh metagenome	proofedKieserite	2018-03-12T04:23:46Z	-8102800000000000	3.1972e+16
SRR11241196	u74147	1,52	u247636	zayed2022.155SUR1QQSS13_1_k119_109177|Pisuviricota	80,8	2,3e-70	IAGDYAKFDGRMSPEFMLMAFKILITIAEKSGNYDEDDLTIMRGIASEISYPTYDYFGTLLQFMGSNPSGHPLTVVINSIVNSLYVRYTYYAIAKKYGWWKVPLFRHVVSLMTYGDDNIM	SAMN13567422	marine sediment metagenome	proofedKieserite	2020-03-04T22:19:33Z	1.1403e+16	2.25288e+16
SRR6808589	u78959	3,96	u238309	zayed2022.155SUR1QQSS13_1_k119_109177|Pisuviricota	80,8	7,8e-69	IAGDYAKFDGRMSPQFMLAAFKVLIELAERSGNYEEDDLIIMRGIATEICYPTYDYFGTLVQFMGSNPSGHPLTVVINSIVNSLYMRYTYYAIAQNKGWFRTPIFGNVVSLMTYGDDNIM	SAMN08443703	marine sediment metagenome	reflectedForepaw	2018-03-06T05:04:57Z	NA	NA
SRR6808589	u238309	2,00	u238309	zayed2022.155SUR1QQSS13_1_k119_109177|Pisuviricota	80,8	7,8e-69	IAGDYAKFDGRMSPQFMLAAFRILIELAEKSGNYEDDDLTIMRGIATEICYPTYDYFGTLVQFMGSNPSGHPLTVVINSIVNSLYMRYTYYAIAQNKGWFRTPIFSNVVSLMTYGDDNIM	SAMN08443703	marine sediment metagenome	reflectedForepaw	2018-03-06T05:04:57Z	NA	NA
SRR6808590	u78959	4,41	u238309	zayed2022.155SUR1QQSS13_1_k119_109177|Pisuviricota	80,8	7,8e-69	IAGDYAKFDGRMSPQFMLAAFKVLIELAERSGNYEEDDLIIMRGIATEICYPTYDYFGTLVQFMGSNPSGHPLTVVINSIVNSLYMRYTYYAIAQNKGWFRTPIFGNVVSLMTYGDDNIM	SAMN08443701	marine sediment metagenome	reflectedForepaw	2018-03-06T05:07:32Z	NA	NA
SRR6808592	u58125	14,06	u238309	zayed2022.155SUR1QQSS13_1_k119_109177|Pisuviricota	80,8	7,8e-69	IAGDYAKFDGRMSPQFMLAAFKILIELAEKSGNYEEDDLIIMRGIATEICYPTYDYFGTIVQFMGSNPSGHPLTVIINSIVNSLYMRYTYYAIAKEKRWLRTPIFGNVVSLMTYGDDNIM	SAMN08443699	marine sediment metagenome	reflectedForepaw	2018-03-06T09:34:18Z	NA	NA
SRR8820861	u54172	3,17	u238309	zayed2022.155SUR1QQSS13_1_k119_109177|Pisuviricota	80,8	7,8e-69	IAGDYAKFDGRMSPQFMLAAFKILIELAEKSGNYEEDDLTIMRGIATEICYPTYDYFGTLVQFMGSNPSGHPLTVVINSIVNSLYMRYTYYAIAQEKGWFRTPIFGDVVSLMTYGDDNIM	SAMN11294109	marine metagenome	reflectedForepaw	2019-04-01T02:24:47Z	1.51198e+16	-3.38472e+16
SRR473084	u280170	3,95	u280170	zayed2022.155SUR1QQSS13_1_k119_109177|Pisuviricota	80,7	2,0e-71	VAGDYAKFDGRMSPQFMLAAFKILLSLAERSGNYDVDDLIIMRGIATEISYPTYDYFGTILQFMGSNPSGHPMTVVINSMVNSLYMRYVYYAIARDKRWWRVPPFKEACSLMTYGDDNIF	SAMN00854514	marine metagenome	boundenKudzu	2012-08-12T00:49:29Z	NA	NA
SRR11828902	u140943	1,62	u140943	zayed2022.155SUR1QQSS13_1_k119_109177|Pisuviricota	80,0	8,1e-71	ICGDYKKFDGRMSPQFMLASFKLMIGLAEKSGNYDEEDLTIMRGIATEICYPTYDFFGTLVQFFGSNPSGHPLTVIVNSFVNSLYLRYCWYAIAKKEGWIRTPLFNSKVFAFTYGDDNIM	SAMN14511396	salt marsh metagenome	inflectedAffection	2020-05-21T19:53:41Z	-7082429999999990	4.27489e+16
SRR6808587	u71761	7,17	u216575	zayed2022.155SUR1QQSS13_1_k119_109177|Pisuviricota	80,0	4,7e-70	IAGDYAKFDGRMSPQFMLMAFKLMITLAEKSGNYDEDDLVIMRGIASEISYPTYDYFGTIVKFFGSNPSGHPLTVVVNSLVNSLYMRYTYYSIAKKKGWWRIPLFSKPISLMTYGDDNIM	SAMN08443697	marine sediment metagenome	grumblingSnowbank	2018-03-06T06:40:09Z	NA	NA
SRR8820901	u53075	6,11	u216575	zayed2022.155SUR1QQSS13_1_k119_109177|Pisuviricota	80,0	4,7e-70	IAGDYAKFDGRMSPQFMLMAFKLMITIAEKSGNYDEDDLTIMRGIATEISYPTYDYFGTIVKFYGSNPSGHPLTVVVNSLVNSLYMRYTYYAIAQEKGWWRTPLFSDAVSLMTYGDDNIM	SAMN11294134	marine metagenome	grumblingSnowbank	2019-04-01T02:25:02Z	1.51126e+16	-3.40102e+16
SRR8820977	u216575	4,08	u216575	zayed2022.155SUR1QQSS13_1_k119_109177|Pisuviricota	80,0	4,7e-70	IAGDYAKFDGRMSPQFMLMAFKLMITIAEKSGNYDEDDLTIMRGIATEISYPTYDYFGTIVKFYGSNPSGHPLTVVVNSLVNSLYMRYTYYAIAQEKGWWRTPLFSDVVSLMTYGDDNIM	SAMN11294111	marine metagenome	grumblingSnowbank	2019-04-01T02:26:13Z	1.51198e+16	-3.38472e+16
SRR8821044	u53075	2,39	u216575	zayed2022.155SUR1QQSS13_1_k119_109177|Pisuviricota	80,0	4,7e-70	IAGDYAKFDGRMSPQFMLMAFKLMITIAEKSGNYDEDDLTIMRGIATEISYPTYDYFGTIVKFYGSNPSGHPLTVVVNSLVNSLYMRYTYYAIAQEKGWWRTPLFSDAVSLMTYGDDNIM	SAMN11294107	marine metagenome	grumblingSnowbank	2019-04-01T02:26:46Z	1.51198e+16	-3.38472e+16
SRR8821045	u53075	3,34	u216575	zayed2022.155SUR1QQSS13_1_k119_109177|Pisuviricota	80,0	4,7e-70	IAGDYAKFDGRMSPQFMLMAFKLMITIAEKSGNYDEDDLTIMRGIATEISYPTYDYFGTIVKFYGSNPSGHPLTVVVNSLVNSLYMRYTYYAIAQEKGWWRTPLFSDAVSLMTYGDDNIM	SAMN11294108	marine metagenome	grumblingSnowbank	2019-04-01T02:25:24Z	1.51198e+16	-3.38472e+16
SRR3401913	u8466	15,46	u8466	zayed2022.155SUR1QQSS13_1_k119_109177|Pisuviricota	80,0	3,9e-69	IAGDYKKFDGRMSPQFMSASFKLLISIAERSGNYDADDITIMRGIATEITYPTYDYFGTIVQFHGSNPSGHPLTVIINSMVNSLYLRYTYYAIAEEKRWLRVPHFSKVVSAMTYGDDNIM	SAMN04625962	invertebrate metagenome	euclidianEntrant	2016-04-19T13:15:33Z	1.091e+16	2.14833e+16
SRR6808593	u115600	2,15	u129950	zayed2022.155SUR1QQSS13_1_k119_109177|Pisuviricota	80,0	5,5e-69	IAGDYAKFDGRMSPQFMMMAFKLLIRLAEKSGNYDAADLTIMRGIASEISYPTYDYFGTIVQFMGSNPSGHPLTVVINSLVNSLYMRYTYYAIAQEKGWWRTPLFDSVVSLVTYGDDNIM	SAMN08443700	marine sediment metagenome	cloyingMigraine	2018-03-06T05:10:18Z	NA	NA
ERR3063038	u56262	1,75	u129950	zayed2022.155SUR1QQSS13_1_k119_109177|Pisuviricota	80,0	5,5e-69	IAGDYAKFDGRMSSQFMMMAFKLLIRLAEKSGNYDAVDLTIMRGIASEISYPTYDYFGTIVQFMGSNPSGHPLTVVINSLVNSLYMRYTYYAIAKEKGWWRIPAFDKVVSLVTYGDDNIM	SAMEA5225282	Norovirus 02/2010/Nanjing	cloyingMigraine	2019-05-16T14:29:48Z	NA	NA
SRR6808591	u115600	2,86	u129950	zayed2022.155SUR1QQSS13_1_k119_109177|Pisuviricota	80,0	5,5e-69	IAGDYAKFDGRMSPQFMMMAFKLLIRLAEKSGNYDAADLTIMRGIASEISYPTYDYFGTIVQFMGSNPSGHPLTVVINSLVNSLYMRYTYYAIAQEKGWWRTPLFDSVVSLVTYGDDNIM	SAMN08443702	marine sediment metagenome	cloyingMigraine	2018-03-06T05:01:39Z	NA	NA
ERR3063042	u129950	1,73	u129950	zayed2022.155SUR1QQSS13_1_k119_109177|Pisuviricota	80,0	5,5e-69	IAGDYAKFDGRMSSQFMMMAFKLLIRLAEKSGNYEAVDLTIMRGIASEISYPTYDYFGTIVQFMGSNPSGHPLTVVINSLVNSLYMRYTYYAIAKEKGWWRIPAFDKVVSLVTYGDDNIM	SAMEA5225286	Norovirus 02/2010/Nanjing	cloyingMigraine	2019-05-16T14:31:58Z	NA	NA
ERR3063041	u56262	4,63	u129950	zayed2022.155SUR1QQSS13_1_k119_109177|Pisuviricota	80,0	5,5e-69	IAGDYAKFDGRMSSQFMMMAFKLLIRLAEKSGNYDAVDLTIMRGIASEISYPTYDYFGTIVQFMGSNPSGHPLTVVINSLVNSLYMRYTYYAIAKEKGWWRIPAFDKVVSLVTYGDDNIM	SAMEA5225285	Norovirus 02/2010/Nanjing	cloyingMigraine	2019-05-16T14:32:13Z	NA	NA
ERR3564182	u56262	4,63	u129950	zayed2022.155SUR1QQSS13_1_k119_109177|Pisuviricota	80,0	5,5e-69	IAGDYAKFDGRMSSQFMMMAFKLLIRLAEKSGNYDAVDLTIMRGIASEISYPTYDYFGTIVQFMGSNPSGHPLTVVINSLVNSLYMRYTYYAIAKEKGWWRIPAFDKVVSLVTYGDDNIM	SAMEA5983324	Norovirus 06-AV-9/2006/GII.P7/GII.6	cloyingMigraine	2020-01-15T08:50:16Z	NA	NA
ERR3564179	u56262	1,75	u129950	zayed2022.155SUR1QQSS13_1_k119_109177|Pisuviricota	80,0	5,5e-69	IAGDYAKFDGRMSSQFMMMAFKLLIRLAEKSGNYDAVDLTIMRGIASEISYPTYDYFGTIVQFMGSNPSGHPLTVVINSLVNSLYMRYTYYAIAKEKGWWRIPAFDKVVSLVTYGDDNIM	SAMEA5983320	Norovirus 06-AV-9/2006/GII.P7/GII.6	cloyingMigraine	2020-01-15T08:46:43Z	NA	NA
ERR3564183	u129950	1,73	u129950	zayed2022.155SUR1QQSS13_1_k119_109177|Pisuviricota	80,0	5,5e-69	IAGDYAKFDGRMSSQFMMMAFKLLIRLAEKSGNYEAVDLTIMRGIASEISYPTYDYFGTIVQFMGSNPSGHPLTVVINSLVNSLYMRYTYYAIAKEKGWWRIPAFDKVVSLVTYGDDNIM	SAMEA5983325	Norovirus 06-AV-9/2006/GII.P7/GII.6	cloyingMigraine	2020-01-15T08:49:18Z	NA	NA
SRR6926337	u261105	48,78	u261105	zayed2022.155SUR1QQSS13_1_k119_109177|Pisuviricota	79,3	6,4e-42	KISDDVNLAGLDGVLGINAMNFSTNIGFPGLGPKTQFVSKSDRIVEGIACPRNVDPMILKQISSMEARLLAGESINSIFKSSLKDTPTKLTADKVRVFAAANMPFVMLVRKYFLTLAALVQRNKIATECAVGTVVQSPEWTELFEHIGKHGWDRAIAGDYAKFDGRMSPQFMLAAFKLLIKLAERSGNYDPDDLIIMRGIATEISYPTYDYFGTLVQFMGSNPSGHPLTVVINSFVN	SAMN08774993	Falcidens caudatus	shipshapeSlasher	2018-04-02T11:54:58Z	-7918541791299990	3.55393e+16
SRR6414622	u261105	1,11	u261105	zayed2022.155SUR1QQSS13_1_k119_109177|Pisuviricota	79,3	6,4e-42	KISDDVNLAGLDGVLGINAMNFSTSVGFPRKGPKTQFVEKSNRVVDGISCPRDVDPMILDEIAKMEAQLRAGKQINAPFKASLKDEPTKLTKTKVRVFAAANMPFVMLVRKYFLSLAALVQRNKIATECAVGTIVQSPEWTDLFRHIGKHGWERGIAGDYAKFDGRMSPQFMLAAFKLLIELAEKSGNYEADDLIIMRGIATEISYPTYDYFGTLVQFTGSNPSGHPLTVVINSFVN	SAMN08235964	Mimachlamys varia	shipshapeSlasher	2017-12-23T05:19:45Z	-112740000000000	4.60988e+16
SRR8485214	u261105	22,69	u261105	zayed2022.155SUR1QQSS13_1_k119_109177|Pisuviricota	79,3	6,4e-42	KLSIDAILAGYDGVQGVNSMEFSTAAGFPLKGTKRQFVEESQRYVEGISCPRDVDEEILDEMKRLERELSEGRRVNTVFKASLKDEPVKTTKKKVRVFAGSNMPFTMLVRKYYLTLSALMQDEKELFECACGVNVYSLEWDALMKHVFKYGKERMIAGDYKAFDGRMSPRFMLAAFKILIEIAIKSGNYDDEDITVMKGIAAEITNPTYDHFGILIQFFGSNPSGHPLTVVINSIVN	SAMN10817193	Saccostrea glomerata	shipshapeSlasher	2019-01-24T18:38:43Z	1.47017e+16	-3.2163e+16
SRR7716633	u261105	2,38	u261105	zayed2022.155SUR1QQSS13_1_k119_109177|Pisuviricota	79,3	6,4e-42	KLEDDVVLAGLDGVLGINAMNFATACGFPLVGPKTNLVSKSDRKVEGISCPRDIEPKVLEEIAKLEETLLNGNRINAVFKASLKDEPTKIGKKKVRVFAGSNIYFVMLVRKYFLTLSALMQENKEVFECAVGLNVESPEWTKMMKHVYKHGEHRVVAGDYKSFDGRMSPRFMLASFKILINLAELSGNYDADDLTIMRGIATEICSPTYDYFGTLVQFYGSNPSGHPLTVVTNSLVN	SAMN09845625	Apis mellifera mellifera	shipshapeSlasher	2018-08-19T01:58:59Z	NA	NA
SRR7288042	u261105	1,24	u261105	zayed2022.155SUR1QQSS13_1_k119_109177|Pisuviricota	79,3	6,4e-42	KISDDANLAGLDGVLGINAMNFTTSVGFPGKGPKTQYVEKSDRHVEGISCPRDVDPMILEEIRKMEEQLLAGKSINTIFKASLKDEPTKIGKDKVRVFAAANMPFVMLVRKYFLSIAALVQRNKIPTECAVGTVVQSPEWTELFEHIGQHGWNRAIAGDYAKFDGRMSPQFMLAAFKLLIKLAEKSGNYDEDDLTIMRGIATEISYPTYDYFGTLVQFMGSNPSGHPLTVVINRVVN	SAMN09222885	Crassostrea ariakensis	shipshapeSlasher	2018-06-11T09:48:27Z	NA	NA
SRR7288042	u261105	0,92	u261105	zayed2022.155SUR1QQSS13_1_k119_109177|Pisuviricota	79,3	6,4e-42	KISDDVNLAGLDGTVGVNAMNFSTSMGFPFKGPKTQYVEKSDRVVDGISCPRDADPLILEEVARLEKLLLEGKSINAVFKGSLKDDPTKLDKDKVRVFAACNMPTVMLVRKYFLTLAALCQRNKIITECAVGTVVQSPEWTELFEHIGKHGWDRAIAGDYAKFDGRMSPQFMSMAFKLLIMIAEKSGNYDADDIKIMRGIATEITYPTYDYFGTLVQFFGSNPSGHPLTVIINSLVN	SAMN09222885	Crassostrea ariakensis	shipshapeSlasher	2018-06-11T09:48:27Z	NA	NA
SRR7716630	u261105	3,58	u261105	zayed2022.155SUR1QQSS13_1_k119_109177|Pisuviricota	79,3	6,4e-42	KLEDDVVLAGLDGVLGINAMNFATACGFPLVGPKTNLVSKSDRKVEGISCPRDIEPKVLEEIAKLEETLLNGNRINAVFKASLKDEPTKIGKKKVRVFAGSNIYFVMLVRKYFLTLSALMQENKEVFECAVGLNVESPEWTKMMKHVYKHGEHRVVAGDYKSFDGRMSPRFMLASFKILINLAELSGNYDADDLTIMRGIATEICSPTYDYFGTLVQFYGSNPSGHPLTVVTNSLVN	SAMN09845625	Apis mellifera mellifera	shipshapeSlasher	2018-08-19T01:53:23Z	NA	NA
SRR8799330	u261105	157,50	u261105	zayed2022.155SUR1QQSS13_1_k119_109177|Pisuviricota	79,3	6,4e-42	KISDDVNLAGLDGVLGINAMNFSTNIGFPGLGPKTQFVSKSDRIVEGIACPRNVDPMILKQISSMEARLLAGESINSIFKSSLKDTPTKLTADKVRVFAAANMPFVMLVRKYFLTLAALVQRNKIATECAVGTVVQSPEWTELFEHIGKHGWDRAIAGDYAKFDGRMSPQFMLAAFKLLIKLAERSGNYDPDDLIIMRGIATEISYPTYDYFGTLVQFMGSNPSGHPLTVVINSFVN	SAMN11267316	Leitoscoloplos robustus	shipshapeSlasher	2019-03-28T12:57:48Z	-7505530000000000	3.56008e+16
DRR180501	u261105	3,77	u261105	zayed2022.155SUR1QQSS13_1_k119_109177|Pisuviricota	79,3	6,4e-42	KLDDDVVLAGLDGVTGINAMNFATACGFPLSGPKTTLVSKSDRIVEGISCPRDIDPKVLEEIKKLEETLLDGNRINTVFKASLKDEPTKIGKTKVRVFAGCNIYFIMLVRKYFLSISAFMQQNKEVFECAVGLNVESPEWTKMMKHVYKHGVDRVVAGDYKSFDGRMSPRFMLASFKILINLAELSGNYDADDLTVMRGIATEISSPTYDYFGTLVQFYGSNPSGHPLTVVTNSLVN	SAMD00173203	sponge metagenome	shipshapeSlasher	2020-03-11T17:06:40Z	1.3964e+16	3.53405e+16
DRR067251	u261105	2,52	u261105	zayed2022.155SUR1QQSS13_1_k119_109177|Pisuviricota	79,3	6,4e-42	KLDDDVVLAGLDGVTGINAMNFATACGFPLSGPKTTLVSKSDRIVEGISCPRDIDPKVLEEIKKLEETLLDGNRINTVFKASLKDEPTKIGKTKVRVFAGCNIYFIMLVRKYFLSISAFMQQNKEVFECAVGLNVESPEWTKMMKHVYKHGVDRVVAGDYKSFDGRMSPRFMLASFKILINLAELSGNYDADDLTVMRGIATEISSPTYDYFGTLVQFYGSNPSGHPLTVVTNSLVN	SAMD00057756	seawater metagenome	shipshapeSlasher	2018-06-05T16:28:11Z	1.39392e+16	3.5199e+16
SRR11097768	u261105	30,39	u261105	zayed2022.155SUR1QQSS13_1_k119_109177|Pisuviricota	79,3	6,4e-42	KLEDDVVLAGLDGVLGINAMNFATACGFPLVGPKTNLVSKSDRKVEGISCPRDIEPKVLEEIAKLEETLLNGNRINAVFKASLKDEPTKIGKKKVRVFAGSNIYFVMLVRKYFLTLSALMQENKEVFECAVGLNVESPEWTKMMKHVYKHGEHRVVAGDYKSFDGRMSPRFMLASFKILINLAELSGNYDADDLTIMRGIATEICSPTYDYFGTLVQFYGSNPSGHPLTVVTNSLVN	SAMN14008812	viral metagenome	shipshapeSlasher	2020-02-19T09:20:45Z	1.22067e+16	3.0617e+16
SRR11097768	u261105	42,81	u261105	zayed2022.155SUR1QQSS13_1_k119_109177|Pisuviricota	79,3	6,4e-42	KLDDDVVLAGLDGVIGINAMNFATACGFPLSGPKTTLVSKSERIVEGISCPRDIDPKVLEEVKKLEETLLDGNRINTVFKASLKDEPTKIGKKKVRVFAGCNIYFIMLVRKYFLSISALMQQNKEVFECAVGLNVESPEWTKMMKHVYKHGVDRVVAGDYKSFDGRMSPRFMLASFKILINLAELSGNYDADDLTIMRGIATEICSPTYDYFGTLVQFYGSNPSGHPLTVVTNSLVN	SAMN14008812	viral metagenome	shipshapeSlasher	2020-02-19T09:20:45Z	1.22067e+16	3.0617e+16
SRR11097768	u261105	226,42	u261105	zayed2022.155SUR1QQSS13_1_k119_109177|Pisuviricota	79,3	6,4e-42	KISDDANLSGMDGVVGVNAMNFSTSVGFPGKGPKTQYVEKSDRKVEGISCPRDVDPMILDEVRKMEEKLLTGESINTIFKASLKDEPTKMTKDKVRVFAAANFAFVFLVRRYFLTLAALVQRNKVVTECAVGTVVQSPEWTELFEHIGKHGWDRAIAGDYAKFDGRMSPQFMSAAFKILINLAEKSGNYDEDDLTVMRGIATEITYPTYDYFGTLVQFMGSNPSGHPLTVIINSFVN	SAMN14008812	viral metagenome	shipshapeSlasher	2020-02-19T09:20:45Z	1.22067e+16	3.0617e+16
SRR11097768	u261105	16,20	u261105	zayed2022.155SUR1QQSS13_1_k119_109177|Pisuviricota	79,3	6,4e-42	KISDDANLAGMDGVIGVNAMNFSTSVGFPGKGPKTQYVEKSDRKVEGISCPRDVDPMILDEVRKMEERLLAGESINTIFKASLKDEPTKMTKDKVRVFAAANFAFVFLVRKYFLTLAALVQRNKVVTECAVGTVVQSPEWTELFEHIGKHGWDRAIAGDYAKFDGRMSPQFMSAAFKILINLAEKSGNYDEDDLIIMRGIATEITYPTYDYFGTLVQFMGSNPSGHPLTVVVNSVVN	SAMN14008812	viral metagenome	shipshapeSlasher	2020-02-19T09:20:45Z	1.22067e+16	3.0617e+16
SRR11097768	u261105	933,85	u261105	zayed2022.155SUR1QQSS13_1_k119_109177|Pisuviricota	79,3	6,4e-42	KVSDDANLAGLDGVLGVNAMNFSTSMGFPFKGPKTQYVEKSDRQVEGISCPRDVDPMILEEVARLEQLLLEGKSINTVFKGSLKDEPTKLNKDKVRIFAAANMPFVFLVRKYYLSLAALFQRNKTITECAVGTVVQSPEWTELYEHIGKFGWDRAIAGDYAKFDGRMSPEFMFMAFKILITLAEKSGNYDADDLIIMRGIASEITYPTYDYFGTLVQFFGSNPSGHPLTVIINSIVN	SAMN14008812	viral metagenome	shipshapeSlasher	2020-02-19T09:20:45Z	1.22067e+16	3.0617e+16
SRR5644408	u261105	6,60	u261105	zayed2022.155SUR1QQSS13_1_k119_109177|Pisuviricota	79,3	6,4e-42	KIDDKANLCGLDGVKAINAINKSTAIGFPLTGPKSQYMWPSEECDERISELVEIDQFVWDEVSRMEDCLRKGKRCGAIFKGSLKDEATKLDKKKTRVFAACNTAFTLLVRRYFLSLSKFIQENQKAFECAVGVNPESPEWDDLMTHTISKGTKRIVAGDFKAFDGKMAVQFMCGAFRLLIDIAKCAGYDDESIQIMHGIATEICYPRYDYNGTLLEVIGSNPSGHPLTVVINSLVN	SAMN07174845	viral metagenome	shipshapeSlasher	2017-06-05T10:25:40Z	1.50815e+16	-9819200000000000
SRR1802993	u261105	3,43	u261105	zayed2022.155SUR1QQSS13_1_k119_109177|Pisuviricota	79,3	6,4e-42	KVSDDANLAGLDGVLGVNAMNFSTSLGFPFKGPKTQVVEKSDRVVEGVSCPRDVDSSILEEVARLESILLSGESINTTFKASLKDEPTKFTKKKARVFAAANMPMIMLTRKYFLSLAALFQRNKNLTECAVGTVVQSPEWTDLFEHIGKYGWDRAIAGDYAKFDGRMSPEFMLAAFKLLIAIAERSGNYDADDLVIMRGIASEISYPTYDYFGTLVQFFGSNPSGHPLTVIINSIVN	SAMN02867506	echinoderm metagenome	shipshapeSlasher	2015-02-13T11:22:51Z	-1.22333e+16	4.76097e+16
SRR2029388	u261105	7,98	u261105	zayed2022.155SUR1QQSS13_1_k119_109177|Pisuviricota	79,3	6,4e-42	KISDDANLAGLDGVLGINAMNFSTSVGFPLKGPKTQFVEKSDRVVPGISCPRDVDPEILAAVAEMEALLLKGKSINTVFKASLKDEPTKLKKDKVRVFAAANMPFVMLVRKYFLSIAALVQRNKIATECAVGTVVQSPEWTELFRHIGKHGWDRAIAGDYAKFDGRMSPQFMLAAFKLLIKLAERSGNYDEDDLFIMRGIATEISYPTYDYFGTLVQFMGSNPSGHPLTVVVNSFVN	SAMN03659581	viral metagenome	shipshapeSlasher	2015-05-16T08:58:29Z	1.09e+16	2.4e+16
SRR2090102	u261105	6,23	u261105	zayed2022.155SUR1QQSS13_1_k119_109177|Pisuviricota	79,3	6,4e-42	KISDDVNLAGLDGVLGLNAMNFSTSIGFPGKGPKTQYVDKSDRNVDGITCPRDVDPMILEEIEKMEKQLLAGKSINAVFKASLKDEPTKMTKDKVRVFAAANMPFVMLVRKYFLTLAALVQRNKIITECAVGTIVQSPEWTELFQHIGKHGWDRAIAGDYAKFDGRMSPQFMLAAFKLLIRLAQKSGNYDDSDLIIMRGIATEISYPTYDYFGTLVQFMGSNPSGHPLTVVINSLVN	SAMN03842137	marine metagenome	shipshapeSlasher	2015-07-21T07:28:32Z	-8835870300000000	2.8715e+16
SRR2177832	u261105	9,54	u261105	zayed2022.155SUR1QQSS13_1_k119_109177|Pisuviricota	79,3	6,4e-42	KLDDDVVLAGLDGVVGINAMNFATACGFPISGPKTKLVSKSERNVEGISCPRDIDPKVLEEIKKLEETLLDGNRINTVFKASLKDEPTKIGKKKVRVFAGCNIYFIMLVRKYFLSISALMQQNKEIFECAVGLNVESPEWTKMMKHVYKHGVDRVVAGDYKSFDGRMSPRFMLASFKILINLAELSGNYDADDLTIMRGIATEICSPTYDYFGTLVQFFGSNPSGHPLTVVTNSLVN	SAMN04005781	marine sediment metagenome	shipshapeSlasher	2015-08-21T13:28:18Z	-453577100000000	4.85538e+16
SRR2177832	u261105	5,63	u261105	zayed2022.155SUR1QQSS13_1_k119_109177|Pisuviricota	79,3	6,4e-42	KVSDDANLAGLDGVLGVNAMNFSTSLGFPFKGPKTQVVEKSDRVVEGVSCPRDVDSSILEEVARLESILLSGESINTTFKASLKDEPTKFTKKKARVFAAANMPMIMLTRKYFLSLAALFQRNKNLTECAVGTVVQSPEWTDLFEHIGKYGWDRAIAGDYAKFDGRMSPEFMLAAFKLLIAIAERSGNYDADDLVIMRGIASEISYPTYDYFGTLVQFFGSNPSGHPLTVIINSIVN	SAMN04005781	marine sediment metagenome	shipshapeSlasher	2015-08-21T13:28:18Z	-453577100000000	4.85538e+16
ERR864074	u261105	4,33	u261105	zayed2022.155SUR1QQSS13_1_k119_109177|Pisuviricota	79,3	6,4e-42	KLEDDIVLAGLDGVVGINAMNFNTACGFPLSGPKTQFVTISDRKVEGVSCPRDIDQDIIIEIKKLEQTLLNGNRINTVFKASLKDEPTKIGKKKVRVFAGCNIYFIMLVRKYFLSISALMQDNKDTFECAVGLNVESPEWTSMMKKVYKHGINRVVAGDYKSFDGRMSPRFMLASFKILINLAEVSGNYDADDLTIMRGIATEICSPTYDYFGTLVQFCGSNPSGHPLTVVTNSLVN	SAMEA3355529	marine metagenome	shipshapeSlasher	2015-06-21T08:31:25Z	-1.2416e+16	4.6233e+16
SRR2177833	u261105	15,60	u261105	zayed2022.155SUR1QQSS13_1_k119_109177|Pisuviricota	79,3	6,4e-42	KLDDDVVLAGLDGVVGINAMNFATACGFPISGPKTKLVSKSERNVEGISCPRDIDPKVLEEIKKLEETLLDGNRINTVFKASLKDEPTKIGKKKVRVFAGCNIYFIMLVRKYFLSISALMQQNKEIFECAVGLNVESPEWTKMMKHVYKHGVDRVVAGDYKSFDGRMSPRFMLASFKILINLAELSGNYDADDLTIMRGIATEICSPTYDYFGTLVQFFGSNPSGHPLTVVTNSLVN	SAMN04005782	marine sediment metagenome	shipshapeSlasher	2015-08-21T13:30:31Z	-453577100000000	4.85538e+16
SRR2177833	u261105	6,97	u261105	zayed2022.155SUR1QQSS13_1_k119_109177|Pisuviricota	79,3	6,4e-42	KVSDDANLAGLDGVLGVNAMNFSTSLGFPFKGPKTQVVEKSDRVVEGVSCPRDVDSSILEEVARLESILLSGESINTTFKASLKDEPTKFTKKKARVFAAANMPMIMLTRKYFLSLAALFQRNKNLTECAVGTVVQSPEWTDLFEHIGKYGWDRAIAGDYAKFDGRMSPEFMLAAFKLLIAIAERSGNYDADDLVIMRGIASEISYPTYDYFGTLVQFFGSNPSGHPLTVIINSIVN	SAMN04005782	marine sediment metagenome	shipshapeSlasher	2015-08-21T13:30:31Z	-453577100000000	4.85538e+16
SRR3401376	u261105	6,60	u261105	zayed2022.155SUR1QQSS13_1_k119_109177|Pisuviricota	79,3	6,4e-42	KISDDVNLAGLDGVLGLNAMNFTTSVGFPGKGAKTQFAQKSDRQVEGISCPRDVDPLILEEIAKMEARLRKGQSINTAFKGSLKDEPTKLTKDKVRVFAAANMPFVMLVRKYFLTLAALVQRNKIITECAVGVVVQSPEWTELYEHIGKHGWDRAIAGDYAKFDGRMSPQFMLAAFKLLIELAEKSGNYDEDDLKIMRGIATEISYPTYDYFGTLVQFMGSNPSGHPLTVVINSFVN	SAMN04625929	invertebrate metagenome	shipshapeSlasher	2016-04-19T06:14:49Z	1.091e+16	2.14833e+16
SRR3401376	u261105	5,09	u261105	zayed2022.155SUR1QQSS13_1_k119_109177|Pisuviricota	79,3	6,4e-42	KLDDDVVLAGLDGVIGINAMNFATACGFPLSGPKTTLVSKSERIVEGISCPRDIDPKVLEEVKKLEETLLDGNRINTVFKASLKDEPTKIGKKKVRVFAGCNIYFIMLVRKYFLSISALMQQNKEVFECAVGLNVESPEWTKMMKHVYKHGVDRVVAGDYKSFDGRMSPRFMLASFKILINLAELSGNYDADDLTIMRGIATEICSPTYDYFGTLVQFYGSNPSGHPLTVVTNSLVN	SAMN04625929	invertebrate metagenome	shipshapeSlasher	2016-04-19T06:14:49Z	1.091e+16	2.14833e+16
SRR3401376	u261105	267,53	u261105	zayed2022.155SUR1QQSS13_1_k119_109177|Pisuviricota	79,3	6,4e-42	KISDDANLAGLDGVLGINAMNFSTSVGFPLKGPKTQFVEKSDRVVPGISCPRDVDPEILAAVAEMEALLLKGKSINTVFKASLKDEPTKLKKDKVRVFAAANMPFVMLVRKYFLSIAALVQRNKIATECAVGTVVQSPEWTELFRHIGKHGWDRAIAGDYAKFDGRMSPQFMLAAFKLLIKLAERSGNYDEDDLFIMRGIATEISYPTYDYFGTLVQFMGSNPSGHPLTVVVNSFVN	SAMN04625929	invertebrate metagenome	shipshapeSlasher	2016-04-19T06:14:49Z	1.091e+16	2.14833e+16
SRR3401376	u261105	24,34	u261105	zayed2022.155SUR1QQSS13_1_k119_109177|Pisuviricota	79,3	6,4e-42	KISDDANLAGMDGVVGVNAMNFSTSVGFPGKGPKTQYVEKSDRKVEGISCPRDVDPMILDEVRKMEERLLTGESINTIFKASLKDEPTKMTKDKVRVFAAANFAFVFLVRRYFLTLAALVQRNKVVTECAVGTVVQSPEWTELFEHIGKHGWDRAIAGDYAKFDGRMSPQFMSAAFKILINLAEKSGNYDEDDLTIMRGIATEITYPTYDYFGTLVQFMGSNPSGHPLTVVINSFVN	SAMN04625929	invertebrate metagenome	shipshapeSlasher	2016-04-19T06:14:49Z	1.091e+16	2.14833e+16
SRR5830092	u261105	52,71	u261105	zayed2022.155SUR1QQSS13_1_k119_109177|Pisuviricota	79,3	6,4e-42	KISDDANLAGIDGAIGFNAMNFSTSVGFPGKGPKTQYVEKSDRYVEGISCPRDVDPIIFEEVAKLESILLAGQSINTVFKASLKDEPTKLTKDKTRVFAAANMPFVLLVRKYYLSLAALIQRNKIATECAVGTIVQSPDWTDLFEHIGKHGWERAIAGDYASFDGQMSPQFMLIAFKNLIWLAEKSGNYDEDDLIIMRGIATEITYPTYDYFGTLVQFFGSNPSGHPLTVVINSFVN	SAMN06266061	aquatic metagenome	shipshapeSlasher	2017-07-16T14:13:33Z	-7600170000000000	3.92637e+16
SRR3401372	u261105	11,34	u261105	zayed2022.155SUR1QQSS13_1_k119_109177|Pisuviricota	79,3	6,4e-42	KLDDDVVLAGLDGVIGINAMNFATACGFPLSGPKTTLVSKSERIVEGISCPRDIDPKVLEEVKKLEETLLDGNRINTVFKASLKDEPTKIGKKKVRVFAGCNIYFIMLVRKYFLSISALMQQNKEVFECAVGLNVESPEWTKMMKHVYKHGVDRVVAGDYKSFDGRMSPRFMLASFKILINLAELSGNYDADDLTIMRGIATEICSPTYDYFGTLVQFYGSNPSGHPLTVVTNSLVN	SAMN04625928	invertebrate metagenome	shipshapeSlasher	2016-04-19T06:08:56Z	1.091e+16	2.14833e+16
SRR3401372	u261105	6,25	u261105	zayed2022.155SUR1QQSS13_1_k119_109177|Pisuviricota	79,3	6,4e-42	KLEDDVVLAGLDGVLGINAMNFATACGFPLVGPKTNLVSKSDRKVEGISCPRDIEPKVLEEIAKLEETLLNGNRINAVFKASLKDEPTKIGKKKVRVFAGSNIYFVMLVRKYFLTLSALMQENKEVFECAVGLNVESPEWTKMMKHVYKHGEHRVVAGDYKSFDGRMSPRFMLASFKILINLAELSGNYDADDLTIMRGIATEICSPTYDYFGTLVQFYGSNPSGHPLTVVTNSLVN	SAMN04625928	invertebrate metagenome	shipshapeSlasher	2016-04-19T06:08:56Z	1.091e+16	2.14833e+16
SRR3401372	u261105	18,41	u261105	zayed2022.155SUR1QQSS13_1_k119_109177|Pisuviricota	79,3	6,4e-42	KISDDANLAGLDGVLGINAMNFSTSVGFPLKGPKTQFVEKSDRVVPGISCPRDVDPEILAAVAEMEALLLKGKSINTVFKASLKDEPTKLKKDKVRVFAAANMPFVMLVRKYFLSIAALVQRNKIATECAVGTVVQSPEWTELFRHIGKHGWDRAIAGDYAKFDGRMSPQFMLAAFKLLIKLAERSGNYDEDDLFIMRGIATEISYPTYDYFGTLVQFMGSNPSGHPLTVVVNSFVN	SAMN04625928	invertebrate metagenome	shipshapeSlasher	2016-04-19T06:08:56Z	1.091e+16	2.14833e+16
SRR4238010	u261105	29,75	u261105	zayed2022.155SUR1QQSS13_1_k119_109177|Pisuviricota	79,3	6,4e-42	KLDDDVVLAGLDGAIGINAMNFATACGFPLSGPKTTLVSKSERIVEGISCPRDIDPKVLEEVKKLEETLLDGNRINTVFKASLKDEPTKIGKKKVRVFAGCNIYFIMLVRKYFLSISALMQQNKEVFECAVGLNVESPEWTKMMKHVYKHGVDRVVAGDYKSFDGRMSPRFMLASFKILINLAELSGNYDADDLTIMRGIATEICSPTYDYFGTLVQFYGSNPSGHPLTVVTNSLVN	SAMN05751685	marine sediment metagenome	shipshapeSlasher	2016-09-12T11:05:37Z	-8847132000000000	2.86391e+16
SRR4238010	u261105	47,58	u261105	zayed2022.155SUR1QQSS13_1_k119_109177|Pisuviricota	79,3	6,4e-42	KISDDANLAGMDGVVGVNAMNFSTSVGFPGKGPKTQYVDKSDRKVEGISCPRDVDPMILDEVRKMEERLLTGESINTIFKASLKDEPTKMTKDKVRVFAAANFAFVFLVRRYFLTLAALVQRNKVVTECAVGTVVQSPEWTELFEHIGKHGWDRAIAGDYAKFDGRMSPQFMSAAFKILISLAEKSGNYDEDDLTVMRGIATEITYPTYDYFGTLVQFMGSNPSGHPLTVIINSVVN	SAMN05751685	marine sediment metagenome	shipshapeSlasher	2016-09-12T11:05:37Z	-8847132000000000	2.86391e+16
SRR4238010	u261105	2,14	u261105	zayed2022.155SUR1QQSS13_1_k119_109177|Pisuviricota	79,3	6,4e-42	KISDDVNLAGLDGVLGLNAMNFSTSIGFPGTGPKTQFVEKSDRHVEGISCPRDVDPMILEEIKKMEEALLRGDSINTVFKGSLKDEPTKLSKDKVRVFAAANMPFVMSVRKYYLTLAALVQRNKIATECAVGVVVQSPEWTELFQHIGKHGWDRAIAGDYAKFDGRMSPQVMLAAFKLLIKLAEKSGNYDADDLIIMRGIATEISYPTYDYFGTLVQFMGSNPSGHPLTVVINSFVN	SAMN05751685	marine sediment metagenome	shipshapeSlasher	2016-09-12T11:05:37Z	-8847132000000000	2.86391e+16
SRR2976265	u261105	4,14	u261105	zayed2022.155SUR1QQSS13_1_k119_109177|Pisuviricota	79,3	6,4e-42	KISDDANLAGIDGAIGFNAMNFSTSVGFPGKGPKTQYVEKSDRYVEGISCPRDVDPIIFEEVAKLESILLAGQSINTVFKASLKDEPTKLTKDKTRVFAAANMPFVLLVRKYYLSLAALIQRNKIATECAVGTIVQSPDWTDLFEHIGKHGWERAIAGDYASFDGQMSPQFMLIAFKNLIWLAEKSGNYDEDDLIIMRGIATEITYPTYDYFGTLVQFFGSNPSGHPLTVVINSFVN	SAMN04296598	aquatic metagenome	shipshapeSlasher	2015-12-05T18:08:52Z	-7687009334564210	3.49633e+16
SRR2976265	u261105	5,53	u261105	zayed2022.155SUR1QQSS13_1_k119_109177|Pisuviricota	79,3	6,4e-42	KLSIDAILAGYDGVKGINSMEFSTAAGFPLKGTKRQFVEESQRFVEGISCPRDVNEEILDEMRRIEKELSEGKRVNTVFKASLKDEPVKTTKTKVRVFAGSNMPFTMLVRKYFLTLSALMQDEKELFECACGVNVYSPEWDALMNHVFKHGKERMIAGDYKAFDGRMSPRFMLAAFKILIEIAAKSGNYDDGDIIVMKGIAAEITNPTYDHFGTLIQFFGSNPSGHPLTVVINSIVN	SAMN04296598	aquatic metagenome	shipshapeSlasher	2015-12-05T18:08:52Z	-7687009334564210	3.49633e+16
SRR3401392	u261105	4,01	u261105	zayed2022.155SUR1QQSS13_1_k119_109177|Pisuviricota	79,3	6,4e-42	KISDDANLAGLDGVLGINAMNFSTSVGFPLKGPKTQFVEKSDRVVPGISCPRDVDPEILAAVAEMEALLLKGKSINTVFKASLKDEPTKLKKDKVRVFAAANMPFVMLVRKYFLSIAALVQRNKIATECAVGTVVQSPEWTELFRHIGKHGWDRAIAGDYAKFDGRMSPQFMLAAFKLLIKLAERSGNYDEDDLFIMRGIATEISYPTYDYFGTLVQFMGSNPSGHPLTVVVNSFVN	SAMN04625935	invertebrate metagenome	shipshapeSlasher	2016-04-19T07:13:28Z	1.091e+16	2.14833e+16
SRR3401116	u261105	6,37	u261105	zayed2022.155SUR1QQSS13_1_k119_109177|Pisuviricota	79,3	6,4e-42	KMSDDANLAGLDKVLGVNAMNFSTSIGFPGKGPKTQFVEKSDRHVGGISCPRDVDPMILEEIAKMEAKLLAGESINTVFKASLKDEPTKMSKDKVRVFAAANMPFVMLVRKYFLSLAALVQRNKIATECAVGTVVQSPEWTELFEHIGKHGWDRAIAGDYAKFDGRMSPQFMLAAFKLLIKLAEKSGNYDEDDLTIMRGIATEISYPTYDYFGTLVQFMGSNPSGHPLTVVINSFVN	SAMN04625916	invertebrate metagenome	shipshapeSlasher	2016-04-19T06:26:15Z	1.091e+16	2.14833e+16
SRR3401116	u261105	4,62	u261105	zayed2022.155SUR1QQSS13_1_k119_109177|Pisuviricota	79,3	6,4e-42	KISDDVNLAGLDGVLGINAMNFNTSVGFPLKGPKTKYVEKSDRHVEGISCPRDVDPSILEEVARLEAKLLAGESINSVFKAALKDEPTKLTKDKVRVFAAANMPFTILVRKYFLSLAALFQRNKNLTECAVGVVVQSPEWTELFEHIGKYGWERAIAGDYAKFDGRMSPEFMLMAFKILIAIAEKSGNYDEDDLTIMRGIASEISYPTYDYFGTLLQFMGSNPSGHPLTVVINSIVN	SAMN04625916	invertebrate metagenome	shipshapeSlasher	2016-04-19T06:26:15Z	1.091e+16	2.14833e+16
SRR4233919	u261105	125,66	u261105	zayed2022.155SUR1QQSS13_1_k119_109177|Pisuviricota	79,3	6,4e-42	KISDDANLAGLDGVLGVNAMNFSTSMGFPFKGPKTQYVEKSDRQVEGISCPRDVDPMILEEVARLEQLLLEGKSINTVFKGSLKDEPTKLNKDKVRIFAAANMPFVFLVRKYYLSLAALFQRNKTITECAVGTVVQSPEWTELYEHIGKFGWDRAIAGDYAKFDGRMSPEFMFMAFKILITLAEKSGNYDADDLIIMRGIASEITYPTYDYFGTLVQFFGSNPSGHPLTVIINSIVN	SAMN05751218	sediment metagenome	shipshapeSlasher	2016-09-11T00:05:20Z	1.21458e+16	3.12222e+16
SRR4233919	u261105	11,80	u261105	zayed2022.155SUR1QQSS13_1_k119_109177|Pisuviricota	79,3	6,4e-42	KISDDANLAGMDGVIGVNAMNFSTSVGFPGKGPKTQYVEKSDRKVEGISCPRDVDPMILDEVRKMEERLLAGESINTIFKASLKDEPTKMTKDKVRVFAAANFAFVFLVRKYFLTLAALVQRNKVVTECAVGTVVQSPEWTELFEHIGKHGWDRAIAGDYAKFDGRMSPQFMSAAFKILINLAEKSGNYDEDDLIIMRGIATEITYPTYDYFGTLVQFMGSNPSGHPLTVVVNSVVN	SAMN05751218	sediment metagenome	shipshapeSlasher	2016-09-11T00:05:20Z	1.21458e+16	3.12222e+16
SRR3401648	u261105	13,89	u261105	zayed2022.155SUR1QQSS13_1_k119_109177|Pisuviricota	79,3	6,4e-42	KISDDANLSGMDGVVGVNAMNFSTSVGFPGKGPKTQYVEKSDRKVEGISCPRDVDPMILDEVRKMEERLLTGESINTIFKASLKDEPTKMTKDKVRVFAAANFAFVFLVRRYFLTLAALVQRNKVVTECAVGTVVQSPEWTELFEHIGKHGWDRAIAGDYAKFDGRMSPQFMSAAFKILINLAEKSGNYDEDDLTVMRGIATEITYPTYDYFGTLVQFMGSNPSGHPLTVVINSVVN	SAMN04625953	invertebrate metagenome	shipshapeSlasher	2016-04-19T13:22:47Z	1.20667e+16	2.79994e+16
SRR3401648	u261105	26,17	u261105	zayed2022.155SUR1QQSS13_1_k119_109177|Pisuviricota	79,3	6,4e-42	KLDDDVVLAGLDGVIGINAMNFATACGFPLSGPKTTLVSKSERIVEGISCPRDIDPKVLEEVKKLEETLLDGNRINTVFKASLKDEPTKIGKKKVRVFAGCNIYFIMLVRKYFLSISALMQQNKEVFECAVGLNVESPEWTKMMKHVYKHGVDRVVAGDYKSFDGRMSPRFMLASFKILINLAELSGNYDADDLTIMRGIATEICSPTYDYFGTLVQFYGSNPSGHPLTVVTNSLVN	SAMN04625953	invertebrate metagenome	shipshapeSlasher	2016-04-19T13:22:47Z	1.20667e+16	2.79994e+16
SRR3401648	u261105	41,78	u261105	zayed2022.155SUR1QQSS13_1_k119_109177|Pisuviricota	79,3	6,4e-42	KLNVDAILAGYDGVQGINSMEFSTAAGFPLKGTKRQFVEESQRYVEGISCPRDVDEEILDEMKRLERELSEGKRVNTVFKASLKDEPVKTTKKKVRVFAGSNMPFTMLVRKYYLTLSALMQDEKELFECACGVNVYSPEWDALMKHVFKYGKERMIAGDYKAFDGRMSPRFMLAAFKILIEIAIKSGNYDDEDITVMRGIAAEITNPTYDHFGTLMQFFGSNPSGHPLTVVINSIVN	SAMN04625953	invertebrate metagenome	shipshapeSlasher	2016-04-19T13:22:47Z	1.20667e+16	2.79994e+16
SRR3401648	u261105	5,03	u261105	zayed2022.155SUR1QQSS13_1_k119_109177|Pisuviricota	79,3	6,4e-42	KISDDANLAGLDGVLGVNAMNFSTSMGFPFKGPKTQYVEKSDRQVEGISCPRDVDPMILEEVARLEQLLLEGKSINTVFKASLKDEPTKLNKDKVRIFAAANMPFVFLVRKYYLSLAALFQRNKTITECAVGTVVQSPEWTELYEHIGKFGWDRAIAGDYAKFDGRMSPEFMFMAFKILITLAEKSGNYDADDLIIMRGIASEITYPTYDYFGTLVQFFGSNPSGHPLTVIINSIVN	SAMN04625953	invertebrate metagenome	shipshapeSlasher	2016-04-19T13:22:47Z	1.20667e+16	2.79994e+16
SRR3234059	u261105	13,64	u261105	zayed2022.155SUR1QQSS13_1_k119_109177|Pisuviricota	79,3	6,4e-42	KISDDANLAGIDGAIGFNAMNFSTSVGFPGKGPKTQYVEKSDRYVEGISCPRDVDPIIFEEVAKLESILLAGQSINTVFKASLKDEPTKLTKDKTRVFAAANMPFVLLVRKYYLSLAALIQRNKIATECAVGTIVQSPDWTDLFEHIGKHGWERAIAGDYASFDGQMSPQFMLIAFKNLIWLAEKSGNYDEDDLIIMRGIATEITYPTYDYFGTLVQFFGSNPSGHPLTVVINSFVN	SAMN04536621	aquatic metagenome	shipshapeSlasher	2016-03-17T16:42:02Z	-7707648000000000	3.51533e+16
SRR3234059	u261105	5,42	u261105	zayed2022.155SUR1QQSS13_1_k119_109177|Pisuviricota	79,3	6,4e-42	KLTTLQSVSGIDGDRWIDPMNRSTSVGFPLSGPKKNFLVPLDKMEWPEWECPYGLGPELQEEYARILTCYDNGERAYPVFKSCPKNEAIALNKEKKRLFQVAPSAFQVVVRQYFLPLAATISKCPLLSECSVGINCMSPEWEQMIKHLECFPTKNCIAGDYKSWDQKISPDLARSAWMCLVELARAMGASDKDIKMMECIISDMVSPLLAFEGTLIMVHNGNPSGQNLTAHINCVIN	SAMN04536621	aquatic metagenome	shipshapeSlasher	2016-03-17T16:42:02Z	-7707648000000000	3.51533e+16
SRR4831677	u261105	31,42	u261105	zayed2022.155SUR1QQSS13_1_k119_109177|Pisuviricota	79,3	6,4e-42	KISDDANLAGMDGVIGVNAMNFSTSVGFPGKGPKTQYVEKSDRKVEGISCPRDVDPMILDEVRKMEERLLAGESINTIFKASLKDEPTKMTKDKVRVFAAANFAFVFLVRKYFLTLAALVQRNKVVTECAVGTVVQSPEWTELFEHIGKHGWDRAIAGDYAKFDGRMSPQFMSAAFKILINLAKKSGNYDEDDLIIMRGIATEITYPTYDYFGTLVQFMGSNPSGHPLTVIVNSVVN	SAMN05944612	aquatic metagenome	shipshapeSlasher	2017-09-28T00:29:39Z	-5139800000000000	6374000000000000
SRR6824709	u261105	4,58	u261105	zayed2022.155SUR1QQSS13_1_k119_109177|Pisuviricota	79,3	6,4e-42	KISDDANLAGLDGVLGVNAMNFSTSMGFPFKGPKTQYVEKSDRQVEGISCPRDVDPMILEEVARLEQLLLEGKSINTVFKGSLKDEPTKLNKDKVRIFAAANMPFVFLVRKYYLSLAALFQRNKTITECAVGTVVQSPEWTELYEHIGKFGWDRAIAGDYAKFDGRMSPEFMFMAFKILITLAEKSGNYDAEDLIIMRGIASEITYPTYDYFGTLVQFFGSNPSGHPLTVIINSIVN	SAMN07630365	salt marsh metagenome	shipshapeSlasher	2018-03-12T05:58:13Z	-8102800000000000	3.1972e+16
SRR6824709	u261105	2,48	u261105	zayed2022.155SUR1QQSS13_1_k119_109177|Pisuviricota	79,3	6,4e-42	KMSIDAVLAGYDGVNGINSMEFGTAAGFPLKGTKRQFVCESQRFVEGISCPRDVDEEILEEVRRIEEELKNGNRINTVFKASLKDEPVKIGKTKVRVFAGSNMPFTMTERKYFLSLSALMQKKKELFECACGVNVYSPEWDELMKGVFRHGKDRIVAGDYKAFDTRMSPRFMLAAFKILIRIAEESENFDEEDLTIMRGIAAEVCNPTYDHFGVLIQFLGSNPSGHPLTVVINSLVN	SAMN07630365	salt marsh metagenome	shipshapeSlasher	2018-03-12T05:58:13Z	-8102800000000000	3.1972e+16
SRR3219836	u261105	1,93	u261105	zayed2022.155SUR1QQSS13_1_k119_109177|Pisuviricota	79,3	6,4e-42	KVSDDANLAGLDGVLGVNAMNFSTSLGFPFKGPKTQVVEKSDRVVEGISCPRDADPSMWEEVARLESELLAGRSINTTWKASLKDEPTKSTKKKARVFAAANMPMIMLTRKYFLSLAALFQRNKNLTECAVGTVVQSPEWTELFEHIGKYGWDRAIAGDYAKFDGRMSPEFMLAAFKLLIAIAERSGNYDADDLVIMRGIASEISYPTYDYFGTIVQFFGSNPSGHPLTVIINSIVN	SAMN04536607	aquatic metagenome	shipshapeSlasher	2016-03-11T15:17:44Z	-7681515000000000	3.49489e+16
SRR6824279	u261105	9,27	u261105	zayed2022.155SUR1QQSS13_1_k119_109177|Pisuviricota	79,3	6,4e-42	KISDDANLAGLDGVLGINAMNFSTSVGFPLKGPKTNYVEKSDRQVDGISCPRDVDSSILEEVARLENELRAGRSINTVFKAALKDEPTKMTKDKVRVFAAANMPFTFLVRKYFLSLAALFQRNKNLTECAVGVVVQSPEWTELFEHIGKFGWERAIAGDYAKFDGRMSPEFMLMAFKILIAIAEKSGNYDEEDLTIMRGIASEISYPTYDYFGTLLQFMGSNPSGHPLTVVINSIVN	SAMN07630362	salt marsh metagenome	shipshapeSlasher	2018-03-12T05:38:16Z	-8102800000000000	3.1972e+16
SRR6824279	u261105	10,52	u261105	zayed2022.155SUR1QQSS13_1_k119_109177|Pisuviricota	79,3	6,4e-42	KMSIDAVLAGYDGVNGINSMEFGTAAGFPLKGTKRQFVCESQRFVEGISCPRDVDEEILEEVRRIEEELKNGNRINTVFKASLKDEPVKIGKTKVRVFAGSNMPFTMTERKYFLSLSALMQKKKELFECACGVNVYSPEWDELMKGVFRHGKDRIVAGDYKAFDTRMSPRFMLAAFKILIRIAEKSENFDEEDLTIMRGIAAEVCNPTYDHFGVLIQFLGSNPSGHPLTVVINSLVN	SAMN07630362	salt marsh metagenome	shipshapeSlasher	2018-03-12T05:38:16Z	-8102800000000000	3.1972e+16
SRR6824984	u261105	5,82	u261105	zayed2022.155SUR1QQSS13_1_k119_109177|Pisuviricota	79,3	6,4e-42	KISDDANLAGLDGVLGVNAMNFSTSMGFPFKGPKTQYVEKSDRQVEGISCPRDVDPMILEEVARLEQLLLEGKSINTVFKGSLKDEPTKLNKDKVRIFAAANMPFVFLVRKYYLSLAALFQRNKTITECAVGTVVQSPEWTELYEHIGKFGWDRAIAGDYAKFDGRMSPEFMFMAFKILITLAEKSGNYDADDLIIMRGIASEITYPTYDYFGTLVQFFGSNPSGHPLTVIINSIVN	SAMN07630377	salt marsh metagenome	shipshapeSlasher	2018-03-12T08:38:01Z	-8102800000000000	3.1972e+16
SRR6824230	u261105	4,79	u261105	zayed2022.155SUR1QQSS13_1_k119_109177|Pisuviricota	79,3	6,4e-42	KISDDANLAGLDGVLGVNAMNFSTSMGFPFKGPKTQYVEKSDRQVEGISCPRDVDPMILEEVARLEQLLLEGKSINTVFKGSLKDEPTKLNKDKVRIFAAANMPFVFLVRKYYLSLAALFQRNKTITECAVGTVVQSPEWTELYEHIGKFGWDRAIAGDYAKFDGRMSPEFMFMAFKILITLAEKSGNYDADDLIIMRGIASEITYPTYDYFGTLVQFFGSNPSGHPLTVIINSIVN	SAMN07630351	salt marsh metagenome	shipshapeSlasher	2018-03-12T03:38:54Z	-8102800000000000	3.1972e+16
SRR6824230	u261105	7,95	u261105	zayed2022.155SUR1QQSS13_1_k119_109177|Pisuviricota	79,3	6,4e-42	KIDLDANLAGLDGVVGINAMNFKTSLGFPLKGPKSQLIHKSDRKVEGIDCPRDQDPIITAEVERLEKELLEGKSINTIFKAALKDEPTKIGKGKARVFAAANVAFVELTRKYFLTMAALFQRNKITTECAVGTVVQSPEWTELYKHIGKHGWDRAIAGDYQAFDGKMSPEFILLSFKAMIQLAERSGKYDSDDLMIMKGIATEIAYPTYDYFGTILQFYGSNPSGHPLTVVVNSVVN	SAMN07630351	salt marsh metagenome	shipshapeSlasher	2018-03-12T03:38:54Z	-8102800000000000	3.1972e+16
SRR4831672	u261105	16,00	u261105	zayed2022.155SUR1QQSS13_1_k119_109177|Pisuviricota	79,3	6,4e-42	KISDDANLAGMDGVIGVNAMNFSTSVGFPGKGPKTQYVEKSDRKVEGISCPRDVDPMILDEVRKMEERLLAGESINTIFKASLKDEPTKMTKDKVRVFAAANFAFVFLVRKYFLTLAALVQRNKVVTECAVGTVVQSPEWTELFEHIGKHGWDRAIAGDYAKFDGRMSPQFMSAAFKILINLAKKSGNYDEDDLIIMRGIATEITYPTYDYFGTLVQFMGSNPSGHPLTVIVNSVVN	SAMN05944611	aquatic metagenome	shipshapeSlasher	2017-09-28T00:11:42Z	-5139800000000000	6374000000000000
SRR6824234	u261105	9,61	u261105	zayed2022.155SUR1QQSS13_1_k119_109177|Pisuviricota	79,3	6,4e-42	KIDLDANLAGLDGVVGINAMNFKTSLGFPLKGPKSQLIHKSDRKVEGIDCPRDQDPIITAEVERLEKELLEGKSINTIFKAALKDEPTKIGKGKARVFAAANVAFVELTRKYFLTMAALFQRNKITTECAVGTVVQSPEWTELYKHIGKHGWDRAIAGDYQAFDGKMSPEFILLSFKAMIQLAERSGKYDSDDLMIMKGIATEIAYPTYDYFGTILQFYGSNPSGHPLTVVVNSVVN	SAMN07629858	salt marsh metagenome	shipshapeSlasher	2018-03-12T04:06:10Z	-8102800000000000	3.1972e+16
SRR6824234	u261105	8,88	u261105	zayed2022.155SUR1QQSS13_1_k119_109177|Pisuviricota	79,3	6,4e-42	KISDDANLAGLDGVLGVNAMNFSTSMGFPFKGPKTQYVEKSDRQVEGISCPRDVDPMILEEVARLEQLLLEGKSINTVFKGSLKDEPTKLNKDKVRIFAAANMPFVFLVRKYYLSLAALFQRNKTITECAVGTVVQSPEWTELYEHIGKFGWDRAIAGDYAKFDGRMSPEFMFMAFKILITLAEKSGNYDADDLIIMRGIASEITYPTYDYFGTLVQFFGSNPSGHPLTVIINSIVN	SAMN07629858	salt marsh metagenome	shipshapeSlasher	2018-03-12T04:06:10Z	-8102800000000000	3.1972e+16
SRR7219113	u261105	10,36	u261105	zayed2022.155SUR1QQSS13_1_k119_109177|Pisuviricota	79,3	6,4e-42	KVSDDANLAGLDGVLGINAMNFSTSMGFPFKGPKTQVVDKSDRVVEGVSCPRDVDSSILEEVARLESILLSGKSINTTFKASLKDEPTKLTKKKARVFAAANMPMIMLTRKYFLSIAALFQRNKNLTECAVGTVVQSPEWTDLFEHIGKYGWDRAIAGDYAKFDGRMSPEFMLAAFKLLITIAERSGNYDADDLVIMRGIASEISYPTYDYFGTLVQFLGSNPSGHPLTVIINSIVN	SAMN08922803	marine metagenome	shipshapeSlasher	2018-05-25T12:47:16Z	-1.251e+16	5e+16
SRR6824228	u261105	8,74	u261105	zayed2022.155SUR1QQSS13_1_k119_109177|Pisuviricota	79,3	6,4e-42	KISDDANLAGLDGVLGVNAMNFSTSMGFPFKGPKTQYVEKSDRQVEGISCPRDVDPMILEEVARLEQLLLEGKSINTVFKGSLKDEPTKLNKDKVRIFAAANMPFVFLVRKYYLSLAALFQRNKTITECAVGTVVQSPEWTELYEHIGKFGWDRAIAGDYAKFDGRMSPEFMFMAFKILITLAEKSGNYDADDLIIMRGIASEITYPTYDYFGTLVQFFGSNPSGHPLTVIINSIVN	SAMN07630353	salt marsh metagenome	shipshapeSlasher	2018-03-12T03:26:18Z	-8102800000000000	3.1972e+16
SRR6824228	u261105	10,24	u261105	zayed2022.155SUR1QQSS13_1_k119_109177|Pisuviricota	79,3	6,4e-42	KIDLDANLAGLDGVVGINAMNFKTSLGFPLKGPKSQLIHKSDRKVEGIDCPRDQDPIITAEVERLEKELLEGKSINTIFKAALKDEPTKIGKGKARVFAAANVAFVELTRKYFLTMAALFQRNKITTECAVGTVVQSPEWTELYKHIGKHGWDRAIAGDYQAFDGKMSPEFILLSFKAMIQLAERSGKYDSDDLMIMKGIATEIAYPTYDYFGTILQFYGSNPSGHPLTVVVNSVVN	SAMN07630353	salt marsh metagenome	shipshapeSlasher	2018-03-12T03:26:18Z	-8102800000000000	3.1972e+16
SRR5204521	u261105	269,88	u261105	zayed2022.155SUR1QQSS13_1_k119_109177|Pisuviricota	79,3	6,4e-42	KLEDDVVLAGLDGVVGINSMNFSTACGFPMVGPKTKVVSISKRKVEGISCPRDIDPKVLVEIEKLEQTLLSGDRINAIFKASLKDEPTKIGKKKVRVFAGSNIYFIMLVRKYYLSISALMQTNKEIFECAVGLNVESPEWTTMMKSIYKYGEDRVVAGDYKSFDGRMSPRFMLASFKILINLAEVSGNYDRDDLIIMRGIATEICSPTYDYFGTILQFYGSNPSGHPLTVVTNSLVN	SAMN06267875	marine metagenome	shipshapeSlasher	2017-01-26T08:32:39Z	-1.2221e+16	3.625e+16
SRR6808580	u261105	78,97	u261105	zayed2022.155SUR1QQSS13_1_k119_109177|Pisuviricota	79,3	6,4e-42	KLEDDVVLAGLDGVLGINAMNFATACGFPLVGPKTNLVSKSDRKVEGISCPRDIEPKVLEEIAKLEETLLNGNRINAVFKASLKDEPTKIGKKKVRVFAGSNIYFVMLVRKYFLTLSALMQENKEVFECAVGLNVESPEWTKMMKHVYKHGEHRVVAGDYKSFDGRMSPRFMLASFKILINLAELSGNYDADDLTIMRGIATEICSPTYDYFGTLVQFYGSNPSGHPLTVVTNSLVN	SAMN08443696	marine sediment metagenome	shipshapeSlasher	2018-03-06T05:01:15Z	NA	NA
SRR6808580	u261105	20,87	u261105	zayed2022.155SUR1QQSS13_1_k119_109177|Pisuviricota	79,3	6,4e-42	KISDDVNLAGLDGVLGINAMNFSTSVGFPRKGPKTQFVEKSNRVVDGISCPRDVDPMILDEIAKMEAQLRAGKQINAPFKASLKDEPTKLTKTKVRVFAAANMPFVMLVRKYFLSLAALVQRNKIATECAVGTIVQSPEWTDLFRHIGKHGWERGIAGDYAKFDGRMSPQFMLAAFKLLIKLAEKSGNYEADDLIIMRGIATEISYPTYDYFGTLVQFTGSNPSGHPLTVVINSFVN	SAMN08443696	marine sediment metagenome	shipshapeSlasher	2018-03-06T05:01:15Z	NA	NA
SRR6808580	u261105	7,05	u261105	zayed2022.155SUR1QQSS13_1_k119_109177|Pisuviricota	79,3	6,4e-42	KISDDVNLAGLDGVLGVNAMNFATSIGFPGKGPKTQFVEKSKRQVPGISCPRDVDPMILEEMASMETILRSGKQINAPFKASLKDEPTKLTKDKVRVFAAANMPCVMLVRKYFLTLAALVQRNKIATECAVGTIVQSPEWTDVFNHIGKHGWHRCIAGDYAKFDTRMSPQFMLAAFKLLIKLAEKSGNYDEDDLTVMRGIATEISYPTYDYFGTLVQFMGSNPSGHPLTVVINSFVN	SAMN08443696	marine sediment metagenome	shipshapeSlasher	2018-03-06T05:01:15Z	NA	NA
SRR6808580	u261105	5,10	u261105	zayed2022.155SUR1QQSS13_1_k119_109177|Pisuviricota	79,3	6,4e-42	KISDDANLAGLDGVVGVNAMNFTTSLGFPLKGPKSQYVKKSDRVVEGISCPRDMDSMIFDEVARLEGRLKKGESVNTIFKGSLKDEPTKLNKDKVRVFAAANVAFVFLVRKYFLSIAAMFQRNKIITECAVGTVVQSPEWTELFEHIGKHGWDRAIAGDYAKFDGRMSPQFMLMAFKLMITLAEKSGNYDEDDLVIMRGIASEISYPTYDYFGTIVKFFGSNPSGHPLTVVVNSLVN	SAMN08443696	marine sediment metagenome	shipshapeSlasher	2018-03-06T05:01:15Z	NA	NA
SRR6808580	u261105	15,18	u261105	zayed2022.155SUR1QQSS13_1_k119_109177|Pisuviricota	79,3	6,4e-42	KISDDANLAGLDGVLGVNAMNFSTSMGFPFKGPKTQYVEKSDRQVEGISCPRDVDPMILEEVARLEQLLLEGKSINTVFKGSLKDEPTKLNKDKVRIFAAANMPFVFLVRKYYLSLAALFQRNKTITECAVGTVVQSPEWTELYEHIGKFGWDRAIAGDYAKFDGRMSPEFMFMAFKILITLAEKSGNYDADDLIIMRGIASEITYPTYDYFGTLVQFFGSNPSGHPLTVIINSIVN	SAMN08443696	marine sediment metagenome	shipshapeSlasher	2018-03-06T05:01:15Z	NA	NA
SRR5204525	u261105	228,28	u261105	zayed2022.155SUR1QQSS13_1_k119_109177|Pisuviricota	79,3	6,4e-42	KLEDDVVLAGLDGVVGINSMNFSTACGFPMVGPKTKVVSISKRKVEGISCPRDIDPKVLVEIEKLEQTLLSGDRINAIFKASLKDEPTKIGKKKVRVFAGSNIYFIMLVRKYYLSISALMQTNKEIFECAVGLNVESPEWTTMMKSIYKYGEDRVVAGDYKSFDGRMSPRFMLASFKILINLAEVSGNYDRDDLIIMRGIATEICSPTYDYFGTILQFYGSNPSGHPLTVVTNSLVN	SAMN06267876	marine metagenome	shipshapeSlasher	2017-01-26T09:34:04Z	-1.2221e+16	3.625e+16
SRR474597	u261105	5,55	u261105	zayed2022.155SUR1QQSS13_1_k119_109177|Pisuviricota	79,3	6,4e-42	KISDDANLAGLDGVLGVNAMNFSTSMGFPFKGPKTQYVEKSDRQVEGISCPRDVDPMILEEVARLEQLLLEGKSINTVFKGSLKDEPTKLNKDKVRIFAAANMPFVFLVRKYYLSLAALFQRNKTITECAVGTVVQSPEWTELYEHIGKFGWDRAIAGDYAKFDGRMSPEFMFMAFKILITLAEKSGNYDADDLIIMRGIASEITYPTYDYFGTLVQFFGSNPSGHPLTVIINSIVN	SAMN00854524	marine metagenome	shipshapeSlasher	2012-08-12T00:50:53Z	NA	NA
SRR474597	u261105	32,43	u261105	zayed2022.155SUR1QQSS13_1_k119_109177|Pisuviricota	79,3	6,4e-42	KLSDDIVLAGLDGATGINAMNFATACGFPMSGPKTKLVSKSSREVEGISCPRDIDPKVLEEIKKLEETLLKGNRINAVFKASLKDEPTKIGKTKVRVFAGSNIYFIMLVRKYFLTISALMQKNKEVFECAVGLNVESPEWTTMMKHVYKHGEDRVVAGDYKSFDGRMSPRFMLASFKILINLAKRSGHYDADDLMIMRGIATEICSPTYDYFGTLVQFCGSNPSGHPLTVVTNSLVN	SAMN00854524	marine metagenome	shipshapeSlasher	2012-08-12T00:50:53Z	NA	NA
SRR474597	u261105	30,89	u261105	zayed2022.155SUR1QQSS13_1_k119_109177|Pisuviricota	79,3	6,4e-42	KISDDVNLAGLDGVLGINAMNFSTNIGFPGLGPKTQFVSKSDRIVEGIACPRNVDPMILKQISSMEARLLAGESINSIFKSSLKDTPTKLTADKVRVFAAANMPFVMLVRKYFLTLAALVQRNKIATECAVGTVVQSPEWTELFEHIGKHGWDRAIAGDYAKFDGRMSPQFMLAAFKLLIKLAERSGNYDPDDLIIMRGIATEISYPTYDYFGTLVQFMGSNPSGHPLTVVINSFVN	SAMN00854524	marine metagenome	shipshapeSlasher	2012-08-12T00:50:53Z	NA	NA
SRR474597	u261105	2,66	u261105	zayed2022.155SUR1QQSS13_1_k119_109177|Pisuviricota	79,3	6,4e-42	KISDDANLAGMDGVVGVNAMNFSTSVGFPGKGPKTQYVEKSDRKVEGISCPRDVDPMILDEVRKMEEKLLTGESINTVFKASLKDEPTKMTKDKVRVFAAANFAFVFLVRRYFLTLAALVQRNKVVTECAVGTVVQSPEWTELFEHIGKHGWDRAIAGDYAKFDGRMSPQFMSAAFKILINLAEKSGNYDEDDLTVMRGIATEITYPTYDYFGTLVQFMGSNPSGHPLTVVINSVVN	SAMN00854524	marine metagenome	shipshapeSlasher	2012-08-12T00:50:53Z	NA	NA
SRR6980496	u261105	2,81	u261105	zayed2022.155SUR1QQSS13_1_k119_109177|Pisuviricota	79,3	6,4e-42	KVSDDANLAGLDGVLGVNAMNFSTSLGFPFKGPKTQLVEKSDRVVEGISCPRDVDPSMWEEVARLEGVLLAGESINTTWKASLKDEPTKSSKKKARVFAAANMPMILLTRKYFLSLAALFQRNKNLTECAVGTVVQSPEWTDLFEHIGKYGWDRAIAGDYAKFDGRMSPEFMLAAFKLMIAIAEKSGNYDADDLVIMRGIASEISYPTYDYFGTVVQFFGSNPSGHPLTVIVNSIVN	SAMN08778619	salt marsh metagenome	shipshapeSlasher	2018-04-10T21:29:41Z	-8102800000000000	3.1972e+16
SRR6980496	u261105	16,33	u261105	zayed2022.155SUR1QQSS13_1_k119_109177|Pisuviricota	79,3	6,4e-42	KISDDANLAGLDGVLGINAMNFSTSVGFPLKGPKTNYVEKSDRQVDGISCPRDVDSSILEEVARLENELRAGRSINTVFKAALKDEPTKMTKDKVRVFAAANMPFTFLVRKYFLSLAALFQRNKNLTECAVGVVVQSPEWTELFEHIGKFGWERAIAGDYAKFDGRMSPEFMLMAFKILIAIAEKSGNYDEEDLTIMRGIASEISYPTYDYFGTLLQFMGSNPSGHPLTVVINSIVN	SAMN08778619	salt marsh metagenome	shipshapeSlasher	2018-04-10T21:29:41Z	-8102800000000000	3.1972e+16
SRR6980496	u261105	12,95	u261105	zayed2022.155SUR1QQSS13_1_k119_109177|Pisuviricota	79,3	6,4e-42	KISDDANLAGLDGVLGINAMNFSTSIGFPGKGAKTQFVERSDRHVEGISCPRDVDPMILEEIKKMETKLLAGESINTVFKASLKDEPTKMTKDKVRVFAAANMPFVMLVRKYFLTLAALVQRNKIATECAVGTVVQSPEWTELFEHIGKHGWERAIAGDYAKFDGRMSPQFMLAAFKLLIKLAEKSGNYEEDDLTIMRGIATEISYPTYDYFGTLVQFMGSNPSGHPLTVVINSLVN	SAMN08778619	salt marsh metagenome	shipshapeSlasher	2018-04-10T21:29:41Z	-8102800000000000	3.1972e+16
SRR6980496	u261105	7,79	u261105	zayed2022.155SUR1QQSS13_1_k119_109177|Pisuviricota	79,3	6,4e-42	KMSIDAVLAGYDGVNGINSMEFGTAAGFPLKGTKRQFVCESQRFVEGISCPRDVDEEILEEVRRIEEELKNGNRINTVFKASLKDEPVKIGKTKVRVFAGSNMPFTMTERKYFLSLSALMQKKKELFECACGVNVYSPEWDELMKGVFRHGKDRIVAGDYKAFDTRMSPRFMLAAFKILIRIAEKSENFDEEDLTIMRGIAAEVCNPTYDHFGVLIQFLGSNPSGHPLTVVINSLVN	SAMN08778619	salt marsh metagenome	shipshapeSlasher	2018-04-10T21:29:41Z	-8102800000000000	3.1972e+16
SRR6980496	u261105	29,09	u261105	zayed2022.155SUR1QQSS13_1_k119_109177|Pisuviricota	79,3	6,4e-42	KISDDANLAGLDGVLGVNAMNFSTSMGFPFKGPKTQYVEKSDRQVEGISCPRDVDPMILEEVARLEQLLLEGKSINTVFKGSLKDEPTKLNKDKVRIFAAANMPFVFLVRKYYLSLAALFQRNKTITECAVGTVVQSPEWTELYEHIGKFGWDRAIAGDYAKFDGRMSPEFMFMAFKILITLAEKSGNYDADDLIIMRGIASEITYPTYDYFGTLVQFFGSNPSGHPLTVIINSIVN	SAMN08778619	salt marsh metagenome	shipshapeSlasher	2018-04-10T21:29:41Z	-8102800000000000	3.1972e+16
SRR6980496	u261105	3,36	u261105	zayed2022.155SUR1QQSS13_1_k119_109177|Pisuviricota	79,3	6,4e-42	KLPLDAVLAGIDGVDGVNAMNFATSSGFGIKGKKNVYVVKSDRHVDGITCPRDLDPLVLEEFEKMEAKLLKGECINTIFKGSLKDEPTKLTKKKVRVFAACNIAFTILVRKYFLTLTKLMLDHPETFECAVGVVAESPQWTDFMNHIYKYGKDRCVAGDYAAFDGRMSPKFMLLAFKLLIQLAERSGNYDADDLTIMRGIATEITNPLYDHHGTLVRFFGSNPSGHPMTVNINSLVN	SAMN08778619	salt marsh metagenome	shipshapeSlasher	2018-04-10T21:29:41Z	-8102800000000000	3.1972e+16
SRR7219134	u261105	4,01	u261105	zayed2022.155SUR1QQSS13_1_k119_109177|Pisuviricota	79,3	6,4e-42	KISDDINLAGADGVMGLNAMNFATSIGFPLKGPKTKYVTKSDRVVEGITCVRDMDPLIMEEVARLEAELLAGRSINTVFKAALKDEPGKLSKDKQRVFAAANTAFVILVRRYFLTIAALVQRNKEITECAVGTVVQSPEWTELYNHIGKNGWDRAIAGDYAKFDGRMSVQFMLMSFKLMIKIAEKSEKYDVDDITIMTGIASEISYPTYDYFGTIVQFFGSNPSGHPMTVVVNSLVN	SAMN08922793	marine metagenome	shipshapeSlasher	2018-05-25T12:47:13Z	-1.265e+16	5.08e+16
SRR6980410	u261105	5,41	u261105	zayed2022.155SUR1QQSS13_1_k119_109177|Pisuviricota	79,3	6,4e-42	KISDDANLAGLDGVLGVNAMNFSTSMGFPFKGPKTQYVEKSDRQVEGISCPRDVDPMILEEVARLEQLLLEGKSINTVFKGSLKDEPTKLNKDKVRIFAAANMPFVFLVRKYYLSLAALFQRNKTITECAVGTVVQSPEWTELYEHIGKFGWDRAIAGDYAKFDGRMSPEFMFMAFKILITLAEKSGNYDADDLIIMRGIASEITYPTYDYFGTLVQFFGSNPSGHPLTVIINSIVN	SAMN08778618	salt marsh metagenome	shipshapeSlasher	2018-04-10T20:54:24Z	-8102800000000000	3.1972e+16
SRR6980410	u261105	9,13	u261105	zayed2022.155SUR1QQSS13_1_k119_109177|Pisuviricota	79,3	6,4e-42	KMSIDAVLAGYDGVNGINSMEFGTAAGFPLKGTKRQFVCESQRFVEGISCPRDVDEEILEEVRRIEEELKNGNRINTVFKASLKDEPVKIGKTKVRVFAGSNMPFTMTERKYFLSLSALMQKKKELFECACGVNVYSPEWDELMKGVFRHGKDRIVAGDYKAFDTRMSPRFMLAAFKILIRIAEKSENFDEEDLTIMRGIAAEVCNPTYDHFGVLIQFLGSNPSGHPLTVVINSLVN	SAMN08778618	salt marsh metagenome	shipshapeSlasher	2018-04-10T20:54:24Z	-8102800000000000	3.1972e+16
SRR6980410	u261105	3,40	u261105	zayed2022.155SUR1QQSS13_1_k119_109177|Pisuviricota	79,3	6,4e-42	KISDDANLAGLDGVLGINAMNFSTSVGFPLKGPKTNYVEKSDRQVDGISCPRDVDSSILEEVARLENELRAGRSINTVFKAALKDEPTKMTKDKVRVFAAANMPFTFLVRKYFLSLAALFQRNKNLTECAVGVVVQSPEWTELFEHIGKFGWERAIAGDYAKFDGRMSPEFMLMAFKILIAIAEKSGNYDEEDLTIMRGIASEISYPTYDYFGTLLQFMGSNPSGHPLTVVINSIVN	SAMN08778618	salt marsh metagenome	shipshapeSlasher	2018-04-10T20:54:24Z	-8102800000000000	3.1972e+16
SRR6049467	u261105	18,64	u261105	zayed2022.155SUR1QQSS13_1_k119_109177|Pisuviricota	79,3	6,4e-42	KLDDDVVLAGLDGVVGINAMNFATACGFPLSGPKTTLVSKSERIVEGISCPRDIDPKVLEEVKKLEETLLDGNRINTVFKASLKDEPTKIGKKKVRVFAGCNIYFIMLVRKYFLSISALMQQNKEVFECAVGLNVESPEWTKMMKHVYKHGVDRVVAGDYKSFDGRMSPRFMLASFKILINLAELSGNYDADDLTIMRGIATEICSPTYDYFGTLVQFYGSNPSGHPLTVVTNSLVN	SAMN07631284	freshwater metagenome	shipshapeSlasher	2017-09-19T01:09:41Z	-7536330000000000	3.9283e+16
SRR6049467	u261105	34,24	u261105	zayed2022.155SUR1QQSS13_1_k119_109177|Pisuviricota	79,3	6,4e-42	KISDDVNLAGLDGVLGINAMNFSTSVGFPGKGAKTQFVEKSDRHVGGISCPRDVDPIILEEIKKMEAKLLAGESINTVFKASLKDEPTKISKDKVRVFAAANMPFVMLVRKYFLSLAALVQRNKVATECAVGTVVQSPEWTELFQHIGKHGWERAIAGDYAKFDGRMSPQFMLAAFKLLIKLAERSGNYGEDDLIIMRGIATEISYPTYDYFGTLVQFMGSNPSGHPLTVIINSFVN	SAMN07631284	freshwater metagenome	shipshapeSlasher	2017-09-19T01:09:41Z	-7536330000000000	3.9283e+16
SRR6049467	u261105	5,57	u261105	zayed2022.155SUR1QQSS13_1_k119_109177|Pisuviricota	79,3	6,4e-42	KISDDVNLAGLDGVLGINAMNFSTSVGFPRKGPKTQFVEKSNRVVDGISCPRDVDPMILDEIAKMEAQLRTGKQINAPFKASLKDEPTKLTKTKVRVFAAANMPFVMLVRKYFLSLAALVQRNKIATECAVGTIVQSPEWTDLFRHIGKHGWERGIAGDYAKFDGRMSPQFMLAAFKMLIKLAEKSGNYEADDLIIMRGIATEISYPTYDYFGTLVQFTGSNPSGHPLTVVINSFVN	SAMN07631284	freshwater metagenome	shipshapeSlasher	2017-09-19T01:09:41Z	-7536330000000000	3.9283e+16
SRR6049467	u261105	60,78	u261105	zayed2022.155SUR1QQSS13_1_k119_109177|Pisuviricota	79,3	6,4e-42	KISDDANLAGMDGVIGVNAMNFSTSVGFPGKGPKTQYVEKSDRKVEGISCPRDVDPMILDEVRKMEERLLTGESINAIFKASLKDEPIKMTKDKVRVFAAANFAFVFLVRKYYLTLAALVQRNKLVTECAVGTVVQSPEWTELYEHIGKHGWDRAIAGDYAKFDGRMSPQFMSAAFKILINLAEKSGNYGEDDLIIMRGIATEITYPTYDYFGTLVQFMGSNPSGHPLTVVINSVVN	SAMN07631284	freshwater metagenome	shipshapeSlasher	2017-09-19T01:09:41Z	-7536330000000000	3.9283e+16
SRR6049467	u261105	26,82	u261105	zayed2022.155SUR1QQSS13_1_k119_109177|Pisuviricota	79,3	6,4e-42	KISDDVNLAGLDGVLGLNAMNFTTSVGFPGKGPKTQYVEKSDRMVEGISCPRDVDPVILEEIARMEKQLLAGKSINAIFKASLKDEPTKITKDKVRVFAAANMPFVMLVRKYFLTLAALVQRNKIITECAVGTVVQSPEWTELFQHIGKHGWDRAIAGDYAKFDGRMSPQFMLAAFKLLIKLAEKSGNYDEDDLTIMRGIATEISYPTYDYFGTLVQFMGSNPSGHPLTVVINSLVN	SAMN07631284	freshwater metagenome	shipshapeSlasher	2017-09-19T01:09:41Z	-7536330000000000	3.9283e+16
SRR6049467	u261105	5,58	u261105	zayed2022.155SUR1QQSS13_1_k119_109177|Pisuviricota	79,3	6,4e-42	KISDDVNLAGLDGVLGINAMNFSTNIGFPGLGPKTQFVSKSDRIVEGIACPRNVDPMILKQISSMEARLLAGESINSIFKSSLKDTPTKLTADKVRVFAAANMPFVMLVRKYFLTLAALVQRNKIATECAVGTVVQSPEWTELFEHIGKHGWDRAIAGDYAKFDGRMSPQFMLAAFKLLIKLAERSGNYDPDDLIIMRGIATEISYPTYDYFGTLVQFMGSNPSGHPLTVVINSFVN	SAMN07631284	freshwater metagenome	shipshapeSlasher	2017-09-19T01:09:41Z	-7536330000000000	3.9283e+16
SRR6049467	u261105	2,77	u261105	zayed2022.155SUR1QQSS13_1_k119_109177|Pisuviricota	79,3	6,4e-42	KLDDDVVLAGLDGVTGINAMNFATACGFPLSGPKTTLVSKSDRIVEGISCPRDIDPKVLEEIKKLEETLLDGNRINTVFKASLKDEPTKIGKTKVRVFAGCNIYFIMLVRKYFLSISALMQQNKEVFECAVGLNVESPEWTKMMKHVYKHGVDRVVAGDYKSFDGRMSPRFMLASFKILINLAELSGNYDADDLTVMRGIATEISSPTYDYFGTLVQFYGSNPSGHPLTVVTNSLVN	SAMN07631284	freshwater metagenome	shipshapeSlasher	2017-09-19T01:09:41Z	-7536330000000000	3.9283e+16
SRR6049467	u261105	1,97	u261105	zayed2022.155SUR1QQSS13_1_k119_109177|Pisuviricota	79,3	6,4e-42	KISNDANLAGLDGVLGINAMNFSTSVGFPGKGPKTQFVDKSDRKVEGISCPRDVDPMILEEVEKMEKQLLAGKSINTIFKASLKDEPTKMSKDKVRVFAAANMPFVMLVRKYFLTLAALVQRNKIITECAVGTIVQSPEWTELFQHIGKHGWDRAIAGDYARFDIRMSPQFMLAAFKLLIKLAEKSGNYDEDDLTIMRGIATEISYPTYDYFGTLVQFMGSNPSGHPLTVVINSLVN	SAMN07631284	freshwater metagenome	shipshapeSlasher	2017-09-19T01:09:41Z	-7536330000000000	3.9283e+16
SRR6049467	u261105	7,83	u261105	zayed2022.155SUR1QQSS13_1_k119_109177|Pisuviricota	79,3	6,4e-42	KLDDDVVLAGLDGAIGINAMNFATACGFPLSGPKTTLVSKSERIVEGISCPRDIDPKVLEEVKKLEETLLDGNRINTVFKASLKDEPTKIGKKKVRVFAGCNIYFIMLVRKYFLSISALMQQNKEVFECAVGLNVESPEWTKMMKHVYKHGVDRVVAGDYKSFDGRMSPRFMLASFKILINLAELSGNYDADDLTIMRGIATEICSPTYDYFGTLVQFYGSNPSGHPLTVVTNSLVN	SAMN07631284	freshwater metagenome	shipshapeSlasher	2017-09-19T01:09:41Z	-7536330000000000	3.9283e+16
SRR5830085	u261105	8,94	u261105	zayed2022.155SUR1QQSS13_1_k119_109177|Pisuviricota	79,3	6,4e-42	KISDDANLAGIDGAIGFNAMNFSTSVGFPGKGPKTQYVEKSDRYVEGISCPRDVDPIIFEEVAKLESILLAGQSINTVFKASLKDEPTKLTKDKTRVFAAANMPFVLLVRKYYLSLAALIQRNKIATECAVGTIVQSPDWTDLFEHIGKHGWERAIAGDYASFDGQMSPQFMLIAFKNLIWLAEKSGNYDEDDLIIMRGIATEITYPTYDYFGTLVQFFGSNPSGHPLTVVINSFVN	SAMN06264606	aquatic metagenome	shipshapeSlasher	2017-07-16T12:06:35Z	-7600170000000000	3.92637e+16
SRR6808593	u261105	63,79	u261105	zayed2022.155SUR1QQSS13_1_k119_109177|Pisuviricota	79,3	6,4e-42	KISDDVNLAGLDGVLGLNAMNFTTSLGFPMKGPKTQLVEKSDRVVEGISCPRDVDPKILAEITRMEETLLRGESINTIFKGSLKDEPTKLTKDKVRVFAAANMPFVMLVRKYFLTIAALVQRNKVETECAVGTVVQSPEWTELFEHIGKHGWERAIAGDYAKFDGRMSPQFMLAAFKLLIGLAEKSGNYDADDLMIMRGIATEISYPTYDYFGTLVQFCGSNPSGHPLTVVINSFVN	SAMN08443700	marine sediment metagenome	shipshapeSlasher	2018-03-06T05:10:18Z	NA	NA
SRR6808593	u261105	61,43	u261105	zayed2022.155SUR1QQSS13_1_k119_109177|Pisuviricota	79,3	6,4e-42	KVSDDANLAGLDGVCGVNAMNFTTSIGFPMKGPKTQLVNLSDRVVEGISCPRDVDPMVLEEVAKMESTLLEGKSINAIFKGALKDEPTKMTKDKVRVFAAANMPFVMLVRKYYLTLAAMCQRNKILTECAVGTVVQSPEWTELFEHIGQHGWDRGIAGDYAKFDGRMSPQFMLMAFKLLIELAEKSGNYDADDLKVMRGIATEISYPTYDYFGTLVQFMGSNPSGHPLTVVINSLVN	SAMN08443700	marine sediment metagenome	shipshapeSlasher	2018-03-06T05:10:18Z	NA	NA
SRR6808593	u261105	7,16	u261105	zayed2022.155SUR1QQSS13_1_k119_109177|Pisuviricota	79,3	6,4e-42	KISDDANLAGLDGVLGVNAMNFKTSMGFPLKGPKTNYTELSDRHVEGISCPRDVDPMILEEVARMEQMLLSGQSINAVFKGSLKDEPTKMTKNKVRVFAAANMPMVMLVRKYFLNCAALVQRNKKEFECAVGVVVQSPEWTDLFNHIGKYGWDRAIAGDYAKFDGRMSPDFMLMAFKLLITIAKRSGNYDEDDLTIMRGIASEITYPTYDYFGTLVQFFGSNPSGHPLTVIINSLVN	SAMN08443700	marine sediment metagenome	shipshapeSlasher	2018-03-06T05:10:18Z	NA	NA
SRR6808593	u261105	114,37	u261105	zayed2022.155SUR1QQSS13_1_k119_109177|Pisuviricota	79,3	6,4e-42	KITNDVNLAGLDGVLGINAMNFRTSVGFPLKGPKTQYAKKSDRLVEGISCPRDVDPLIVGEMEQMETTLLAGKSIHAVFKAALKDEPTKITKNKVRVFAAANMPFVMLVRKYYLPLAALVQRNKEIFECAVGTVVQSPEWTDLFNHIGKYGWDRAIAGDYAKFDGRMSPDFMLMAFKLLIEIADRSGNYDADDLTIMRGIASEITYPTYDYFGTLLQFSGSNPSGHPLTVIVNSLVN	SAMN08443700	marine sediment metagenome	shipshapeSlasher	2018-03-06T05:10:18Z	NA	NA
SRR6808593	u261105	13,42	u261105	zayed2022.155SUR1QQSS13_1_k119_109177|Pisuviricota	79,3	6,4e-42	KVSDDVNLAGLDGVLGLNAMNFSTSLGFPLKGPKTQLVEKSDRVVPGISCPRDVDPVILEEIRRMEEILLRGESINAIFKGSLKDEPTKLTKDKVRVFAAANMPFVMLVRKYYLTLAALVQRNKIITECAVGTVVQSPEWTELFEHIGKHGWDRAIAGDYAKFDGRMAPQFMLMAFKLLIELAERSGNYDSDDLIIMRGIATEISYPTYDYFGTLVQFQGSNPSGHPLTVVINSLVN	SAMN08443700	marine sediment metagenome	shipshapeSlasher	2018-03-06T05:10:18Z	NA	NA
SRR6808593	u261105	85,54	u261105	zayed2022.155SUR1QQSS13_1_k119_109177|Pisuviricota	79,3	6,4e-42	KISDDANLAGLDGVTGINAMNFTTSMGFPLKGPKTQYAGVSDRVVEGISCPRDVAPFILEEVAKMEALLLQGQSINAIFKGSLKDEPTKLTKDKVRVFAAANMPFVMLVRKYFLTLAAMCQRNKTITECAVGTVVQSPEWTELYEHIGAHGWERGIAGDYAKFDGRMSPQFMLMAFKLLITIAEKSGNYDTDDLTIMRGIATEISYPTYDYFGTLVQFMGSNPSGHPLTVIINSLVN	SAMN08443700	marine sediment metagenome	shipshapeSlasher	2018-03-06T05:10:18Z	NA	NA
SRR6808593	u261105	139,58	u261105	zayed2022.155SUR1QQSS13_1_k119_109177|Pisuviricota	79,3	6,4e-42	KLDDDVVLAGLDGVDGINAMNFATACGFPLSGPKTKLVSKSERNVEGISCPRDIDPKVLEEIKKLEQTLLDGNRINTVFKASLKDEPTKIGKKKVRVFAGCNIYFIMLVRKYFLSISALMQQNKEIFECAVGLNVESPEWTKMMKHVYKHGVDRVVAGDYKSFDGRMSPRFMLASFKILINLAELSGNYDADDLTIMRGIATEICSPTYDYFGTLVQFYGSNPSGHPLTVVTNSLVN	SAMN08443700	marine sediment metagenome	shipshapeSlasher	2018-03-06T05:10:18Z	NA	NA
SRR6808593	u261105	6,90	u261105	zayed2022.155SUR1QQSS13_1_k119_109177|Pisuviricota	79,3	6,4e-42	KLEDDVVLAGLDGVVGINAMNFATACGFPLSGPKTKLVTKSERVVEGISCPRDIDPKVLEEIKKLEETLLNGNRINTVFKASLKDEPTKIGKKKVRVFAGSNIYFIMLVRKYFLTISALMQQNKEVFECAVGLNVESPEWTKMMKHVYKHGVDRVVAGDYKSFDGRMSPRFMLASFKVLINLAEMSGNYDADDLTIMRGIATEICSPTYDYFGTLVQFFGSNPSGHPLTVVTNSLVN	SAMN08443700	marine sediment metagenome	shipshapeSlasher	2018-03-06T05:10:18Z	NA	NA
SRR6808593	u261105	22,12	u261105	zayed2022.155SUR1QQSS13_1_k119_109177|Pisuviricota	79,3	6,4e-42	KLDDDVVLAGLDGVTGINAMNFATACGFPLSGPKTTLVSKSDRIVEGISCPRDIDPKVLEEIKKLEETLLDGNRINTVFKASLKDEPTKIGKTKVRVFAGCNIYFIMLVRKYFLSISAFMQQNKEVFECAVGLNVESPEWTKMMKHVYKHGVDRVVAGDYKSFDGRMSPRFMLASFKILINLAELSGNYDADDLTVMRGIATEISSPTYDYFGTLVQFYGSNPSGHPLTVVTNSLVN	SAMN08443700	marine sediment metagenome	shipshapeSlasher	2018-03-06T05:10:18Z	NA	NA
SRR6808593	u261105	41,44	u261105	zayed2022.155SUR1QQSS13_1_k119_109177|Pisuviricota	79,3	6,4e-42	KLEDDVVLAGLDGVLGINAMNFATACGFPLVGPKTNLVSKSDRKVEGISCPRDIEPKVLEEIAKLEETLLNGNRINAVFKASLKDEPTKIGKKKVRVFAGSNIYFVMLVRKYFLTLSALMQENKEVFECAVGLNVESPEWTKMMKHVYKHGEHRVVAGDYKSFDGRMSPRFMLASFKILINLAELSGNYDADDLTIMRGIATEICSPTYDYFGTLVQFYGSNPSGHPLTVVTNSLVN	SAMN08443700	marine sediment metagenome	shipshapeSlasher	2018-03-06T05:10:18Z	NA	NA
SRR6808593	u261105	95,69	u261105	zayed2022.155SUR1QQSS13_1_k119_109177|Pisuviricota	79,3	6,4e-42	KISDDANLAGLDGVLGINAMNFSTSVGFPSKGPKTQYVEKSDRHVPGISCPRDVDPEILAAIAEMEAMLLSGQSINTVFKASLKDEPTKLNKDKVRVFAAANMPFVMLVRKYFLSLAALVQRNKIATECAVGTIVQSPEWTELFQHIGKHGWDRAIAGDYAKFDGRMSPQFMLAAFKLLIKLAERSGNYDEDDLTIMRGIATEISYPTYDYFGTLVQFMGSNPSGHPLTVIINSFVN	SAMN08443700	marine sediment metagenome	shipshapeSlasher	2018-03-06T05:10:18Z	NA	NA
SRR6808593	u261105	133,62	u261105	zayed2022.155SUR1QQSS13_1_k119_109177|Pisuviricota	79,3	6,4e-42	KISDDVNLAGLDGVLGLNAMNFTTSIGFPGRGPKTQVVDKSDRFVPGISCPRDVDPMILDEIAKMEARLLAGESINTVFKGSLKDEPTKLTKDKVRVFAAANMPFVMLVRKYFLTIAATFQRNKTLTECAVGTVVQSPEWTELYEHIGKFGWDRAIAGDYAKFDGRMSPQFMLAAFKIMIKLAEDSGNYEEDDLIIMRGIATEISYPTYDYFGTLVQFMGSNPSGHPLTVVVNSIVN	SAMN08443700	marine sediment metagenome	shipshapeSlasher	2018-03-06T05:10:18Z	NA	NA
SRR6808593	u261105	25,32	u261105	zayed2022.155SUR1QQSS13_1_k119_109177|Pisuviricota	79,3	6,4e-42	KISDDANLAGMDGVIGVNAMNFSTSVGFPGKGPKTQYVEKSDRKVEGISCPRDVDPMILDEVRKMEERLLTGESINAIFKASLKDEPTKMTKDKVRVFAAANFAFVFLVRKYYLTLAALVQRNKLVTECAVGTVVQSPEWTELFEHIGKHGWDRAIAGDYAKFDGRMSPQFMSAAFKILIDLAEKSGNYGEDDLTIMRGIATEITYPTYDYFGTLVQFMGSNPSGHPLTVVINSVVN	SAMN08443700	marine sediment metagenome	shipshapeSlasher	2018-03-06T05:10:18Z	NA	NA
SRR6808593	u261105	6,33	u261105	zayed2022.155SUR1QQSS13_1_k119_109177|Pisuviricota	79,3	6,4e-42	KVDDDVNLAGLDGVLGLNAMNFTTSIGFPFKGPKTQLVEKSDRKVAGISCPRDVDPLILEEVAKMETRLLAGESINAIFKGSLKDEPTKLTKDKVRVFAAANMPFVMLVRKYFLTVAALFQRNKTLTECAVGTVVQSPEWTELYEHIGKYGWDRAIAGDYAKFDGRMSPQFMLAAFRIMIDLAAKSGNYDSDDLVIMRGIASEISYPTYDYFGTLVQFMGSNPSGHPLTVVVNSVVN	SAMN08443700	marine sediment metagenome	shipshapeSlasher	2018-03-06T05:10:18Z	NA	NA
SRR6808593	u261105	19,92	u261105	zayed2022.155SUR1QQSS13_1_k119_109177|Pisuviricota	79,3	6,4e-42	KISDDANLSGLDGVLGINAINFSSSRGFPHTGPKDQIVKLSDRYVEGISCVRDAPQELWDEVARLEQILSSGNRINTVFKGSLKDEPTKLTKDKVRVFAACNFATIVLVRKYFLSLAALVQRNQRLFECAVGVVQQSPEWTEIFEHIGKYGWERGIAGDYAKFDARMSSRFMFAAFKVLITIAEQSGHYTANDLIIMRGIATEITYPTYDYFGTLVQFFGSNPSGHPLTVIINSLVN	SAMN08443700	marine sediment metagenome	shipshapeSlasher	2018-03-06T05:10:18Z	NA	NA
SRR6808593	u261105	27,52	u261105	zayed2022.155SUR1QQSS13_1_k119_109177|Pisuviricota	79,3	6,4e-42	KIDDDVNLAGLDGVLGLNAMNFTTSVGFPGKGPKTQYVEKSDRVVEGISCPRDVDPVILEEIARMEARLLAGESINAIFKGSLKDEPTKLTKDKVRVFAAANMPFVMLVRRYFLTLAALFQRNKTITECAVGTVVQSPEWTELYDHIGKYGWTRAIAGDYAKFDGRMSPQFMLAAFKILIELAEKSGNYEEDDLTIMRGIATEICYPTYDYFGTLVQFMGSNPSGHPLTVVINSIVN	SAMN08443700	marine sediment metagenome	shipshapeSlasher	2018-03-06T05:10:18Z	NA	NA
SRR6808593	u261105	25,63	u261105	zayed2022.155SUR1QQSS13_1_k119_109177|Pisuviricota	79,3	6,4e-42	KISDDANLAGLDGVLGINAMNFSTSIGFPGKGAKTQFVQKSDRVVPGISCPRDVDPMILEEISKMEVELLAGRSINTVFKASLKDEPTKLTKDKVRVFAAANMPFVMLVRKYFLTLAALVQRNKIPTECAVGTVVQSPEWTELFKHIGKHGWDRAIAGDYAKFDGRMSPQFMLAAFKLLIKIAERSGNYEEDDLTIMRGIASEISYPTYDYFGTLVQFMGSNPSGHPLTVVINSFVN	SAMN08443700	marine sediment metagenome	shipshapeSlasher	2018-03-06T05:10:18Z	NA	NA
SRR6808593	u261105	7,35	u261105	zayed2022.155SUR1QQSS13_1_k119_109177|Pisuviricota	79,3	6,4e-42	KIEDVVNLSGLDGVLGVNAMNMATSLGFPLKGPKAQHVWKTEEYVEGISCPRAVDDKILKELAYMEEELLAGRRINAVFKASLKDEPTKLTKDKVRVFAAANMAFTMLVRKYYLSLAAAFQRNKNLTECAVGVVVQSPEWTELYNHIGKYGWERGIAGDYAKFDGRMSVHFMKLAFKILIKLAEASGNYDADDLFIMRGIATEISYPTYDYFGTILQFAGSNPSGHPLTVVINSIVN	SAMN08443700	marine sediment metagenome	shipshapeSlasher	2018-03-06T05:10:18Z	NA	NA
SRR6808593	u261105	1861,90	u261105	zayed2022.155SUR1QQSS13_1_k119_109177|Pisuviricota	79,3	6,4e-42	KLDLDNVLAGVDGVTGINSMEFSTSAGVPFRGKKTQFVVKSDRFVEGVSCPRDVDPLVLEEVEYMRSELAAGRRINTPFKAALKDEPTKTTKTKVRVFAGSNMPMTMLVREYFLTLSALMQDNKKLFECAVGLNVYSPEWTDLMKHIYKYGDDRIIAGDYKAFDTRMSPRFMLAAFKILITIAGKTGNYDEEDLMVMKGIAAEITNPTYDYFGTFVQFFGSNPSGHPLTVVINSLVN	SAMN08443700	marine sediment metagenome	shipshapeSlasher	2018-03-06T05:10:18Z	NA	NA
SRR6808593	u261105	7,91	u261105	zayed2022.155SUR1QQSS13_1_k119_109177|Pisuviricota	79,3	6,4e-42	KVSDDANLAGLDGVLGINAMNFSTSMGFPFKGPKTQVVEKSDRVVEGISCPRDVDPSILEEVARLESILLSGQSINTTFKASLKDEPTKLTKKKARVFAAANMPMIMLTRKYFLSLAALFQRNKNLTECAVGTVVQSPEWTDLFEHIGKYGWDRAIAGDYAKFDGRMSPEFMLAAFKLLIAIAERSGNYDADDLVIMRGIASEISYPTYDYFGTLVQFFGSNPSGHPLTVIINSIVN	SAMN08443700	marine sediment metagenome	shipshapeSlasher	2018-03-06T05:10:18Z	NA	NA
SRR6808593	u261105	13,09	u261105	zayed2022.155SUR1QQSS13_1_k119_109177|Pisuviricota	79,3	6,4e-42	KINDDVNLAGLDGVLGINAMNFSTSVGFPGKGPKTQYVEKSDRIVDGISCPRDVDPIILEEIARMEERLLAGESINTLYKGSLKDEPMKLTKDKVRVFAAANMPFVMLVRKYFLTLAALFQRNKTITECAVGTVVQSPEWTELYDHIGKYGWSRAIAGDYAKFDGRMSPQFMLAAFKILIELAEKSGNYEEDDLIIMRGIATEICYPTYDYFGTIVQFMGSNPSGHPLTVIINSIVN	SAMN08443700	marine sediment metagenome	shipshapeSlasher	2018-03-06T05:10:18Z	NA	NA
SRR6808593	u261105	11,21	u261105	zayed2022.155SUR1QQSS13_1_k119_109177|Pisuviricota	79,3	6,4e-42	KISDDANLAGLDGVLGINAMNFTTSTGFPLKGPKTQYVEKSDRVVEGISCPRDVDPLILEEVAAMEAALLKGESINAIFKGSLKDEPTKLTKDKVRVFAAANMPFVMLVRKYFLTLAALCQRNKTITECAVGTVVQSPEWTELFEHIGKHGWDRAIAGDYAKFDGRMSPQFMLMAFKLLITLAEKSGNYDADDLTIMRGIATEISYPTYDYFGTLVQFMGSNPSGHPLTVVINSLVN	SAMN08443700	marine sediment metagenome	shipshapeSlasher	2018-03-06T05:10:18Z	NA	NA
SRR6808593	u261105	7,69	u261105	zayed2022.155SUR1QQSS13_1_k119_109177|Pisuviricota	79,3	6,4e-42	KISVDANLAGLDGVIGFNAMNFSTSIGFPGKGPKTQFVDKSDRRVDGISCPRDVDPLIIEEMQKLEAMLLNGESINTVFKASLKDEPTKLGKDKVRVFAAANMPFVMIVRKYFLSLAALVQRNKITTECAVGTVVQSPEWTELFRHIGKHGWDRAIAGDYAKFDGRMSPQFMSAAFKLLIKLAEKSGNYDEDDLTIMRGIATEITYPTYDYFGTLVQFFGSNPSGHPLTVVINSFVN	SAMN08443700	marine sediment metagenome	shipshapeSlasher	2018-03-06T05:10:18Z	NA	NA
SRR6808593	u261105	13,96	u261105	zayed2022.155SUR1QQSS13_1_k119_109177|Pisuviricota	79,3	6,4e-42	KISDDVNLAGLDGVLGLNAMNFSTSIGFPGKGAKTQFVEKSDRVVSGISCPRDVDPMILEEIKKMEAKLLAGESINTVFKASLKDEPTKITKDKVRVFAAANMPFVMLVRKYFLTLAALVQRNKIATECAVGTVVQSPEWTELFEHIGKHGWDRAIAGDYAKFDGRMSPQFMLAAFKLLIKLAEKSGNYEEDDLTIMRGIATEISYPTYDYFGTLVQFMGSNPSGHPLTVVINSLVN	SAMN08443700	marine sediment metagenome	shipshapeSlasher	2018-03-06T05:10:18Z	NA	NA
SRR6808593	u261105	7,50	u261105	zayed2022.155SUR1QQSS13_1_k119_109177|Pisuviricota	79,3	6,4e-42	KLSDDVNLAGLDGVIGVNAINFSTSAGWPLKGPKTQFVELSDRHVEGISCPRDVSPEILAEVTRMEKCLLEGKAINTVFKASMKDEPTKSTKKTGRVFAAANFPFVFLVRKYYLTLSAAFQRNKVATECAVGTVVQSPEWTELFEHIGKHGWDRAIAGDYAKFDGKMSPQFMLMAFKVLIDMAEKSGNYDEDDLKIMRGIATEISYPTYDYFGTLVQFFGSNPSGHPLTVVINSIVN	SAMN08443700	marine sediment metagenome	shipshapeSlasher	2018-03-06T05:10:18Z	NA	NA
SRR6808593	u261105	4,70	u261105	zayed2022.155SUR1QQSS13_1_k119_109177|Pisuviricota	79,3	6,4e-42	KIDDDVNLAGLDGVLGLNAMNFSTSVGFPGKGPKTQYVEKSDRAVEGISCPRDVDPMILEEIAKMEEQLLAGQSINTIYKGSLKDEPTKLTKDKVRVFAAANMPFVMLVRKYYLTLAALFQRNKTITECAVGTVVQSPEWTELYDHIGKYGWNRAIAGDYAKFDGRMSPQFMLAAFKVLIELAERSGNYEEDDLIIMRGIATEICYPTYDYFGTLVQFMGSNPSGHPLTVVINSIVN	SAMN08443700	marine sediment metagenome	shipshapeSlasher	2018-03-06T05:10:18Z	NA	NA
SRR6808593	u261105	10,32	u261105	zayed2022.155SUR1QQSS13_1_k119_109177|Pisuviricota	79,3	6,4e-42	KISDDANLAGLDGVLGINAMNFSTSVGFPGKGAKTQFVQKSDRGVPGISCPRDVDPMILGEITKMEVELLAGRSINTVFKASLKDEPTKLTKDKVRVFAAANMPFVMLVRKYFLTLAALVQRNKIPTECAVGTVVQSPEWTELFKHIGKYGWDRAIAGDYAKFDGRMSPQFMLAAFKLLIKIAERSGNYEEDDLTIMRGIASEISYPTYDYFGTLVQFMGSNPSGHPLTVVINSFVN	SAMN08443700	marine sediment metagenome	shipshapeSlasher	2018-03-06T05:10:18Z	NA	NA
SRR6808593	u261105	3,97	u261105	zayed2022.155SUR1QQSS13_1_k119_109177|Pisuviricota	79,3	6,4e-42	KMSDDANLAGLDKVLGVNAMNFSTSIGFPGKGPKTQFVEKSDRHVGGISCPRDVDPMILEEIAKMEAKLLAGESINTVFKASLKDEPTKMSKDKVRVFAAANMPFVMLVRKYFLSLAALVQRNKIATECAVGTVVQSPEWTELFEHIGKHGWDRAIAGDYAKFDGRMSPQFMLAAFKLLIKLAEKSGNYDEDDLTIMRGIATEISYPTYDYFGTLVQFMGSNPSGHPLTVVINSFVN	SAMN08443700	marine sediment metagenome	shipshapeSlasher	2018-03-06T05:10:18Z	NA	NA
SRR6808593	u261105	37,56	u261105	zayed2022.155SUR1QQSS13_1_k119_109177|Pisuviricota	79,3	6,4e-42	KISNDANLAGLDGVVGVNAMNFSTSMGFPLKGPKTQFVEKSDRVVEGISCPRDVDQFILDEVARLEEALRRGESINTIFKGSLKDEPTKLTKDKVRVFAAANMPFVFLVRKYYLSIAAMFQRNKTITECAVGTVVQSPEWTELFEHIGKHGWDRAIAGDYAKFDGRMSPQFMLMAFKLMIALAEKSGNYDEDDLVIMRGIASEISYPTYDYFGTIVKFFGSNPSGHPLTVVVNSLVN	SAMN08443700	marine sediment metagenome	shipshapeSlasher	2018-03-06T05:10:18Z	NA	NA
SRR6808593	u261105	3,10	u261105	zayed2022.155SUR1QQSS13_1_k119_109177|Pisuviricota	79,3	6,4e-42	KISDDANLAGLDGVIGINAMNFTTSMGFPLKGPKTVYVDKSDRVVEGISCPRDVDPMILEEVARLEASLLKGESINTVFKASLKDEPTKLTKDKVRVFAAANMPFVFLVRKYYLTIAALFQRNKTITECAVGTVVQSPDWTELYNHIGKFGWDRAIAGDYAKFDGRMAPEFMSMAFKIMITLAEKSGNYEEDDLTIMRGIASEITYPTYDYFGTLLQFKGSNPSGHPLTVIVNSIVN	SAMN08443700	marine sediment metagenome	shipshapeSlasher	2018-03-06T05:10:18Z	NA	NA
SRR6808593	u261105	8,28	u261105	zayed2022.155SUR1QQSS13_1_k119_109177|Pisuviricota	79,3	6,4e-42	KISDDVNLAGLDGVLGLNAMNFTTSVGFPGKGPKTQYVEKSDRMVEGISCPRDVDPVILEEIAKMEKQLLAGKSINAIFKASLKDEPTKMTKDKVRVFAAANMPFVMLVRKYFLTLAALVQRNKLITECAVGTVVQSPEWTELFQHIGKHGWDRAIAGDYAKFDGRMSPQFMLAAFKLLIKLAEKSGNYDEDDLTIMRGIATEISYPTYDYFGTLVQFMGSNPSGHPLTVVINSFVN	SAMN08443700	marine sediment metagenome	shipshapeSlasher	2018-03-06T05:10:18Z	NA	NA
SRR6808593	u261105	3,44	u261105	zayed2022.155SUR1QQSS13_1_k119_109177|Pisuviricota	79,3	6,4e-42	KISDDVNLAGLDGVCGVNAMNFTTSIGFPFRGPKTQIVEKSDRIVEGVSCPRDVDQKILDEIARMEATLLEGNAINAIFKGALKDEPTKLTKDKVRVFAAANMPFVMLVRKYFLTLAAMCQRNKIITECAVGTVVQSPEWTELFEHIGQHGWNRAIAGDYAKFDGRMSPEFMLMAFKLLIELAEKSGNYDADDLVIMRGIASEISYPTYDYFGTLVQFMGSNPSGHPLTVVINSLVN	SAMN08443700	marine sediment metagenome	shipshapeSlasher	2018-03-06T05:10:18Z	NA	NA
SRR5830084	u261105	18,37	u261105	zayed2022.155SUR1QQSS13_1_k119_109177|Pisuviricota	79,3	6,4e-42	KISDDANLAGIDGAIGFNAMNFSTSVGFPGKGPKTQYVEKSDRYVEGISCPRDVDPIIFEEVAKLESILLAGQSINTVFKASLKDEPTKLTKDKTRVFAAANMPFVLLVRKYYLSLAALIQRNKIATECAVGTIVQSPDWTDLFEHIGKHGWERAIAGDYASFDGQMSPQFMLIAFKNLIWLAEKSGNYDEDDLIIMRGIATEITYPTYDYFGTLVQFFGSNPSGHPLTVVINSFVN	SAMN06266059	aquatic metagenome	shipshapeSlasher	2017-07-16T11:39:53Z	-7600170000000000	3.92637e+16
SRR5830084	u261105	36,02	u261105	zayed2022.155SUR1QQSS13_1_k119_109177|Pisuviricota	79,3	6,4e-42	KLSIDAILAGYDGVKGINSMEFSTAAGFPLKGTKRQFVEESQRFVEGISCPRDVNEEILDEMRRIEKELSEGKRVNTVFKASLKDEPVKTTKTKVRVFAGSNMPFTMLVRKYFLTLSALMQDEKELFECACGVNVYSPEWDALMNHVFKHGKERMIAGDYKAFDGRMSPRFMLAAFKILIEIAAKSGNYDDGDIIVMKGIAAEITNPTYDHFGTLIQFFGSNPSGHPLTVVINSIVN	SAMN06266059	aquatic metagenome	shipshapeSlasher	2017-07-16T11:39:53Z	-7600170000000000	3.92637e+16
SRR5830084	u261105	3,28	u261105	zayed2022.155SUR1QQSS13_1_k119_109177|Pisuviricota	79,3	6,4e-42	KISDDANLAGLDGVLGVNAMNFSTSMGFPFKGPKTQYVEKSDRQVEGISCPRDVDPMILEEVARLEQLLLEGKSINTVFKGSLKDEPTKLNKDKVRVFAAANMPFVFLVRKYYLSLAALFQRNKTITECAVGTVVQSPEWTELYEHIGKFGWDRAIAGDYAKFDGRMSPEFMFMAFKILITLAEKSGNYDADDLIIMRGIASEITYPTYDYFGTLVQFFGSNPSGHPLTVIINSIVN	SAMN06266059	aquatic metagenome	shipshapeSlasher	2017-07-16T11:39:53Z	-7600170000000000	3.92637e+16
SRR5860223	u261105	143,72	u261105	zayed2022.155SUR1QQSS13_1_k119_109177|Pisuviricota	79,3	6,4e-42	KIDLDTNLAGKDGVIGLNPMNFATSVGFPLSGPKTQFAAKSGRFVPGISCPRDLDPMIIEEVEAMEATLARGERINTVFKGSLKDEPVKIGKDKVRVFAAANMAFTLLVRKYYLTLSALVQRNRDTFECAVGVVVQSPEWGQLFKHIGKNGWDRCVAGDYKKFDGRMSPHCMFLAFKLLLEVAKKSGKYDASDLRIMTGIATEITYPTYDYFGTLLTFTGSNPSGHPLTVVINSLVN	SAMN06267367	freshwater metagenome	shipshapeSlasher	2017-07-22T18:26:30Z	-7536330000000000	3.9283e+16
SRR6049357	u261105	428,96	u261105	zayed2022.155SUR1QQSS13_1_k119_109177|Pisuviricota	79,3	6,4e-42	KLSDDIVLAGLDGATGINAMNFATACGFPMSGPKTKLVSKSSREVEGISCPRDIDPKVLEEIKKLEETLLKGNRINAVFKASLKDEPTKIGKTKVRVFAGSNIYFIMLVRKYFLTISALMQKNKEVFECAVGLNVESPEWTTMMKHVYKHGEDRVVAGDYKSFDGRMSPRFMLASFKILINLAKRSGHYDADDLMIMRGIATEICSPTYDYFGTLVQFCGSNPSGHPLTVVTNSLVN	SAMN07631428	freshwater metagenome	shipshapeSlasher	2017-09-18T20:44:17Z	-7536330000000000	3.9283e+16
SRR6049357	u261105	84,78	u261105	zayed2022.155SUR1QQSS13_1_k119_109177|Pisuviricota	79,3	6,4e-42	KISDDVNLAGLDGVLGINAMNFSTSVGFPGKGAKTQFVEKSDRHVGGISCPRDVDPIILEEIKKMEAKLLAGESINTVFKASLKDEPTKISKDKVRVFAAANMPFVMLVRKYFLSLAALVQRNKVATECAVGTVVQSPEWTELFQHIGKHGWERAIAGDYAKFDGRMSPQFMLAAFKLLIKLAERSGNYGEDDLIIMRGIATEISYPTYDYFGTLVQFMGSNPSGHPLTVIINSFVN	SAMN07631428	freshwater metagenome	shipshapeSlasher	2017-09-18T20:44:17Z	-7536330000000000	3.9283e+16
SRR6049357	u261105	156,30	u261105	zayed2022.155SUR1QQSS13_1_k119_109177|Pisuviricota	79,3	6,4e-42	KISDDVNLAGLDGVLGINAMNFSTNIGFPGLGPKTQFVSKSDRIVEGIACPRNVDPMILKQISSMEARLLAGESINSIFKSSLKDTPTKLTADKVRVFAAANMPFVMLVRKYFLTLAALVQRNKIATECAVGTVVQSPEWTELFEHIGKHGWDRAIAGDYAKFDGRMSPQFMLAAFKLLIKLAERSGNYDPDDLIIMRGIATEISYPTYDYFGTLVQFMGSNPSGHPLTVVINSFVN	SAMN07631428	freshwater metagenome	shipshapeSlasher	2017-09-18T20:44:17Z	-7536330000000000	3.9283e+16
SRR6049357	u261105	756,38	u261105	zayed2022.155SUR1QQSS13_1_k119_109177|Pisuviricota	79,3	6,4e-42	KISDDVNLAGLDGVLGINAMNFSTSVGFPRKGPKTQFVEKSNRVVDGISCPRDVDPMILDEIAKMEAQLRTGKQINAPFKASLKDEPTKLTKTKVRVFAAANMPFVMLVRKYFLSLAALVQRNKIATECAVGTIVQSPEWTDLFRHIGKHGWERGIAGDYAKFDGRMSPQFMLAAFKMLIKLAEKSGNYEADDLIIMRGIATEISYPTYDYFGTLVQFTGSNPSGHPLTVVINSFVN	SAMN07631428	freshwater metagenome	shipshapeSlasher	2017-09-18T20:44:17Z	-7536330000000000	3.9283e+16
SRR6049357	u261105	16,53	u261105	zayed2022.155SUR1QQSS13_1_k119_109177|Pisuviricota	79,3	6,4e-42	KLDDDVVLAGLDGVTGINAMNFATACGFPLSGPKTTLVSKSDRIVEGISCPRDIDPKVLEEIKKLEETLLDGNRINTVFKASLKDEPTKIGKTKVRVFAGCNIYFIMLVRKYFLSISALMQQNKEVFECAVGLNVESPEWTKMMKHVYKHGVDRVVAGDYKSFDGRMSPRFMLASFKILINLAELSGNYDADDLTVMRGIATEISSPTYDYFGTLVQFYGSNPSGHPLTVVTNSLVN	SAMN07631428	freshwater metagenome	shipshapeSlasher	2017-09-18T20:44:17Z	-7536330000000000	3.9283e+16
SRR6049357	u261105	26,21	u261105	zayed2022.155SUR1QQSS13_1_k119_109177|Pisuviricota	79,3	6,4e-42	KISDDVNLAGADGVIGLNAMNFNTSIGWPLKGPKTKYVTKSDREVEGISCVRDVDPKILAEVTRLEAELLAGRSVNTVFKAAFKSEARKLSKDKQRVFAAANTAFVMLVRKYFLTIAALVQRNKEITECAVGTVVQSPEWTELYNHIGKNGWDRAIAGDYAKFDGKMSVHFMLMSFKLMIKIAEKSGNYDADDIIIMKGIASEISYPTYDYFGTLVQFFGSNPSGHPMTVIVNSMVN	SAMN07631428	freshwater metagenome	shipshapeSlasher	2017-09-18T20:44:17Z	-7536330000000000	3.9283e+16
SRR6049357	u261105	68,70	u261105	zayed2022.155SUR1QQSS13_1_k119_109177|Pisuviricota	79,3	6,4e-42	KISDDANLAGLDGVLGVNAMNFSTSMGFPFKGPKTQYVEKSDRQVEGISCPRDVDPMILEEVARLEQLLLEGKSINTVFKGSLKDEPTKLNKDKVRIFAAANMPFVFLVRKYYLSLAALFQRNKTITECAVGTVVQSPEWTELYEHIGKFGWDRAIAGDYAKFDGRMSPEFMFMAFKILITLAEKSGNYDADDLIIMRGIASEITYPTYDYFGTLVQFFGSNPSGHPLTVIINSIVN	SAMN07631428	freshwater metagenome	shipshapeSlasher	2017-09-18T20:44:17Z	-7536330000000000	3.9283e+16
SRR6049357	u261105	6,20	u261105	zayed2022.155SUR1QQSS13_1_k119_109177|Pisuviricota	79,3	6,4e-42	KISDDANLAGMDGVVGVNAMNFSTSVGFPGKGPKTQYVEKSDRKVEGISCPRDVDPMILDEVRKMEEKLLTGESINTVFKASLKDEPTKMTKDKVRVFAAANFAFVFLVRRYFLTLAALVQRNKVVTECAVGTVVQSPEWTELFEHIGKHGWDRAIAGDYAKFDGRMSPQFMSAAFKILINLAEKSGNYDEDDLTVMRGIATEITYPTYDYFGTLVQFMGSNPSGHPLTVVINSVVN	SAMN07631428	freshwater metagenome	shipshapeSlasher	2017-09-18T20:44:17Z	-7536330000000000	3.9283e+16
SRR6808589	u261105	18,93	u261105	zayed2022.155SUR1QQSS13_1_k119_109177|Pisuviricota	79,3	6,4e-42	KITDDANLAGLDGVLGINAMNFSTSVGFPLKGPKTQYVEKSDRVVEGISCPRDVDPIILEEIAKMEQALLEGKSINAIFKGSLKDEPTKLSKDKVRVFAAANMPFVMLVRKYFLTLAAMCQRNKIITECAVGTVVQSPEWTELFQHIGKYGWERGIAGDYAKFDGRMSPQFMLMAFKLLIHLAEKSGNYDADDIQIMRGIATEISYPTYDYFGTLVQFMGSNPSGHPLTVIINSLVN	SAMN08443703	marine sediment metagenome	shipshapeSlasher	2018-03-06T05:04:57Z	NA	NA
SRR6808589	u261105	74,06	u261105	zayed2022.155SUR1QQSS13_1_k119_109177|Pisuviricota	79,3	6,4e-42	KISDDVNLAGLDGVLGLNAMNFTTSLGFPMKGPKTQLVEKSDRVVEGISCPRDVDPKILAEITRMEETLLRGESINTIFKGSLKDEPTKLTKDKVRVFAAANMPFVMLVRKYFLTIAALVQRNKVETECAVGTVVQSPEWTELFEHIGKHGWERAIAGDYAKFDGRMSPQFMLAAFKLLIGLAEKSGNYDADDLMIMRGIATEISYPTYDYFGTLVQFCGSNPSGHPLTVVINSFVN	SAMN08443703	marine sediment metagenome	shipshapeSlasher	2018-03-06T05:04:57Z	NA	NA
SRR6808589	u261105	106,75	u261105	zayed2022.155SUR1QQSS13_1_k119_109177|Pisuviricota	79,3	6,4e-42	KITNDVNLAGLDGVLGINAMNFRTSVGFPLKGPKTQYAKKSDRLVEGISCPRDVDPLIVGEMEQMETTLLAGKSIHAVFKAALKDEPTKITKNKVRVFAAANMPFVMLVRKYYLPLAALVQRNKEIFECAVGTVVQSPEWTDLFNHIGKYGWDRAIAGDYAKFDGRMSPDFMLMAFKLLIEIADRSGNYDADDLTIMRGIASEITYPTYDYFGTLLQFSGSNPSGHPLTVIVNSLVN	SAMN08443703	marine sediment metagenome	shipshapeSlasher	2018-03-06T05:04:57Z	NA	NA
SRR6808589	u261105	8,00	u261105	zayed2022.155SUR1QQSS13_1_k119_109177|Pisuviricota	79,3	6,4e-42	KISDDANLAGLDGVLGVNAMNFKTSMGFPLKGPKTNYTELSDRHVEGISCPRDVDPMILEEVARMEQMLLSGQSINAVFKGSLKDEPTKMTKNKVRVFAAANMPMVMLVRKYFLNCAALVQRNKKEFECAVGVVVQSPEWTDLFNHIGKYGWDRAIAGDYAKFDGRMSPDFMLMAFKLLITIAKRSGNYDEDDLTIMRGIASEITYPTYDYFGTLVQFFGSNPSGHPLTVIINSLVN	SAMN08443703	marine sediment metagenome	shipshapeSlasher	2018-03-06T05:04:57Z	NA	NA
SRR6808589	u261105	63,66	u261105	zayed2022.155SUR1QQSS13_1_k119_109177|Pisuviricota	79,3	6,4e-42	KVSDDANLAGLDGVCGVNAMNFTTSIGFPMKGPKTQLVNLSDRVVEGISCPRDVDPMVLEEVAKMESTLLEGKSINAIFKGALKDEPTKMTKDKVRVFAAANMPFVMLVRKYYLTLAAMCQRNKILTECAVGTVVQSPEWTELFEHIGQHGWDRGIAGDYAKFDGRMSPQFMLMAFKLLIELAEKSGNYDADDLKVMRGIATEISYPTYDYFGTLVQFMGSNPSGHPLTVVINSLVN	SAMN08443703	marine sediment metagenome	shipshapeSlasher	2018-03-06T05:04:57Z	NA	NA
SRR6808589	u261105	72,49	u261105	zayed2022.155SUR1QQSS13_1_k119_109177|Pisuviricota	79,3	6,4e-42	KISDDANLAGLDGVTGINAMNFTTSMGFPLKGPKTQYAGVSDRVVEGISCPRDVAPFILEEVAKMEALLLQGQSINAIFKGSLKDEPTKLTKDKVRVFAAANMPFVMLVRKYFLTLAAMCQRNKTITECAVGTVVQSPEWTELYEHIGAHGWERGIAGDYAKFDGRMSPQFMLMAFKLLITIAEKSGNYDTDDLTIMRGIATEISYPTYDYFGTLVQFMGSNPSGHPLTVIINSLVN	SAMN08443703	marine sediment metagenome	shipshapeSlasher	2018-03-06T05:04:57Z	NA	NA
SRR6808589	u261105	12,98	u261105	zayed2022.155SUR1QQSS13_1_k119_109177|Pisuviricota	79,3	6,4e-42	KVSDDVNLAGLDGVLGLNAMNFSTSLGFPLKGPKTQLVEKSDRVVPGISCPRDVDPVILEEIRRMEEILLRGESINAIFKGSLKDEPTKLTKDKVRVFAAANMPFVMLVRKYYLTLAALVQRNKIITECAVGTVVQSPEWTELFEHIGKHGWDRAIAGDYAKFDGRMAPQFMLMAFKLLIELAERSGNYDSDDLIIMRGIATEISYPTYDYFGTLVQFQGSNPSGHPLTVVINSLVN	SAMN08443703	marine sediment metagenome	shipshapeSlasher	2018-03-06T05:04:57Z	NA	NA
SRR6808589	u261105	68,66	u261105	zayed2022.155SUR1QQSS13_1_k119_109177|Pisuviricota	79,3	6,4e-42	KISNDANLAGLDGVVGVNAMNFSTSMGFPLKGPKTQFVEKSDRVVEGISCPRDVDQFILDEVARLEEALRRGESINTIFKGSLKDEPTKLTKDKVRVFAAANMPFVFLVRKYYLSIAAMFQRNKTITECAVGTVVQSPEWTELFEHIGKHGWDRAIAGDYAKFDGRMSPQFMLMAFKLMIALAEKSGNYDEDDLVIMRGIASEISYPTYDYFGTIVKFFGSNPSGHPLTVVVNSLVN	SAMN08443703	marine sediment metagenome	shipshapeSlasher	2018-03-06T05:04:57Z	NA	NA
SRR6808589	u261105	32,86	u261105	zayed2022.155SUR1QQSS13_1_k119_109177|Pisuviricota	79,3	6,4e-42	KLEDDVVLAGLDGVLGINAMNFATACGFPLVGPKTNLVSKSDRKVEGISCPRDIEPKVLEEIAKLEETLLNGNRINAVFKASLKDEPTKIGKKKVRVFAGSNIYFVMLVRKYFLTLSALMQENKEVFECAVGLNVESPEWTKMMKHVYKHGEHRVVAGDYKSFDGRMSPRFMLASFKILINLAELSGNYDADDLTIMRGIATEICSPTYDYFGTLVQFYGSNPSGHPLTVVTNSLVN	SAMN08443703	marine sediment metagenome	shipshapeSlasher	2018-03-06T05:04:57Z	NA	NA
SRR6808589	u261105	27,41	u261105	zayed2022.155SUR1QQSS13_1_k119_109177|Pisuviricota	79,3	6,4e-42	KLDDDVVLAGLDGVTGINAMNFATACGFPLSGPKTTLVSKSDRIVEGISCPRDIDPKVLEEIKKLEETLLDGNRINTVFKASLKDEPTKIGKTKVRVFAGCNIYFIMLVRKYFLSISAFMQQNKEVFECAVGLNVESPEWTKMMKHVYKHGVDRVVAGDYKSFDGRMSPRFMLASFKILINLAELSGNYDADDLTVMRGIATEISSPTYDYFGTLVQFYGSNPSGHPLTVVTNSLVN	SAMN08443703	marine sediment metagenome	shipshapeSlasher	2018-03-06T05:04:57Z	NA	NA
SRR6808589	u261105	111,99	u261105	zayed2022.155SUR1QQSS13_1_k119_109177|Pisuviricota	79,3	6,4e-42	KLDDDVVLAGLDGVDGINAMNFATACGFPLSGPKTKLVSKSERNVEGISCPRDIDPKVLEEIKKLEQTLLDGNRINTVFKASLKDEPTKIGKKKVRVFAGCNIYFIMLVRKYFLSISALMQQNKEIFECAVGLNVESPEWTKMMKHVYKHGVDRVVAGDYKSFDGRMSPRFMLASFKILINLAELSGNYDADDLTIMRGIATEICSPTYDYFGTLVQFYGSNPSGHPLTVVTNSLVN	SAMN08443703	marine sediment metagenome	shipshapeSlasher	2018-03-06T05:04:57Z	NA	NA
SRR6808589	u261105	4,59	u261105	zayed2022.155SUR1QQSS13_1_k119_109177|Pisuviricota	79,3	6,4e-42	KLEDDVVLAGLDGVVGINAMNFATACGFPLSGPKTKLVTKSERVVEGISCPRDIDPKVLEEIKKLEETLLNGNRINTVFKASLKDEPTKIGKKKVRVFAGSNIYFIMLVRKYFLTISALMQQNKEVFECAVGLNVESPEWTKMMKHVYKHGVDRVVAGDYKSFDGRMSPRFMLASFKVLINLAEMSGNYDADDLTIMRGIATEICSPTYDYFGTLVQFFGSNPSGHPLTVVTNSLVN	SAMN08443703	marine sediment metagenome	shipshapeSlasher	2018-03-06T05:04:57Z	NA	NA
SRR6808589	u261105	21,06	u261105	zayed2022.155SUR1QQSS13_1_k119_109177|Pisuviricota	79,3	6,4e-42	KISDDANLAGMDGVIGVNAMNFSTSVGFPGKGPKTQYVEKSDRKVEGISCPRDVDPMILDEVRKMEERLLTGESINAIFKASLKDEPTKMTKDKVRVFAAANFAFVFLVRKYYLTLAALVQRNKLVTECAVGTVVQSPEWTELFEHIGKHGWDRAIAGDYAKFDGRMSPQFMSAAFKILIDLAEKSGNYGEDDLIIMRGIATEITYPTYDYFGTLVQFMGSNPSGHPLTVVINSVVN	SAMN08443703	marine sediment metagenome	shipshapeSlasher	2018-03-06T05:04:57Z	NA	NA
SRR6808589	u261105	146,64	u261105	zayed2022.155SUR1QQSS13_1_k119_109177|Pisuviricota	79,3	6,4e-42	KISDDVNLAGLDGVLGLNAMNFTTSIGFPGRGPKTQVVDKSDRFVPGISCPRDVDPMILDEIAKMEARLLAGESINTVFKGSLKDEPTKLTKDKVRVFAAANMPFVMLVRKYFLTIAATFQRNKTLTECAVGTVVQSPEWTELYEHIGKFGWDRAIAGDYAKFDGRMSPQFMLAAFKIMIKLAEDSGNYEEDDLIIMRGIATEISYPTYDYFGTLVQFMGSNPSGHPLTVVVNSIVN	SAMN08443703	marine sediment metagenome	shipshapeSlasher	2018-03-06T05:04:57Z	NA	NA
SRR6808589	u261105	120,13	u261105	zayed2022.155SUR1QQSS13_1_k119_109177|Pisuviricota	79,3	6,4e-42	KISDDANLAGLDGVLGINAMNFSTSVGFPSKGPKTQYVEKSDRHVPGISCPRDVDPEILAAIAEMEAMLLSGQSINTVFKASLKDEPTKLSKDKVRVFAAANMPFVMLVRKYFLSLAALVQRNKIATECAVGTIVQSPEWTELFQHIGKHGWDRAIAGDYAKFDGRMSPQFMLAAFKLLIKLAERSGNYDKDDLTIMRGIATEISYPTYDYFGTLVQFMGSNPSGHPLTVIINSFVN	SAMN08443703	marine sediment metagenome	shipshapeSlasher	2018-03-06T05:04:57Z	NA	NA
SRR6808589	u261105	8,89	u261105	zayed2022.155SUR1QQSS13_1_k119_109177|Pisuviricota	79,3	6,4e-42	KVDDDVNLAGLDGVLGLNAMNFTTSIGFPFKGPKTQLVEKSDRKVAGISCPRDVDPLILEEVAKMETRLLAGESINAIFKGSLKDEPTKLTKDKVRVFAAANMPFVMLVRKYFLTVAALFQRNKTLTECAVGTVVQSPEWTELYEHIGKYGWDRAIAGDYAKFDGRMSPQFMLAAFRIMIDLAAKSGNYDSDDLVIMRGIASEISYPTYDYFGTLVQFMGSNPSGHPLTVVVNSVVN	SAMN08443703	marine sediment metagenome	shipshapeSlasher	2018-03-06T05:04:57Z	NA	NA
SRR6808589	u261105	36,52	u261105	zayed2022.155SUR1QQSS13_1_k119_109177|Pisuviricota	79,3	6,4e-42	KIDDDVNLAGLDGVLGLNAMNFTTSVGFPGKGPKTQYVEKSDRVVEGISCPRDVDPVILEEIARMEARLLAGESINAIFKGSLKDEPTKLTKDKVRVFAAANMPFVMLVRRYFLTLAALFQRNKTITECAVGTVVQSPEWTELYDHIGKYGWTRAIAGDYAKFDGRMSPQFMLAAFKILIELAEKSGNYEEDDLTIMRGIATEICYPTYDYFGTLVQFMGSNPSGHPLTVVINSIVN	SAMN08443703	marine sediment metagenome	shipshapeSlasher	2018-03-06T05:04:57Z	NA	NA
SRR6808589	u261105	31,09	u261105	zayed2022.155SUR1QQSS13_1_k119_109177|Pisuviricota	79,3	6,4e-42	KISDDANLAGLDGVLGINAMNFSTSIGFPGKGAKTQFVQKSDRVVPGISCPRDVDPMILEEISKMEVELLAGRSINTVFKASLKDEPTKLTKDKVRVFAAANMPFVMLVRKYFLTLAALVQRNKIPTECAVGTVVQSPEWTELFKHIGKHGWDRAIAGDYAKFDGRMSPQFMLAAFKLLIKIAERSGNYEEDDLTIMRGIASEISYPTYDYFGTLVQFMGSNPSGHPLTVVINSFVN	SAMN08443703	marine sediment metagenome	shipshapeSlasher	2018-03-06T05:04:57Z	NA	NA
SRR6808589	u261105	15,65	u261105	zayed2022.155SUR1QQSS13_1_k119_109177|Pisuviricota	79,3	6,4e-42	KINDDVNLAGLDGVLGINAMNFSTSVGFPGKGPKTQYVEKSDRIVDGISCPRDVDPIILEEIARMEERLLAGESINTLYKGSLKDEPMKLTKDKVRVFAAANMPFVMLVRKYFLTLAALFQRNKTITECAVGTVVQSPEWTELYDHIGKYGWSRAIAGDYAKFDGRMSPQFMLAAFKILIELAEKSGNYEEDDLIIMRGIATEICYPTYDYFGTIVQFMGSNPSGHPLTVIINSIVN	SAMN08443703	marine sediment metagenome	shipshapeSlasher	2018-03-06T05:04:57Z	NA	NA
SRR6808589	u261105	25,46	u261105	zayed2022.155SUR1QQSS13_1_k119_109177|Pisuviricota	79,3	6,4e-42	KISDDANLSGLDGVLGINAINFSSSRGFPHTGPKDQIVKLSDRYVEGISCVRDAPQELWDEVARLEQILSSGNRINTVFKGSLKDEPTKLTKDKVRVFAACNFATIVLVRKYFLSLAALVQRNQRLFECAVGVVQQSPEWTEIFEHIGKYGWERGIAGDYAKFDARMSSRFMFAAFKVLITIAEQSGHYTANDLIIMRGIATEITYPTYDYFGTLVQFFGSNPSGHPLTVIINSLVN	SAMN08443703	marine sediment metagenome	shipshapeSlasher	2018-03-06T05:04:57Z	NA	NA
SRR6808589	u261105	1867,41	u261105	zayed2022.155SUR1QQSS13_1_k119_109177|Pisuviricota	79,3	6,4e-42	KLDLDNVLAGVDGVTGINSMEFSTSAGVPFRGKKTQFVVKSDRFVEGVSCPRDVDPLVLEEVEYMRSELAAGRRINTPFKAALKDEPTKTTKTKVRVFAGSNMPMTMLVREYFLTLSALMQDNKKLFECAVGLNVYSPEWTDLMKHIYKYGDDRIIAGDYKAFDTRMSPRFMLAAFKILITIAGKTGNYDEEDLMVMKGIAAEITNPTYDYFGTFVQFFGSNPSGHPLTVVINSLVN	SAMN08443703	marine sediment metagenome	shipshapeSlasher	2018-03-06T05:04:57Z	NA	NA
SRR6808589	u261105	8,26	u261105	zayed2022.155SUR1QQSS13_1_k119_109177|Pisuviricota	79,3	6,4e-42	KISDDVNLAGLDGVLGLNAMNFSTSIGFPGKGAKTQFVEKSDRVVSGISCPRDVDPMILEEIKKMEAKLLAGESINTVFKASLKDEPTKITKDKVRVFAAANMPFVMLVRKYFLTLAALVQRNKIATECAVGTVVQSPEWTELFEHIGKHGWDRAIAGDYAKFDGRMSPQFMLAAFKLLIKLAEKSGNYEEDDLTIMRGIATEISYPTYDYFGTLVQFMGSNPSGHPLTVVINSLVN	SAMN08443703	marine sediment metagenome	shipshapeSlasher	2018-03-06T05:04:57Z	NA	NA
SRR6808589	u261105	6,43	u261105	zayed2022.155SUR1QQSS13_1_k119_109177|Pisuviricota	79,3	6,4e-42	KLSDDVNLAGLDGVIGVNAINFSTSAGWPLKGPKTQFVELSDRHVEGISCPRDVSPEILAEVTRMEKCLLEGKAINTVFKASMKDEPTKSTKKTGRVFAAANFPFVFLVRKYYLTLSAAFQRNKVATECAVGTVVQSPEWTELFEHIGKHGWDRAIAGDYAKFDGKMSPQFMLMAFKVLIDMAEKSGNYDEDDLKIMRGIATEISYPTYDYFGTLVQFFGSNPSGHPLTVVINSIVN	SAMN08443703	marine sediment metagenome	shipshapeSlasher	2018-03-06T05:04:57Z	NA	NA
SRR6808589	u261105	5,00	u261105	zayed2022.155SUR1QQSS13_1_k119_109177|Pisuviricota	79,3	6,4e-42	KISDDVNLAGLDGVCGVNAMNFTTSIGFPFRGPKTQIVEKSDRIVEGVSCPRDVDQKILDEIARMEATLLEGNAINAIFKGALKDEPTKLTKDKVRVFAAANMPFVMLVRKYFLTLAAMCQRNKIITECAVGTVVQSPEWTELFEHIGQHGWNRAIAGDYAKFDGRMSPEFMLMAFKLLIELAEKSGNYDADDLVIMRGIASEISYPTYDYFGTLVQFMGSNPSGHPLTVVINSLVN	SAMN08443703	marine sediment metagenome	shipshapeSlasher	2018-03-06T05:04:57Z	NA	NA
SRR6808589	u261105	21,86	u261105	zayed2022.155SUR1QQSS13_1_k119_109177|Pisuviricota	79,3	6,4e-42	KISDDANLAGLDGVLGINAMNFTTSTGFPLKGPKTQYVEKSDRVVEGISCPRDVDPLILEEVAAMEAALLKGESINAIFKGSLKDEPTKLTKDKVRVFAAANMPFVMLVRKYFLTLAALCQRNKTITECAVGTVVQSPEWTELFEHIGKHGWDRAIAGDYAKFDGRMSPQFMLMAFKLLITLAEKSGNYDADDLTIMRGIATEISYPTYDYFGTLVQFMGSNPSGHPLTVVINSLVN	SAMN08443703	marine sediment metagenome	shipshapeSlasher	2018-03-06T05:04:57Z	NA	NA
SRR6808589	u261105	138,28	u261105	zayed2022.155SUR1QQSS13_1_k119_109177|Pisuviricota	79,3	6,4e-42	KLDLDNVLAGIDGVTGINSMEFSTSAGVPFRGKKTQFVVKSDRFVEGVSCPRDVDPLILEEIEYMRSELAAGRRINTPFKAALKDEPTKTTKTKVRVFAGSNMPMTMLVREYFLTLSALMQENKKLFECAVGLNVYSPEWTDLMKHIYKYGDDRIIAGDYKAFDTRMSPRFMLAAFKILITIAEKSGNYDEEDLMVMKGIAAEITNPTYDYFGTFIQFFGSNPSGHPLTVVINSLVN	SAMN08443703	marine sediment metagenome	shipshapeSlasher	2018-03-06T05:04:57Z	NA	NA
SRR6808589	u261105	7,66	u261105	zayed2022.155SUR1QQSS13_1_k119_109177|Pisuviricota	79,3	6,4e-42	KISDDVNLAGLDGVLGLNAMNFTTSVGFPGKGPKTQYVEKSDRMVEGISCPRDVDPVILEEIAKMEKQLLAGKSINAIFKASLKDEPTKMTKDKVRVFAAANMPFVMLVRKYFLTLAALVQRNKLITECAVGTVVQSPEWTELFQHIGKHGWDRAIAGDYAKFDGRMSPQFMLAAFKLLIKLAEKSGNYDEDDLTIMRGIATEISYPTYDYFGTLVQFMGSNPSGHPLTVVINSFVN	SAMN08443703	marine sediment metagenome	shipshapeSlasher	2018-03-06T05:04:57Z	NA	NA
SRR6808589	u261105	10,77	u261105	zayed2022.155SUR1QQSS13_1_k119_109177|Pisuviricota	79,3	6,4e-42	KISIDANLAGLDGVIGFNAMNFSTSIGFPGKGPKTQFVEKSDRHVDGISCPRDVDPLIIEEMQKLEAMLLNGESINTVFKASLKDEPTKLGKDKVRVFAAANMPFVMIVRKYFLSLAALVQRNKITTECAVGTVVQSPEWTELFRHIGKHGWDRAIAGDYAKFDGRMSPQFMSAAFKLLIKLAEKSGNYDEDDLTIMRGIATEITYPTYDYFGTLVQFFGSNPSGHPLTVVINSFVN	SAMN08443703	marine sediment metagenome	shipshapeSlasher	2018-03-06T05:04:57Z	NA	NA
SRR6401741	u261105	11,57	u261105	zayed2022.155SUR1QQSS13_1_k119_109177|Pisuviricota	79,3	6,4e-42	KISDDANLAGLDGVVGVNAMNFSTSMGFPLKGPKTQVVEKSDRQVPGISCPRDVDPSILAEIAAMEAALLKGESINAIFKGSLKDEPTKLTKDKVRVFAAANMPFVMLVRKYFLTLAALCQRNKTITECAVGTVVQSPEWTELFEHIGKHGWDRAIAGDYAKFDARMSPQFMLMAFKLLITLAEKSGNYDADDLTIMRGIATEISYPTYDYFGTLVKFMGSNPSGHPLTVVINSLVN	SAMN08219409	marine metagenome	shipshapeSlasher	2017-12-21T05:52:37Z	1.51198e+16	-3.38472e+16
SRR6401741	u261105	110,54	u261105	zayed2022.155SUR1QQSS13_1_k119_109177|Pisuviricota	79,3	6,4e-42	KISDDVNLAGLDGVLGINAMNFSTSIGFPGKGPKTQFVEKSDRKVGGISCPRDIDPMILEEIKKMEAMLLSGKSINTVYKASLKDEPTKLSKDKVRVFAAANMAFVMLVRKYFLSLAALVQRNKTATECAVGTVVQSPEWTELFEHIGKHGWERAIAGDYAKFDGRMSPQFMSAAFKLLIKLAERSGNYDEDDLIIMRGIATEITYPTYDYFGTLVQFFGSNPSGHPLTVIINSFVN	SAMN08219409	marine metagenome	shipshapeSlasher	2017-12-21T05:52:37Z	1.51198e+16	-3.38472e+16
SRR6401741	u261105	7,63	u261105	zayed2022.155SUR1QQSS13_1_k119_109177|Pisuviricota	79,3	6,4e-42	KLSDDVNLAGLDGVIGVNAINFSTSAGWPLKGPKTQFVELSDRFVEGISCPRDVSPEILAEVTRMEKCLLEGKAINTVFKASMKDEPTKSTKKTGRVFAAANFPFVFLVRKYYLTLSAAYQRNKVATECAVGTVVQSPEWTELFEHIGKHGWDRAIAGDYAKFDGKMSPQFMLMAFKVLIDMAEKSGNYDEDDLKIMRGIATEISYPTYDYFGTLVQFFGSNPSGHPLTVVINSIVN	SAMN08219409	marine metagenome	shipshapeSlasher	2017-12-21T05:52:37Z	1.51198e+16	-3.38472e+16
SRR6401741	u261105	605,19	u261105	zayed2022.155SUR1QQSS13_1_k119_109177|Pisuviricota	79,3	6,4e-42	KISDDANLAGLDGVLGINAMNFSTSVGFPLKGPKTQFVEKSDRVVPGISCPRDVDPEILAAVAEMEALLLKGKSINTVFKASLKDEPTKLEKDKVRVFAAASMPFVMLVRKYFLSIAALVQRNKIATECAVGTVVQSPEWTELFRHIGKHGWDRAIAGDYAKFDGRMSPQFMLAAFKLLIKLAERSGNYDEDDLFIMRGIATEISYPTYDYFGTLVQFMGSNPSGHPLTVVVNSFVN	SAMN08219409	marine metagenome	shipshapeSlasher	2017-12-21T05:52:37Z	1.51198e+16	-3.38472e+16
SRR6401741	u261105	5,94	u261105	zayed2022.155SUR1QQSS13_1_k119_109177|Pisuviricota	79,3	6,4e-42	KISDDANLAGLDGVLGINAMNFSTSVGFPGKGPKTQYVDKSDRKVEGISCPRDVDPMILEEIEKMEKQLLAGKSINTIFKASLKDEPTKITKDKVRVFAAANMPFVMLVRKYFLTLAALVQRNKIITECAVGTVVQSPEWTELFEHIGKHGWDRAIAGDYAKFDGRMSPQFMLAAFKLLIKLAEKSGNYDEDDLTIMRGIATEISYPTYDYFGTLVQFMGSNPSGHPLTVVINSLVN	SAMN08219409	marine metagenome	shipshapeSlasher	2017-12-21T05:52:37Z	1.51198e+16	-3.38472e+16
SRR6401741	u261105	4,36	u261105	zayed2022.155SUR1QQSS13_1_k119_109177|Pisuviricota	79,3	6,4e-42	KISDDVNLAGLDGVLGLNAMNFSTSIGFPGKGAKTQFVDKSDRSVEGISCPRDVDPMILEEIKKMEAKLLAGESINTVFKASLKDEPTKMTKDKVRVFAAANMPFVMLVRKYFLTLAALVQRNKIATECAVGTVVQSPEWTELFRHIGKHGWDRAIAGDYAKFDGRMSPQFMLAAFKLLIKLAERSGNYEEDDLIIMRGIATEISYPTYDYFGTLVQFMGSNPSGHPLTVVINSFVN	SAMN08219409	marine metagenome	shipshapeSlasher	2017-12-21T05:52:37Z	1.51198e+16	-3.38472e+16
SRR6401741	u261105	6,82	u261105	zayed2022.155SUR1QQSS13_1_k119_109177|Pisuviricota	79,3	6,4e-42	KISDDANLAGLDGVLGFNAMNFSTSIGFPGKGAKTQFVEKSDRFVEGISCPRDVDPMILEEIKKMEAKLLAGESINTVFKASLKDEPTKMTKDKVRVFAAANMPFVMLVRKYFLSLAALVQRNKIATECAVGTVVQSPEWTELFEHIGKHGWDRAIAGDYAKFDGRMSPQFMLAAFKLLIKLAEKSGNYEQDDLIIMRGIATEISYPTYDYFGTLVQFMGSNPSGHPLTVVINSLVN	SAMN08219409	marine metagenome	shipshapeSlasher	2017-12-21T05:52:37Z	1.51198e+16	-3.38472e+16
SRR6401741	u261105	59,29	u261105	zayed2022.155SUR1QQSS13_1_k119_109177|Pisuviricota	79,3	6,4e-42	KISDDANLAGLDGVLGVNAMNFSTSMGFPFKGPKTQYVEKSDRQVEGISCPRDVDPMILEEVARLEQLLLEGKSINTVFKGSLKDEPTKLNKDKVRIFAAANMPFVFLVRKYYLSLAALFQRNKTITECAVGTVVQSPEWTELYEHIGKFGWDRAIAGDYAKFDGRMSPEFMFMAFKILITLAEKSGNYDADDLIIMRGIASEITYPTYDYFGTLVQFFGSNPSGHPLTVIINSIVN	SAMN08219409	marine metagenome	shipshapeSlasher	2017-12-21T05:52:37Z	1.51198e+16	-3.38472e+16
SRR6401741	u261105	14,18	u261105	zayed2022.155SUR1QQSS13_1_k119_109177|Pisuviricota	79,3	6,4e-42	KISVDVNLAGLDGVLGINAMNFKTAIGFPGKGPKTNVVEKSDRVVEGVSCPRDVDPMILEEIESLKEKLRNGVSINTVFKGSLKDEPTKMTKKKVRVFAAANMPFVMLVREYFLSIAALVQRNKIVTECAVGTVVQSPEWTELYNHIGKYGWDRAIAGDYAKFDGRMSPQFMLAAFKLLISIAEKSGNYDEDDLIIMRGIASEISYPTYDYFGTLVQFFGSNPSGHPLTVIINSFVN	SAMN08219409	marine metagenome	shipshapeSlasher	2017-12-21T05:52:37Z	1.51198e+16	-3.38472e+16
SRR6401741	u261105	5,56	u261105	zayed2022.155SUR1QQSS13_1_k119_109177|Pisuviricota	79,3	6,4e-42	KISDDVNLAGLDGVLGLNAMNFSTSIGFPGKGAKTQFVEKSDRFVEGISCPRDVDPMILEEIAKMEAKLLAGESINTVFKASLKDEPTKITKDKVRVFAAANMPFVMLVRKYFLTLAALVQRNKIATECAVGTVVQSPEWTELFEHIGKHGWDRAIAGDYAKFDGRMSPQFMLAAFKLLIKLAEKSGNYDKDDLIIMRGIATEISYPTYDYFGTLVQFMGSNPSGHPLTVVINSLVN	SAMN08219409	marine metagenome	shipshapeSlasher	2017-12-21T05:52:37Z	1.51198e+16	-3.38472e+16
SRR5208543	u261105	33,03	u261105	zayed2022.155SUR1QQSS13_1_k119_109177|Pisuviricota	79,3	6,4e-42	KISDDANLAGLDGVLGVNAMNFSTSMGFPFKGPKTQYVEKSDRQVEGISCPRDVDPMILEEVARLEQLLLEGKSINTVFKGSLKDEPTKLNKDKVRIFAAANMPFVFLVRKYYLSLAALFQRNKTITECAVGTVVQSPEWTELYEHIGKFGWDRAIAGDYAKFDGRMSPEFMFMAFKILITLAEKSGNYDADDLIIMRGIASEITYPTYDYFGTLVQFFGSNPSGHPLTVIINSIVN	SAMN06267369	freshwater metagenome	shipshapeSlasher	2017-01-27T04:44:22Z	-7536330000000000	3.9283e+16
SRR5208543	u261105	37,58	u261105	zayed2022.155SUR1QQSS13_1_k119_109177|Pisuviricota	79,3	6,4e-42	KISNDANLAGLDGVLGINAMNFSTSVGFPGKGPKTQFVDKSDRKVEGISCPRDVDPMILEEVEKMEKQLLAGKSINTIFKASLKDEPTKMSKDKVRVFAAANMPFVMLVRKYFLTLAALVQRNKIITECAVGTIVQSPEWTELFQHIGKHGWDRAIAGDYARFDIRMSPQFMLAAFKLLIKLAEKSGNYDEDDLTIMRGIATEISYPTYDYFGTLVQFMGSNPSGHPLTVVINSFVN	SAMN06267369	freshwater metagenome	shipshapeSlasher	2017-01-27T04:44:22Z	-7536330000000000	3.9283e+16
SRR5208543	u261105	4,81	u261105	zayed2022.155SUR1QQSS13_1_k119_109177|Pisuviricota	79,3	6,4e-42	KISDDVNLAGLDGVLGINAMNFSTSVGFPGKGAKTQFVEKSDRHVGGISCPRDVDPIILEEIKKMEAKLLAGESINTVFKASLKDEPTKISKDKVRVFAAANMPFVMLVRKYFLSLAALVQRNKVATECAVGTVVQSPEWTELFQHIGKHGWERAIAGDYAKFDGRMSPQFMLAAFKLLIKLAERSGNYGEDDLIIMRGIATEISYPTYDYFGTLVQFMGSNPSGHPLTVIINSFVN	SAMN06267369	freshwater metagenome	shipshapeSlasher	2017-01-27T04:44:22Z	-7536330000000000	3.9283e+16
SRR5208543	u261105	443,42	u261105	zayed2022.155SUR1QQSS13_1_k119_109177|Pisuviricota	79,3	6,4e-42	KISDDANLAGMDGVVGVNAMNFSTSVGFPGKGPKTQYVEKSDRKVEGISCPRDVDPMILDEVRKMEEKLLTGESINTVFKASLKDEPTKMTKDKVRVFAAANFAFVFLVRRYFLTLAALVQRNKVVTECAVGTVVQSPEWTELFEHIGKHGWDRAIAGDYAKFDGRMSPQFMSAAFKILINLAEKSGNYDEDDLTVMRGIATEITYPTYDYFGTLVQFMGSNPSGHPLTVVINSVVN	SAMN06267369	freshwater metagenome	shipshapeSlasher	2017-01-27T04:44:22Z	-7536330000000000	3.9283e+16
SRR5208543	u261105	8,15	u261105	zayed2022.155SUR1QQSS13_1_k119_109177|Pisuviricota	79,3	6,4e-42	KLDDDVVLAGLDGAIGINAMNFATACGFPLSGPKTTLVSKSERIVEGISCPRDIDPKVLEEVKKLEETLLDGNRINTVFKASLKDEPTKIGKKKVRVFAGCNIYFIMLVRKYFLSISALMQQNKEVFECAVGLNVESPEWTKMMKHVYKHGVDRVVAGDYKSFDGRMSPRFMLASFKILINLAELSGNYDADDLTIMRGIATEICSPTYDYFGTLVQFYGSNPSGHPLTVVTNSLVN	SAMN06267369	freshwater metagenome	shipshapeSlasher	2017-01-27T04:44:22Z	-7536330000000000	3.9283e+16
SRR5208543	u261105	11,40	u261105	zayed2022.155SUR1QQSS13_1_k119_109177|Pisuviricota	79,3	6,4e-42	KLDDDVVLAGLDGVVGINAMNFATACGFPLSGPKTTLVSKSERIVEGISCPRDIDPKVLEEVKKLEETLLDGNRINTVFKASLKDEPTKIGKKKVRVFAGCNIYFIMLVRKYFLSISALMQQNKEVFECAVGLNVESPEWTKMMKHVYKHGVDRVVAGDYKSFDGRMSPRFMLASFKILINLAELSGNYDADDLTIMRGIATEICSPTYDYFGTLVQFYGSNPSGHPLTVVTNSLVN	SAMN06267369	freshwater metagenome	shipshapeSlasher	2017-01-27T04:44:22Z	-7536330000000000	3.9283e+16
SRR5208543	u261105	2,06	u261105	zayed2022.155SUR1QQSS13_1_k119_109177|Pisuviricota	79,3	6,4e-42	KISDDVNLAGLDGVLGLNAMNFTTSVGFPGKGPKTQYVEKSDRMVEGISCPRDVDPVILEEIARMEKQLLAGKSINAIFKASLKDEPTKITKDKVRVFAAANMPFVMLVRKYFLTLAALVQRNKIITECAVGTVVQSPEWTELFQHIGKHGWDRAIAGDYAKFDGRMSPQFMLAAFKLLIKLAEKSGNYDEDDLIIMRGIATEISYPTYDYFGTLVQFMGSNPSGHPLTVVINSLVN	SAMN06267369	freshwater metagenome	shipshapeSlasher	2017-01-27T04:44:22Z	-7536330000000000	3.9283e+16
SRR5208543	u261105	28,07	u261105	zayed2022.155SUR1QQSS13_1_k119_109177|Pisuviricota	79,3	6,4e-42	KISDDANLAGMDGVIGVNAMNFSTSVGFPGKGPKTQYVEKSDRKVEGISCPRDVDPMILDEVRKMEERLLTGESINAIFKASLKDEPIKMTKDKVRVFAAANFAFVFLVRKYYLTLAALVQRNKLVTECAVGTVVQSPEWTELYEHIGKHGWDRAIAGDYAKFDGRMSPQFMSAAFKILINLAEKSGNYGEDDLIIMRGIATEITYPTYDYFGTLVQFMGSNPSGHPLTVVINSVVN	SAMN06267369	freshwater metagenome	shipshapeSlasher	2017-01-27T04:44:22Z	-7536330000000000	3.9283e+16
SRR6049460	u261105	53,56	u261105	zayed2022.155SUR1QQSS13_1_k119_109177|Pisuviricota	79,3	6,4e-42	KISDDANLAGLDGVLGVNAMNFSTSMGFPFKGPKTQYVEKSDRQVEGISCPRDVDPMILEEVARLEQLLLEGKSINTVFKGSLKDEPTKLNKDKVRIFAAANMPFVFLVRKYYLSLAALFQRNKTITECAVGTVVQSPEWTELYEHIGKFGWDRAIAGDYAKFDGRMSPEFMFMAFKILITLAEKSGNYDADDLIIMRGIASEITYPTYDYFGTLVQFFGSNPSGHPLTVIINSIVN	SAMN07631277	freshwater metagenome	shipshapeSlasher	2017-09-18T23:48:20Z	-7536330000000000	3.9283e+16
SRR6049460	u261105	360,22	u261105	zayed2022.155SUR1QQSS13_1_k119_109177|Pisuviricota	79,3	6,4e-42	KISDDANLAGMDGVVGVNAMNFSTSVGFPGKGPKTQYVEKSDRKVEGISCPRDVDPMILDEVRKMEEKLLTGESINTVFKASLKDEPTKMTKDKVRVFAAANFAFVFLVRRYFLTLAALVQRNKVITECAVGTVVQSPEWTELFEHIGKHGWDRAIAGDYAKFDGRMSPQFMSAAFKILINLAEKSGNYDEDDLTVMRGIATEITYPTYDYFGTLVQFMGSNPSGHPLTVVINSVVN	SAMN07631277	freshwater metagenome	shipshapeSlasher	2017-09-18T23:48:20Z	-7536330000000000	3.9283e+16
SRR6049460	u261105	28,83	u261105	zayed2022.155SUR1QQSS13_1_k119_109177|Pisuviricota	79,3	6,4e-42	KISNDANLAGLDGVLGINAMNFSTSVGFPGKGPKTQFVDKSDRKVEGISCPRDVDPMILEEVEKMEKQLLAGKSINTIFKASLKDEPTKMSKDKVRVFAAANMPFVMLVRKYFLTLAALVQRNKIITECAVGTIVQSPEWTELFQHIGKHGWDRAIAGDYARFDIRMSPQFMLAAFKLLIKLAEKSGNYDEDDLTIMRGIATEISYPTYDYFGTLVQFMGSNPSGHPLTVVINSFVN	SAMN07631277	freshwater metagenome	shipshapeSlasher	2017-09-18T23:48:20Z	-7536330000000000	3.9283e+16
SRR6049460	u261105	4,11	u261105	zayed2022.155SUR1QQSS13_1_k119_109177|Pisuviricota	79,3	6,4e-42	KISDDVNLAGLDGVLGINAMNFSTSVGFPGKGAKTQFVEKSDRHVGGISCPRDVDPIILEEIKKMEAKLLAGESINTVFKASLKDEPTKISKDKVRVFAAANMPFVMLVRKYFLSLAALVQRNKVATECAVGTVVQSPEWTELFQHIGKHGWERAIAGDYAKFDGRMSPQFMLAAFKLLIKLAERSGNYGEDDLIIMRGIATEISYPTYDYFGTLVQFMGSNPSGHPLTVIINSFVN	SAMN07631277	freshwater metagenome	shipshapeSlasher	2017-09-18T23:48:20Z	-7536330000000000	3.9283e+16
SRR6049460	u261105	3,11	u261105	zayed2022.155SUR1QQSS13_1_k119_109177|Pisuviricota	79,3	6,4e-42	KISDDVNLAGLDGVLGLNAMNFTTSVGFPGKGPKTQYVEKSDRMVEGISCPRDVDPVILEEIARMEKQLLAGKSINAIFKASLKDEPTKITKDKVRVFAAANMPFVMLVRKYFLTLAALVQRNKIITECAVGTVVQSPEWTELFQHIGKHGWDRAIAGDYAKFDGRMSPQFMLAAFKLLIKLAEKSGNYDEDDLTIMRGIATEISYPTYDYFGTLVQFMGSNPSGHPLTVVINSLVN	SAMN07631277	freshwater metagenome	shipshapeSlasher	2017-09-18T23:48:20Z	-7536330000000000	3.9283e+16
SRR6049460	u261105	6,44	u261105	zayed2022.155SUR1QQSS13_1_k119_109177|Pisuviricota	79,3	6,4e-42	KLDDDVVLAGLDGAIGINAMNFATACGFPLSGPKTTLVSKSERIVEGISCPRDIDPKVLEEVKKLEETLLDGNRINTVFKASLKDEPTKIGKKKVRVFAGCNIYFIMLVRKYFLSISALMQQNKEVFECAVGLNVESPEWTKMMKHVYKHGVDRVVAGDYKSFDGRMSPRFMLASFKILINLAELSGNYDADDLTIMRGIATEICSPTYDYFGTLVQFYGSNPSGHPLTVVTNSLVN	SAMN07631277	freshwater metagenome	shipshapeSlasher	2017-09-18T23:48:20Z	-7536330000000000	3.9283e+16
SRR5830078	u261105	23,11	u261105	zayed2022.155SUR1QQSS13_1_k119_109177|Pisuviricota	79,3	6,4e-42	KISDDVNLAGLDGVLGINAMNFSTNIGFPGLGPKTQFVSKSDRIVEGIACPRNVDPMILKQISSMEARLLAGESINSIFKSSLKDTPTKLTADKVRVFAAANMPFVMLVRKYFLTLAALVQRNKIATECAVGTVVQSPEWTELFEHIGKHGWDRAIAGDYAKFDGRMSPQFMLAAFKLLIKLAERSGNYDPDDLIIMRGIATEISYPTYDYFGTLVQFMGSNPSGHPLTVVINSFVN	SAMN06264352	aquatic metagenome	shipshapeSlasher	2017-07-16T12:24:04Z	-7618110000000000	3.71043e+16
SRR5830078	u261105	13,88	u261105	zayed2022.155SUR1QQSS13_1_k119_109177|Pisuviricota	79,3	6,4e-42	KISTDANLAGLDGVLGVNAMNFSTSIGFPGKGAKTQFVEKSDRHVEGIACPRDVHPMILEEISKMEAKLLTGESINTIFKASLKDEPTKMSKDKVRVFAAANMPFVMLVRKYFLSLAALVQRNKIATECAVGTVVQSPEWTELFRHIGKHGWERAIAGDYAKFDGRMSPQFMLAAFKLLIKLAEKSENYDQDDLIIMRGIATEISYPTYDYFGTLVQFMGSNPSGHPLTVVINSFVN	SAMN06264352	aquatic metagenome	shipshapeSlasher	2017-07-16T12:24:04Z	-7618110000000000	3.71043e+16
SRR5830078	u261105	4,52	u261105	zayed2022.155SUR1QQSS13_1_k119_109177|Pisuviricota	79,3	6,4e-42	KLDDDVVLAGLDGVVGINAMNFATACGFPLSGPKTTLVSKSERIVEGISCPRDIDPKVLEEIKKLEETLLDGNRINTVFKASLKDEPTKIGKKKVRVFAGCNIYFIMLVRKYFLSISALMQQNKEVFECAVGLNVESPEWTKMMKHVYKHGVDRVVAGDYKSFDGRMSPRFMLASFKILINLAELSGNYDADDLTIMRGIATEICSPTYDYFGTLVQFYGSNPSGHPLTVVTNSLVN	SAMN06264352	aquatic metagenome	shipshapeSlasher	2017-07-16T12:24:04Z	-7618110000000000	3.71043e+16
SRR3719719	u261105	22,60	u261105	zayed2022.155SUR1QQSS13_1_k119_109177|Pisuviricota	79,3	6,4e-42	KLEDDVVLAGLDGVVGINSMNFSTACGFPMVGPKTKVVSISKRKVEGISCPRDIDPKVLVEIEKLEQTLLSGDRINAIFKASLKDEPTKIGKKKVRVFAGSNIYFIMLVRKYYLSISALMQTNKEIFECAVGLNVESPEWTTMMKSIYKYGEDRVVAGDYKSFDGRMSPRFMLASFKILINLAEVSGNYDRDDLIIMRGIATEICSPTYDYFGTILQFYGSNPSGHPLTVVTNSLVN	SAMN05224516	marine metagenome	shipshapeSlasher	2016-06-26T08:30:14Z	-1.235e+16	4.86e+16
SRR6049218	u261105	57,82	u261105	zayed2022.155SUR1QQSS13_1_k119_109177|Pisuviricota	79,3	6,4e-42	KISDDANLAGLDGVLGVNAMNFSTSMGFPFKGPKTQYVEKSDRQVEGISCPRDVDPMILEEVARLEQLLLEGKSINTVFKGSLKDEPTKLNKDKVRIFAAANMPFVFLVRKYYLSLAALFQRNKTITECAVGTVVQSPEWTELYEHIGKFGWDRAIAGDYAKFDGRMSPEFMFMAFKILITLAEKSGNYDADDLIIMRGIASEITYPTYDYFGTLVQFFGSNPSGHPLTVIINSIVN	SAMN07631426	freshwater metagenome	shipshapeSlasher	2017-09-18T19:10:21Z	-7536330000000000	3.9283e+16
SRR6049218	u261105	16,60	u261105	zayed2022.155SUR1QQSS13_1_k119_109177|Pisuviricota	79,3	6,4e-42	KLDDDVVLAGLDGVTGINAMNFATACGFPLSGPKTTLVSKSDRIVEGISCPRDIDPKVLEEIKKLEETLLDGNRINTVFKASLKDEPTKIGKTKVRVFAGCNIYFIMLVRKYFLSISALMQQNKEVFECAVGLNVESPEWTKMMKHVYKHGVDRVVAGDYKSFDGRMSPRFMLASFKILINLAELSGNYDADDLTVMRGIATEISSPTYDYFGTLVQFYGSNPSGHPLTVVTNSLVN	SAMN07631426	freshwater metagenome	shipshapeSlasher	2017-09-18T19:10:21Z	-7536330000000000	3.9283e+16
SRR6049218	u261105	15,47	u261105	zayed2022.155SUR1QQSS13_1_k119_109177|Pisuviricota	79,3	6,4e-42	KISDDVNLAGLDGVLGINAMNFSTSVGFPGKGAKTQFVEKSDRHVGGISCPRDVDPIILEEIKKMEAKLLAGESINTVFKASLKDEPTKISKDKVRVFAAANMPFVMLVRKYFLSLAALVQRNKVATECAVGTVVQSPEWTELFQHIGKHGWERAIAGDYAKFDGRMSPQFMLAAFKLLIKLAERSGNYGEDDLIIMRGIATEISYPTYDYFGTLVQFMGSNPSGHPLTVIINSFVN	SAMN07631426	freshwater metagenome	shipshapeSlasher	2017-09-18T19:10:21Z	-7536330000000000	3.9283e+16
SRR6049218	u261105	41,21	u261105	zayed2022.155SUR1QQSS13_1_k119_109177|Pisuviricota	79,3	6,4e-42	KISDDVNLAGLDGVLGINAMNFSTNIGFPGLGPKTQFVSKSDRIVEGIACPRNVDPMILKQISSMEARLLAGESINSIFKSSLKDTPTKLTADKVRVFAAANMPFVMLVRKYFLTLAALVQRNKIATECAVGTVVQSPEWTELFEHIGKHGWDRAIAGDYAKFDGRMSPQFMLAAFKLLIKLAERSGNYDPDDLIIMRGIATEISYPTYDYFGTLVQFMGSNPSGHPLTVVINSFVN	SAMN07631426	freshwater metagenome	shipshapeSlasher	2017-09-18T19:10:21Z	-7536330000000000	3.9283e+16
SRR6049218	u261105	19,02	u261105	zayed2022.155SUR1QQSS13_1_k119_109177|Pisuviricota	79,3	6,4e-42	KLSDDIVLAGLDGATGINAMNFATACGFPMSGPKTKLVSKSSREVEGISCPRDIDPKVLEEIKKLEETLLKGNRINAVFKASLKDEPTKIGKTKVRVFAGSNIYFIMLVRKYFLTISALMQKNKEVFECAVGLNVESPEWTTMMKHVYKHGEDRVVAGDYKSFDGRMSPRFMLASFKILINLAKRSGHYDADDLMIMRGIATEICSPTYDYFGTLVQFCGSNPSGHPLTVVTNSLVN	SAMN07631426	freshwater metagenome	shipshapeSlasher	2017-09-18T19:10:21Z	-7536330000000000	3.9283e+16
SRR6049218	u261105	44,77	u261105	zayed2022.155SUR1QQSS13_1_k119_109177|Pisuviricota	79,3	6,4e-42	KISDDVNLAGLDGVLGINAMNFSTSVGFPRKGPKTQFVEKSNRVVDGISCPRDVDPMILDEIAKMEAQLRTGKQINAPFKASLKDEPTKLTKTKVRVFAAANMPFVMLVRKYFLSLAALVQRNKIATECAVGTIVQSPEWTDLFRHIGKHGWERGIAGDYAKFDGRMSPQFMLAAFKMLIKLAEKSGNYEADDLIIMRGIATEISYPTYDYFGTLVQFTGSNPSGHPLTVVINSFVN	SAMN07631426	freshwater metagenome	shipshapeSlasher	2017-09-18T19:10:21Z	-7536330000000000	3.9283e+16
SRR3402058	u261105	30,89	u261105	zayed2022.155SUR1QQSS13_1_k119_109177|Pisuviricota	79,3	6,4e-42	KLDDDVVLAGLDGVIGINAMNFATACGFPLSGPKTTLVSKSERIVEGISCPRDIDPKVLEEVKKLEETLLDGNRINTVFKASLKDEPTKIGKKKVRVFAGCNIYFIMLVRKYFLSISALMQQNKEVFECAVGLNVESPEWTKMMKHVYKHGVDRVVAGDYKSFDGRMSPRFMLASFKILINLAELSGNYDADDLTIMRGIATEICSPTYDYFGTLVQFYGSNPSGHPLTVVTNSLVN	SAMN04625971	invertebrate metagenome	shipshapeSlasher	2016-04-19T14:16:01Z	1.091e+16	2.14833e+16
SRR3402058	u261105	24,24	u261105	zayed2022.155SUR1QQSS13_1_k119_109177|Pisuviricota	79,3	6,4e-42	KISDDANLAGLDGVLGINAMNFSTSVGFPLKGPKTQFVEKSDRVVPGISCPRDVDPEILAAVAEMEALLLKGKSINTVFKASLKDEPTKLKKDKVRVFAAANMPFVMLVRKYFLSIAALVQRNKIATECAVGTVVQSPEWTELFRHIGKHGWDRAIAGDYAKFDGRMSPQFMLAAFKLLIKLAERSGNYDEDDLFIMRGIATEISYPTYDYFGTLVQFMGSNPSGHPLTVVVNSFVN	SAMN04625971	invertebrate metagenome	shipshapeSlasher	2016-04-19T14:16:01Z	1.091e+16	2.14833e+16
SRR3402058	u261105	10,77	u261105	zayed2022.155SUR1QQSS13_1_k119_109177|Pisuviricota	79,3	6,4e-42	KISDDANLAGMDGVVGVNAMNFSTSVGFPGKGPKTQYVEKSDRKVEGISCPRDVDPMILDEVRKMEERLLTGESINTIFKASLKDEPTKMTKDKVRVFAAANFAFVFLVRRYFLTLAALVQRNKVVTECAVGTVVQSPEWTELFEHIGKHGWDRAIAGDYAKFDGRMSPQFMSAAFKILINLAEKSGNYDEDDLTIMRGIATEITYPTYDYFGTLVQFMGSNPSGHPLTVVINSFVN	SAMN04625971	invertebrate metagenome	shipshapeSlasher	2016-04-19T14:16:01Z	1.091e+16	2.14833e+16
SRR7086280	u261105	116,15	u261105	zayed2022.155SUR1QQSS13_1_k119_109177|Pisuviricota	79,3	6,4e-42	KISDDINLAGADGVLGLNAMNFATSIGFPLKGPKTKYVTKSDRVVEGITCVRDMDPLIMEEVARLEAELLAGRSINTVFKAALKDEPGKLSKDKQRVFAAANTAFVILVRRYFLTIAALVQRNKEITECAVGTVVQSPEWTELYNHIGKNGWDRAIAGDYAKFDGRMSVQFMLMSFKLMIKIAEKSEKYDVDDITIMTGIASEISYPTYDYFGTIVQFFGSNPSGHPMTVVVNSLVN	SAMN08778007	estuary metagenome	shipshapeSlasher	2018-05-01T05:28:01Z	-1.23946e+16	4.627e+16
SRR7086280	u261105	5,04	u261105	zayed2022.155SUR1QQSS13_1_k119_109177|Pisuviricota	79,3	6,4e-42	KLSDDVNLAGLDGVLGINAINFATSVGWPNKGPKTQFVEKSDRFVEGISCPRDVDPSILEEVARYEEMLLNGESINAVFKASLKDEPTKNGKDKVRVFAAANFPFVFLVRKYFLSLAALMQRNKQVTECAVGTVVQSPEWTELFEHIGKFGWDRAIAGDYAKFDARMSVHFMLMAFKLLIKVAETSGNYDEDDLKIMRGIASEISYPTYDYFGTLLQFIGSNPSGHPLTVVINSIVN	SAMN08778007	estuary metagenome	shipshapeSlasher	2018-05-01T05:28:01Z	-1.23946e+16	4.627e+16
SRR3401912	u261105	2397,59	u261105	zayed2022.155SUR1QQSS13_1_k119_109177|Pisuviricota	79,3	6,4e-42	KLDDDVVLAGLDGVIGINAMNFATACGFPLSGPKTTLVSKSERIVEGISCPRDIDPKVLEEVKKLEETLLDGNRINTVFKASLKDEPTKIGKKKVRVFAGCNIYFIMLVRKYFLSISALMQQNKEVFECAVGLNVESPEWTKMMKHVYKHGVDRVVAGDYKSFDGRMSPRFMLASFKILINLAELSGNYDADDLTIMRGIATEICSPTYDYFGTLVQFYGSNPSGHPLTVVTNSLVN	SAMN04625961	invertebrate metagenome	shipshapeSlasher	2016-04-19T13:16:51Z	1.091e+16	2.14833e+16
SRR3401912	u261105	267,66	u261105	zayed2022.155SUR1QQSS13_1_k119_109177|Pisuviricota	79,3	6,4e-42	KISDDANLAGMDGVVGVNAMNFSTSVGFPGKGPKTQYVEKSDRKVEGISCPRDVDPMILDEVRKMEERLLTGESINTIFKASLKDEPTKMTKDKVRVFAAANFAFVFLVRRHFLTLAALVQRNKVVTECAVGTVVQSPEWTELFEHIGKHGWDRAIAGDYAKFDGRMSPQFMSAAFKILINLAEKSGNYDEDDLTIMRGIATEITYPTYDYFGTLVQFMGSNPSGHPLTVVINSFVN	SAMN04625961	invertebrate metagenome	shipshapeSlasher	2016-04-19T13:16:51Z	1.091e+16	2.14833e+16
SRR3401912	u261105	99,43	u261105	zayed2022.155SUR1QQSS13_1_k119_109177|Pisuviricota	79,3	6,4e-42	KISDDANLAGLDGVLGINAMNFSTSVGFPLKGPKTQFVEKSDRVVPGISCPRDVDPEILAAVAEMEALLLKGKSINTVFKASLKDEPTKLKKDKVRVFAAANMPFVMLVRKYFLSIAALVQRNKIATECAVGTVVQSPEWTELFRHIGKHGWDRAIAGDYAKFDGRMSPQFMLAAFKLLIKLAERSGNYDEDDLFIMRGIATEISYPTYDYFGTLVQFMGSNPSGHPLTVVVNSFVN	SAMN04625961	invertebrate metagenome	shipshapeSlasher	2016-04-19T13:16:51Z	1.091e+16	2.14833e+16
SRR7428103	u261105	8,32	u261105	zayed2022.155SUR1QQSS13_1_k119_109177|Pisuviricota	79,3	6,4e-42	KISDDANLAGLDGVLGINAMNFSTSIGFPGKGAKTQFVQKSDRVVPGISCPRDVDPMILEEISKMEVELLAGRSINTVFKASLKDEPTKLTKDKVRVFAAANMPFVMLVRKYFLTLAALVQRNKIPTECAVGTVVQSPEWTELFKHIGKHGWDRAIAGDYAKFDGRMSPQFMLAAFKLLIKIAERSGNYEEDDLTIMCGIASEISYPTYDYFGTLVQFMGSNPSGHPLTVVINSFVN	SAMN04044562	microbial mat metagenome	shipshapeSlasher	2018-06-26T05:08:36Z	523008500000000	4.34526e+16
SRR7428103	u261105	2,97	u261105	zayed2022.155SUR1QQSS13_1_k119_109177|Pisuviricota	79,3	6,4e-42	KITDDANLAGLDGVLGINAMNFSTSVGFPLKGPKTQYVEKSDRVVEGISCPRDVDPMILEEIAKMEKALLEGKSINAIFKGSLKDEPTKLSKDKVRVFAAANMPFVMLVRKYFLTLAAMCQRNKVITECAVGTVVQSPEWTELFQHIGKYGWDRGIAGDYAKFDGRMSPQFMLMAFKLLIHLAEKSGNYDADDIQIMRGIATEISYPTYDYFGTLVQFMGSNPSGHPLTVIINSLVN	SAMN04044562	microbial mat metagenome	shipshapeSlasher	2018-06-26T05:08:36Z	523008500000000	4.34526e+16
SRR6981017	u261105	6,28	u261105	zayed2022.155SUR1QQSS13_1_k119_109177|Pisuviricota	79,3	6,4e-42	KISDDANLAGLDGVLGVNAMNFSTSMGFPFKGPKTQYVEKSDRQVEGISCPRDVDPMILEEVARLEQLLLEGKSINTVFKGSLKDEPTKLNKDKVRIFAAANMPFVFLVRKYYLSLAALFQRNKTITECAVGTVVQSPEWTELYEHIGKFGWDRAIAGDYAKFDGRMSPEFMFMAFKILITLAEKSGNYDAEDLIIMRGIASEITYPTYDYFGTLVQFFGSNPSGHPLTVIINSIVN	SAMN08778893	salt marsh metagenome	shipshapeSlasher	2018-04-10T23:16:06Z	-8102800000000000	3.1972e+16
SRR6981017	u261105	3,37	u261105	zayed2022.155SUR1QQSS13_1_k119_109177|Pisuviricota	79,3	6,4e-42	KMSIDAVLAGYDGVNGINSMEFGTAAGFPLKGTKRQFVCESQRFVEGISCPRDVDEEILEEVRRIEEELKNGNRINTVFKASLKDEPVKIGKTKVRVFAGSNMPFTMTERKYFLSLSALMQKKKELFECACGVNVYSPEWDELMKGVFRHGKDRIVAGDYKAFDTRMSPRFMLAAFKILIRIAEESENFDEEDLTIMRGIAAEVCNPTYDHFGVLIQFLGSNPSGHPLTVVINSLVN	SAMN08778893	salt marsh metagenome	shipshapeSlasher	2018-04-10T23:16:06Z	-8102800000000000	3.1972e+16
SRR6048938	u261105	56,24	u261105	zayed2022.155SUR1QQSS13_1_k119_109177|Pisuviricota	79,3	6,4e-42	KISDDANLAGLDGVLGVNAMNFSTSMGFPFKGPKTQYVEKSDRQVEGISCPRDVDPMILEEVARLEQLLLEGKSINTVFKGSLKDEPTKLNKDKVRIFAAANMPFVFLVRKYYLSLAALFQRNKTITECAVGTVVQSPEWTELYEHIGKFGWDRAIAGDYAKFDGRMSPEFMFMAFKILITLAEKSGNYDADDLIIMRGIASEITYPTYDYFGTLVQFFGSNPSGHPLTVIINSIVN	SAMN07631422	freshwater metagenome	shipshapeSlasher	2017-09-18T17:18:54Z	-7536330000000000	3.9283e+16
SRR6048938	u261105	40,56	u261105	zayed2022.155SUR1QQSS13_1_k119_109177|Pisuviricota	79,3	6,4e-42	KLEDDVVLAGLDGVLGINAMNFATACGFPMVGPKTNLVSKSDRKVEGISCPRDIEPKVLEEITKLEETLLNGNRINAVFKASLKDEPTKIGKKKVRVFAGSNIYFVMLVRKYFLTLSALMQENKEVFECAVGLNVESPEWTKMMKHVYKHGEHRVVAGDYKSFDGRMSPRFMLASFKILINLAELSGNYDADDLTIMRGIATEICSPTYDYFGTLVQFYGSNPSGHPLTVVTNSLVN	SAMN07631422	freshwater metagenome	shipshapeSlasher	2017-09-18T17:18:54Z	-7536330000000000	3.9283e+16
SRR6048938	u261105	2025,78	u261105	zayed2022.155SUR1QQSS13_1_k119_109177|Pisuviricota	79,3	6,4e-42	KISDDVNLAGLDGVLGINPMNFSTSIGFPGKGPKTQFVEKSDRHVEGISCPRDVDPMILEEIKKMEAKLLAGQSINTIFKASLKDEPTKLTKDKVRVFAAANMPFVMLVRKYFLSLAALVQRNKIATECAVGTVVQSPEWTELFEHIGKHGWERAIAGDFANFDGRMSPQFMLAAFKLLIKLAEKSGNYDEEDLTIMRGIATEISYPTYDYFGTLVQFMGSNPSGHPLTVVINSFVN	SAMN07631422	freshwater metagenome	shipshapeSlasher	2017-09-18T17:18:54Z	-7536330000000000	3.9283e+16
SRR6048938	u261105	253,83	u261105	zayed2022.155SUR1QQSS13_1_k119_109177|Pisuviricota	79,3	6,4e-42	KISDDVNLAGLDGVLGINAMNFSTSVGFPGKGAKTQFVEKSDRHVGGISCPRDVDPIILEEIKKMEAKLLAGESINTVFKASLKDEPTKISKDKVRVFAAANMPFVMLVRKYFLSLAALVQRNKVATECAVGTVVQSPEWTELFQHIGKHGWERAIAGDYAKFDGRMSPQFMLAAFKLLIKLAERSGNYGEDDLIIMRGIATEISYPTYDYFGTLVQFMGSNPSGHPLTVIINSFVN	SAMN07631422	freshwater metagenome	shipshapeSlasher	2017-09-18T17:18:54Z	-7536330000000000	3.9283e+16
SRR6048938	u261105	20,30	u261105	zayed2022.155SUR1QQSS13_1_k119_109177|Pisuviricota	79,3	6,4e-42	KLDDDVVLAGLDGVTGINAMNFATACGFPLSGPKTTLVSKSDRIVEGISCPRDIDPKVLEEIKKLEETLLDGNRINTVFKASLKDEPTKIGKTKVRVFAGCNIYFIMLVRKYFLSISALMQQNKEVFECAVGLNVESPEWTKMMKHVYKHGVDRVVAGDYKSFDGRMSPRFMLASFKILINLAELSGNYDADDLTVMRGIATEISSPTYDYFGTLVQFYGSNPSGHPLTVVTNSLVN	SAMN07631422	freshwater metagenome	shipshapeSlasher	2017-09-18T17:18:54Z	-7536330000000000	3.9283e+16
SRR6048938	u261105	51,64	u261105	zayed2022.155SUR1QQSS13_1_k119_109177|Pisuviricota	79,3	6,4e-42	KISDDVNLAGLDGVLGINAMNFSTSVGFPRKGPKTQFVEKSNRVVDGISCPRDVDPMILDEIAKMEAQLRTGKQINAPFKASLKDEPTKLTKTKVRVFAAANMPFVMLVRKYFLSLAALVQRNKIATECAVGTIVQSPEWTDLFRHIGKHGWERGIAGDYAKFDGRMSPQFMLAAFKMLIKLAEKSGNYEADDLIIMRGIATEISYPTYDYFGTLVQFTGSNPSGHPLTVVINSFVN	SAMN07631422	freshwater metagenome	shipshapeSlasher	2017-09-18T17:18:54Z	-7536330000000000	3.9283e+16
SRR6048938	u261105	19,63	u261105	zayed2022.155SUR1QQSS13_1_k119_109177|Pisuviricota	79,3	6,4e-42	KISDDVNLAGLDGVLGINAMNFSTNIGFPGLGPKTQFVSKSDRIVEGIACPRNVDPMILKQISSMEARLLAGESINSIFKSSLKDTPTKLTADKVRVFAAANMPFVMLVRKYFLTLAALVQRNKIATECAVGTVVQSPEWTELFEHIGKHGWDRAIAGDYAKFDGRMSPQFMLAAFKLLIKLAERSGNYDPDDLIIMRGIATEISYPTYDYFGTLVQFMGSNPSGHPLTVVINSFVN	SAMN07631422	freshwater metagenome	shipshapeSlasher	2017-09-18T17:18:54Z	-7536330000000000	3.9283e+16
SRR6048938	u261105	14,78	u261105	zayed2022.155SUR1QQSS13_1_k119_109177|Pisuviricota	79,3	6,4e-42	KVSDDANLAGLDGVLGVNAMNFSTSLGFPFKGPKTQVVDKSDRVVEGISCPRDVDPSMLEEVARLESKLLSGESINTTFKASLKDEPTKLTKKKARVFAAANMPFIMLTRKYFLSLAALFQRNKNLTECAVGTVVQSPEWTDLFEHIGKYGWDRAIAGDYAKFDGRMSPEFMLAAFKLLIAIAEKSGNYDADDLVIMRGIASEISYPTYDYFGTLVQFFGSNPSGHPLTVIINSIVN	SAMN07631422	freshwater metagenome	shipshapeSlasher	2017-09-18T17:18:54Z	-7536330000000000	3.9283e+16
SRR6048938	u261105	9,55	u261105	zayed2022.155SUR1QQSS13_1_k119_109177|Pisuviricota	79,3	6,4e-42	KISDDVNLAGYDGALGFNAMNFATSVGFPGKGPKTQYVVKSERDVEGISCPRDVDPMILNEVAKMEKCLLAGESVNAIFKASLKDEPTKMTKDKVRVFAAANFPFTFLVRKYFLSLAALVQRNRIPTECAVGVVVQSPEWTELYEHIGRNGWDRAVAGDYAKFDGRMSPQFMLAAFKILLSLAERSGNYDVDDLIIMRGIATEISYPTYDYFGTILQFMGSNPSGHPMTVVVNSMVN	SAMN07631422	freshwater metagenome	shipshapeSlasher	2017-09-18T17:18:54Z	-7536330000000000	3.9283e+16
SRR6048938	u261105	67,06	u261105	zayed2022.155SUR1QQSS13_1_k119_109177|Pisuviricota	79,3	6,4e-42	KLDDDVVLAGLDGAIGINAMNFATACGFPLSGPKTTLVSKSERIVEGISCPRDIDPKVLEEVKKLEETLLDGNRINTVFKASLKDEPTKIGKKKVRVFAGCNIYFIMLVRKYFLSISALMQQNKEVFECAVGLNVESPEWTKMMKHVYKHGVDRVVAGDYKSFDGRMSPRFMLASFKILINLAELSGNYDADDLTIMRGIATEICSPTYDYFGTLVQFYGSNPSGHPLTVVTNSLVN	SAMN07631422	freshwater metagenome	shipshapeSlasher	2017-09-18T17:18:54Z	-7536330000000000	3.9283e+16
SRR6048938	u261105	185,75	u261105	zayed2022.155SUR1QQSS13_1_k119_109177|Pisuviricota	79,3	6,4e-42	KLDDDVVLAGLDGVVGINAMNFATACGFPLSGPKTTLVSKSERIVEGISCPRDIDPKVLEEVKKLEETLLDGNRINTVFKASLKDEPTKIGKKKVRVFAGCNIYFIMLVRKYFLSISALMQQNKEVFECAVGLNVESPEWTKMMKHVYKHGVDRVVAGDYKSFDGRMSPRFMLASFKILINLAELSGNYDADDLTIMRGIATEICSPTYDYFGTLVQFYGSNPSGHPLTVVTNSLVN	SAMN07631422	freshwater metagenome	shipshapeSlasher	2017-09-18T17:18:54Z	-7536330000000000	3.9283e+16
SRR6048938	u261105	3,41	u261105	zayed2022.155SUR1QQSS13_1_k119_109177|Pisuviricota	79,3	6,4e-42	KISNDANLAGLDGVLGINAMNFSTSVGFPGKGPKTQFVDKSDRKVEGISCPRDVDPMILEEVEKMEKQLLAGKSINTIFKASLKDEPTKMSKDKVRVFAAANMPFVMLVRKYFLTLAALVQRNKIITECAVGTIVQSPEWTELFQHIGKHGWDRAIAGDYARFDIRMSPQFMLAAFKLLIKLAEKSGNYDEDDLTIMRGIATEISYPTYDYFGTLVQFMGSNPSGHPLTVVINSFVN	SAMN07631422	freshwater metagenome	shipshapeSlasher	2017-09-18T17:18:54Z	-7536330000000000	3.9283e+16
SRR6048938	u261105	10,12	u261105	zayed2022.155SUR1QQSS13_1_k119_109177|Pisuviricota	79,3	6,4e-42	KISDDANLAGMDGVVGVNAMNFSTSVGFPGKGPKTQYVEKSDRKVEGISCPRDVDPMILDEVRKMEERLLTGESINTIFKASLKVEPTKMTKDKVRVFAAANFAFVFLVRRYFLTLAALVQRNKVITECAVGTVVQSPEWTELFEHIGKHGWDRAIAGDYAKFDGRMSPQFMSAAFKILINLAEKSGNYDEDDLTVMRGIATEITYPTYDYFGTLVQFMGSNPSGHPLTVVINSVVN	SAMN07631422	freshwater metagenome	shipshapeSlasher	2017-09-18T17:18:54Z	-7536330000000000	3.9283e+16
SRR6048938	u261105	6,50	u261105	zayed2022.155SUR1QQSS13_1_k119_109177|Pisuviricota	79,3	6,4e-42	KISDDANLAGMDGVIGVNAMNFSTSVGFPGKGPKTQYVEKSDRKVEGISCPRDVDPMILDEVRKMEERLLTGESINAIFKASLKDEPIKMTKDKVRVFAAANFAFVFLVRKYYLTLAALVQRNKLVTECAVGTVVQSPEWTELYEHIGKHGWDRAIAGDYAKFDGRMSPQFMSAAFKILINLAEKSGNYGEDDLIIMRGIATEITYPTYDYFGTLVQFMGSNPSGHPLTVVINSVVN	SAMN07631422	freshwater metagenome	shipshapeSlasher	2017-09-18T17:18:54Z	-7536330000000000	3.9283e+16
SRR3401917	u261105	52,08	u261105	zayed2022.155SUR1QQSS13_1_k119_109177|Pisuviricota	79,3	6,4e-42	KISDDANLAGLDGVLGINAMNFSTSVGFPLKGPKTQFVEKSDRVVPGISCPRDVDPEILAAVAEMEALLLKGKSINTVFKASLKDEPTKLKKDKVRVFAAANMPFVMLVRKYFLSIAALVQRNKIATECAVGTVVQSPEWTELFRHIGKHGWDRAIAGDYAKFDGRMSPQFMLAAFKLLIKLAERSGNYDEDDLFIMRGIATEISYPTYDYFGTLVQFMGSNPSGHPLTVVVNSFVN	SAMN04625964	invertebrate metagenome	shipshapeSlasher	2016-04-19T13:27:58Z	1.091e+16	2.14833e+16
SRR3401917	u261105	24,49	u261105	zayed2022.155SUR1QQSS13_1_k119_109177|Pisuviricota	79,3	6,4e-42	KISDDANLAGMDGVVGVNAMNFSTSVGFPGKGPKTQYVEKSDRKVEGISCPRDVDPMILDEVRKMEERLLTGESINTIFKASLKDEPTKMTKDKVRVFAAANFAFVFLVRRHFLTLAALVQRNKVVTECAVGTVVQSPEWTELFEHIGKHGWDRAIAGDYAKFDGRMSPQFMSAAFKILINLAEKSGNYDEDDLTIMRGIATEITYPTYDYFGTLVQFMGSNPSGHPLTVIINSVVN	SAMN04625964	invertebrate metagenome	shipshapeSlasher	2016-04-19T13:27:58Z	1.091e+16	2.14833e+16
SRR6049464	u261105	7,86	u261105	zayed2022.155SUR1QQSS13_1_k119_109177|Pisuviricota	79,3	6,4e-42	KISDDANLAGLDGVLGVNAMNFSTSMGFPFKGPKTQYVEKSDRQVEGISCPRDVDPMILEEVARLEQLLLEGKSINTVFKGSLKDEPTKLNKDKVRIFAAANMPFVFLVRKYYLSLAALFQRNKTITECAVGTVVQSPEWTELYEHIGKFGWDRAIAGDYAKFDGRMSPEFMFMAFKILITLAEKSGNYDADDLIIMRGIASEITYPTYDYFGTLVQFFGSNPSGHPLTVIINSIVN	SAMN07631282	freshwater metagenome	shipshapeSlasher	2017-09-19T00:06:32Z	-7536330000000000	3.9283e+16
SRR6049464	u261105	80,69	u261105	zayed2022.155SUR1QQSS13_1_k119_109177|Pisuviricota	79,3	6,4e-42	KISDDVNLAGLDGVLGINAMNFSTSVGFPGKGAKTQFVEKSDRHVGGISCPRDVDPIILEEIKKMEAKLLAGESINTVFKASLKDEPTKISKDKVRVFAAANMPFVMLVRKYFLSLAALVQRNKVATECAVGTVVQSPEWTELFQHIGKHGWERAIAGDYAKFDGRMSPQFMLAAFKLLIKLAERSGNYGEDDLIIMRGIATEISYPTYDYFGTLVQFMGSNPSGHPLTVIINSFVN	SAMN07631282	freshwater metagenome	shipshapeSlasher	2017-09-19T00:06:32Z	-7536330000000000	3.9283e+16
SRR6049464	u261105	198,19	u261105	zayed2022.155SUR1QQSS13_1_k119_109177|Pisuviricota	79,3	6,4e-42	KISDDANLAGMDGVIGVNAMNFSTSVGFPGKGPKTQYVEKSDRKVEGISCPRDVDPMILDEVRKMEERLLTGESINAIFKASLKDEPIKMTKDKVRVFAAANFAFVFLVRKYYLTLAALVQRNKLVTECAVGTVVQSPEWTELYEHIGKHGWDRAIAGDYAKFDGRMSPQFMSAAFKILINLAEKSGNYGEDDLIIMRGIATEITYPTYDYFGTLVQFMGSNPSGHPLTVVINSVVN	SAMN07631282	freshwater metagenome	shipshapeSlasher	2017-09-19T00:06:32Z	-7536330000000000	3.9283e+16
SRR6049464	u261105	70,00	u261105	zayed2022.155SUR1QQSS13_1_k119_109177|Pisuviricota	79,3	6,4e-42	KISDDVNLAGLDGVLGLNAMNFTTSVGFPGKGPKTQYVEKSDRMVEGISCPRDVDPVILEEIARMEKQLLAGKSINAIFKASLKDEPTKITKDKVRVFAAANMPFVMLVRKYFLTLAALVQRNKIITECAVGTVVQSPEWTELFQHIGKHGWDRAIAGDYAKFDGRMSPQFMLAAFKLLIKLAEKSGNYDEDDLTIMRGIATEISYPTYDYFGTLVQFMGSNPSGHPLTVVINSLVN	SAMN07631282	freshwater metagenome	shipshapeSlasher	2017-09-19T00:06:32Z	-7536330000000000	3.9283e+16
SRR6049464	u261105	4,83	u261105	zayed2022.155SUR1QQSS13_1_k119_109177|Pisuviricota	79,3	6,4e-42	KLDDDVVLAGLDGVTGINAMNFATACGFPLSGPKTTLVSKSDRIVEGISCPRDIDPKVLEEIKKLEETLLDGNRINTVFKASLKDEPTKIGKTKVRVFAGCNIYFIMLVRKYFLSISALMQQNKEVFECAVGLNVESPEWTKMMKHVYKHGVDRVVAGDYKSFDGRMSPRFMLASFKILINLAELSGNYDADDLTVMRGIATEISSPTYDYFGTLVQFYGSNPSGHPLTVVTNSLVN	SAMN07631282	freshwater metagenome	shipshapeSlasher	2017-09-19T00:06:32Z	-7536330000000000	3.9283e+16
SRR6049464	u261105	13,90	u261105	zayed2022.155SUR1QQSS13_1_k119_109177|Pisuviricota	79,3	6,4e-42	KISDDVNLAGLDGVLGINAMNFSTNIGFPGLGPKTQFVSKSDRIVEGIACPRNVDPMILKQISSMEARLLAGESINSIFKSSLKDTPTKLTADKVRVFAAANMPFVMLVRKYFLTLAALVQRNKIATECAVGTVVQSPEWTELFEHIGKHGWDRAIAGDYAKFDGRMSPQFMLAAFKLLIKLAERSGNYDPDDLIIMRGIATEISYPTYDYFGTLVQFMGSNPSGHPLTVVINSFVN	SAMN07631282	freshwater metagenome	shipshapeSlasher	2017-09-19T00:06:32Z	-7536330000000000	3.9283e+16
SRR6049464	u261105	11,90	u261105	zayed2022.155SUR1QQSS13_1_k119_109177|Pisuviricota	79,3	6,4e-42	KISDDVNLAGLDGVLGINAMNFSTSVGFPRKGPKTQFVEKSNRVVDGISCPRDVDPMILDEIAKMEAQLRTGKQINAPFKASLKDEPTKLTKTKVRVFAAANMPFVMLVRKYFLSLAALVQRNKIATECAVGTIVQSPEWTDLFRHIGKHGWERGIAGDYAKFDGRMSPQFMLAAFKMLIKLAEKSGNYEADDLIIMRGIATEISYPTYDYFGTLVQFTGSNPSGHPLTVVINSFVN	SAMN07631282	freshwater metagenome	shipshapeSlasher	2017-09-19T00:06:32Z	-7536330000000000	3.9283e+16
SRR6049464	u261105	5,28	u261105	zayed2022.155SUR1QQSS13_1_k119_109177|Pisuviricota	79,3	6,4e-42	KISNDANLAGLDGVLGINAMNFSTSVGFPGKGPKTQFVDKSDRKVEGISCPRDVDPMILEEVEKMEKQLLAGKSINTIFKASLKDEPTKMSKDKVRVFAAANMPFVMLVRKYFLTLAALVQRNKIITECAVGTIVQSPEWTELFQHIGKHGWDRAIAGDYARFDIRMSPQFMLAAFKLLIKLAEKSGNYDEDDLTIMRGIATEISYPTYDYFGTLVQFMGSNPSGHPLTVVINSFVN	SAMN07631282	freshwater metagenome	shipshapeSlasher	2017-09-19T00:06:32Z	-7536330000000000	3.9283e+16
SRR6049464	u261105	27,53	u261105	zayed2022.155SUR1QQSS13_1_k119_109177|Pisuviricota	79,3	6,4e-42	KLDDDVVLAGLDGVVGINAMNFATACGFPLSGPKTTLVSKSERIVEGISCPRDIDPKVLEEVKKLEETLLDGNRINTVFKASLKDEPTKIGKKKVRVFAGCNIYFIMLVRKYFLSISALMQQNKEVFECAVGLNVESPEWTKMMKHVYKHGVDRVVAGDYKSFDGRMSPRFMLASFKILINLAELSGNYDADDLTIMRGIATEICSPTYDYFGTLVQFYGSNPSGHPLTVVTNSLVN	SAMN07631282	freshwater metagenome	shipshapeSlasher	2017-09-19T00:06:32Z	-7536330000000000	3.9283e+16
SRR6049464	u261105	9,46	u261105	zayed2022.155SUR1QQSS13_1_k119_109177|Pisuviricota	79,3	6,4e-42	KLDDDVVLAGLDGAIGINAMNFATACGFPLSGPKTTLVSKSERIVEGISCPRDIDPKVLEEVKKLEETLLDGNRINTVFKASLKDEPTKIGKKKVRVFAGCNIYFIMLVRKYFLSISALMQQNKEVFECAVGLNVESPEWTKMMKHVYKHGVDRVVAGDYKSFDGRMSPRFMLASFKILINLAELSGNYDADDLTIMRGIATEICSPTYDYFGTLVQFYGSNPSGHPLTVVTNSLVN	SAMN07631282	freshwater metagenome	shipshapeSlasher	2017-09-19T00:06:32Z	-7536330000000000	3.9283e+16
SRR7086167	u261105	25,64	u261105	zayed2022.155SUR1QQSS13_1_k119_109177|Pisuviricota	79,3	6,4e-42	KISDDINLAGADGVLGLNAMNFATSIGFPLKGPKTKYVTKSDRVVEGITCVRDMDPLIMEEVARLEAELLAGRSINTVFKAALKDEPGKLSKDKQRVFAAANTAFVILVRRYFLTIAALVQRNKEITECAVGTVVQSPEWTELYNHIGKNGWDRAIAGDYAKFDGRMSVQFMLMSFKLMIKIAEKSEKYDVDDITIMTGIASEISYPTYDYFGTIVQFFGSNPSGHPMTVVVNSLVN	SAMN08778140	estuary metagenome	shipshapeSlasher	2018-05-01T04:07:23Z	-1.23997e+16	4.6313e+16
SRR6825004	u261105	4,74	u261105	zayed2022.155SUR1QQSS13_1_k119_109177|Pisuviricota	79,3	6,4e-42	KISDDANLAGLDGVLGVNAMNFSTSMGFPFKGPKTQYVEKSDRQVEGISCPRDVDPMILEEVARLEQLLLEGKSINTVFKGSLKDEPTKLNKDKVRIFAAANMPFVFLVRKYYLSLAALFQRNKTITECAVGTVVQSPEWTELYEHIGKFGWDRAIAGDYAKFDGRMSPEFMFMAFKILITLAEKSGNYDADDLIIMRGIASEITYPTYDYFGTLVQFFGSNPSGHPLTVIINSIVN	SAMN07629863	salt marsh metagenome	shipshapeSlasher	2018-03-12T08:49:01Z	-8102800000000000	3.1972e+16
SRR3401395	u261105	14,24	u261105	zayed2022.155SUR1QQSS13_1_k119_109177|Pisuviricota	79,3	6,4e-42	KISDDANLAGLDGVLGINAMNFSTSVGFPLKGPKTQFVEKSDRVVPGISCPRDVDPEILAAVAEMEALLLKGKSINTVFKASLKDEPTKLKKDKVRVFAAANMPFVMLVRKYFLSIAALVQRNKIATECAVGTVVQSPEWTELFRHIGKHGWDRAIAGDYAKFDGRMSPQFMLAAFKLLIKLAERSGNYDEDDLFIMRGIATEISYPTYDYFGTLVQFMGSNPSGHPLTVVVNSFVN	SAMN04625936	invertebrate metagenome	shipshapeSlasher	2016-04-19T06:18:45Z	1.091e+16	2.14833e+16
SRR5208542	u261105	95,04	u261105	zayed2022.155SUR1QQSS13_1_k119_109177|Pisuviricota	79,3	6,4e-42	KLSDDIVLAGLDGATGINAMNFATACGFPMSGPKTKLVSKSSREVEGISCPRDIDPKVLEEIKKLEETLLKGNRINAVFKASLKDEPTKIGKTKVRVFAGSNIYFIMLVRKYFLTISALMQKNKEVFECAVGLNVESPEWTTMMKHVYKHGEDRVVAGDYKSFDGRMSPRFMLASFKILINLAKRSGHYDADDLMIMRGIATEICSPTYDYFGTLVQFCGSNPSGHPLTVVTNSLVN	SAMN06267366	freshwater metagenome	shipshapeSlasher	2017-01-27T04:35:30Z	-7536330000000000	3.9283e+16
SRR5208542	u261105	35,88	u261105	zayed2022.155SUR1QQSS13_1_k119_109177|Pisuviricota	79,3	6,4e-42	KLDDDVVLAGLDGVTGINAMNFATACGFPLSGPKTTLVSKSDRIVEGISCPRDIDPKVLEEIKKLEETLLDGNRINTVFKASLKDEPTKIGKTKVRVFAGCNIYFIMLVRKYFLSISALMQQNKEVFECAVGLNVESPEWTKMMKHVYKHGVDRVVAGDYKSFDGRMSPRFMLASFKILINLAELSGNYDADDLTVMRGIATEISSPTYDYFGTLVQFYGSNPSGHPLTVVTNSLVN	SAMN06267366	freshwater metagenome	shipshapeSlasher	2017-01-27T04:35:30Z	-7536330000000000	3.9283e+16
SRR5208542	u261105	111,12	u261105	zayed2022.155SUR1QQSS13_1_k119_109177|Pisuviricota	79,3	6,4e-42	KISDDVNLAGLDGVLGINAMNFSTNIGFPGLGPKTQFVSKSDRIVEGIACPRNVDPMILKQISSMEARLLAGESINSIFKSSLKDTPTKLTADKVRVFAAANMPFVMLVRKYFLTLAALVQRNKIATECAVGTVVQSPEWTELFEHIGKHGWDRAIAGDYAKFDGRMSPQFMLAAFKLLIKLAERSGNYDPDDLIIMRGIATEISYPTYDYFGTLVQFMGSNPSGHPLTVVINSFVN	SAMN06267366	freshwater metagenome	shipshapeSlasher	2017-01-27T04:35:30Z	-7536330000000000	3.9283e+16
SRR5208542	u261105	54,73	u261105	zayed2022.155SUR1QQSS13_1_k119_109177|Pisuviricota	79,3	6,4e-42	KISDDVNLAGLDGVLGINAMNFSTSVGFPGKGAKTQFVEKSDRHVGGISCPRDVDPIILEEIKKMEAKLLAGESINTVFKASLKDEPTKISKDKVRVFAAANMPFVMLVRKYFLSLAALVQRNKVATECAVGTVVQSPEWTELFQHIGKHGWERAIAGDYAKFDGRMSPQFMLAAFKLLIKLAERSGNYGEDDLIIMRGIATEISYPTYDYFGTLVQFMGSNPSGHPLTVIINSFVN	SAMN06267366	freshwater metagenome	shipshapeSlasher	2017-01-27T04:35:30Z	-7536330000000000	3.9283e+16
SRR5208542	u261105	121,13	u261105	zayed2022.155SUR1QQSS13_1_k119_109177|Pisuviricota	79,3	6,4e-42	KISDDVNLAGLDGVLGINAMNFSTSVGFPRKGPKTQFVEKSNRVVDGISCPRDVDPMILDEIAKMEAQLRTGKQINAPFKASLKDEPTKLTKTKVRVFAAANMPFVMLVRKYFLSLAALVQRNKIATECAVGTIVQSPEWTDLFRHIGKHGWERGIAGDYAKFDGRMSPQFMLAAFKMLIKLAEKSGNYEADDLIIMRGIATEISYPTYDYFGTLVQFTGSNPSGHPLTVVINSFVN	SAMN06267366	freshwater metagenome	shipshapeSlasher	2017-01-27T04:35:30Z	-7536330000000000	3.9283e+16
SRR5208542	u261105	21,19	u261105	zayed2022.155SUR1QQSS13_1_k119_109177|Pisuviricota	79,3	6,4e-42	KISDDANLAGMDGVVGVNAMNFSTSVGFPGKGPKTQYVEKSDRKVEGISCPRDVDPMILDEVRKMEEKLLTGESINTVFKASLKDEPTKMTKDKVRVFAAANFAFVFLVRRYFLTLAALVQRNKVITECAVGTVVQSPEWTELFEHIGKHGWDRAIAGDYAKFDGRMSPQFMSAAFKILINLAEKSGNYDEDDLTVMRGIATEITYPTYDYFGTLVQFMGSNPSGHPLTVVINSVVN	SAMN06267366	freshwater metagenome	shipshapeSlasher	2017-01-27T04:35:30Z	-7536330000000000	3.9283e+16
SRR5208542	u261105	124,93	u261105	zayed2022.155SUR1QQSS13_1_k119_109177|Pisuviricota	79,3	6,4e-42	KISDDANLAGLDGVLGVNAMNFSTSMGFPFKGPKTQYVEKSDRQVEGISCPRDVDPMILEEVARLEQLLLEGKSINTVFKGSLKDEPTKLNKDKVRVFAAANMPFVFLVRKYYLSLAALFQRNKTITECAVGTVVQSPEWTELYEHIGKFGWDRAIAGDYAKFDGRMSPEFMFMAFKILITLAEKSGNYDADDLIIMRGIASEITYPTYDYFGTLVQFFGSNPSGHPLTVIINSIVN	SAMN06267366	freshwater metagenome	shipshapeSlasher	2017-01-27T04:35:30Z	-7536330000000000	3.9283e+16
SRR5208542	u261105	6,21	u261105	zayed2022.155SUR1QQSS13_1_k119_109177|Pisuviricota	79,3	6,4e-42	KISNDANLAGLDGVLGINAMNFSTSVGFPGKGPKTQFVDKSDRKVEGISCPRDVDPMILEEVEKMEKQLLAGKSINTIFKASLKDEPTKMSKDKVRVFAAANMPFVMLVRKYFLTLAALVQRNKIITECAVGTIVQSPEWTELFQHIGKHGWDRAIAGDYARFDIRMSPQFMLAAFKLLIKLAEKSGNYDEDDLTIMRGIATEISYPTYDYFGTLVQFMGSNPSGHPLTVVINSFVN	SAMN06267366	freshwater metagenome	shipshapeSlasher	2017-01-27T04:35:30Z	-7536330000000000	3.9283e+16
SRR5208542	u261105	17,17	u261105	zayed2022.155SUR1QQSS13_1_k119_109177|Pisuviricota	79,3	6,4e-42	KLDDDVVLAGLDGVVGINAMNFATACGFPLSGPKTTLVSKSERIVEGISCPRDIDPKVLEEVKKLEETLLDGNRINTVFKASLKDEPTKIGKKKVRVFAGCNIYFIMLVRKYFLSISALMQQNKEVFECAVGLNVESPEWTKMMKHVYKHGVDRVVAGDYKSFDGRMSPRFMLASFKILINLAELSGNYDADDLTIMRGIATEICSPTYDYFGTLVQFYGSNPSGHPLTVVTNSLVN	SAMN06267366	freshwater metagenome	shipshapeSlasher	2017-01-27T04:35:30Z	-7536330000000000	3.9283e+16
SRR7428102	u261105	6,07	u261105	zayed2022.155SUR1QQSS13_1_k119_109177|Pisuviricota	79,3	6,4e-42	KISDDANLAGLDGVLGINAMNFSTSIGFPGKGAKTQFVQKSDRVVPGISCPRDVDPMILEEISKMEVELLAGRSINTVFKASLKDEPTKLTKDKVRVFAAANMPFVMLVRKYFLTLAALVQRNKIPTECAVGTVVQSPEWTELFKHIGKHGWDRAIAGDYAKFDGRMSPQFMLAAFKLLIKIAERSGNYEEDDLTIMCGIASEISYPTYDYFGTLVQFMGSNPSGHPLTVVINSFVN	SAMN04044562	microbial mat metagenome	shipshapeSlasher	2018-06-26T05:07:07Z	523008500000000	4.34526e+16
SRR5343987	u261105	1,50	u261105	zayed2022.155SUR1QQSS13_1_k119_109177|Pisuviricota	79,3	6,4e-42	KISDDANLAGLDGVLGINAMNFSTSVGFPGKGAKTQFVDKSDRHVEGISCPRDVDPMILEEIAKMEAKLLAGESINTIFKASLKDEPTKMTKDKVRVFAAANMPFVMLVRKYFLSLAALVQRNKIATECAVGTIVQSPEWTELYEHIGKHGWERAIAGDYAKFDGRMSPQFMLAAFKLLIKLAEKSGNYDEDDLIIMRGIATEISYPTYDYFGTVVQFMGSNPLGHPLTVVINSFVN	SAMN06563311	sediment metagenome	shipshapeSlasher	2017-03-15T02:44:20Z	1.5125e+16	-3.385e+16
SRR7090828	u261105	65,47	u261105	zayed2022.155SUR1QQSS13_1_k119_109177|Pisuviricota	79,3	6,4e-42	KISDDINLAGADGVLGLNAMNFATSIGFPLKGPKTKYVTKSDRVVEGITCVRDMDPLIMEEVARLEAELLAGRSINTVFKAALKDEPGKLSKDKQRVFAAANTAFVILVRRYFLTIAALVQRNKEITECAVGTVVQSPEWTELYNHIGKNGWDRAIAGDYAKFDGRMSVQFMLMSFKLMIKIAEKSEKYDVDDITIMTGIASEISYPTYDYFGTIVQFFGSNPSGHPMTVVVNSLVN	SAMN08778031	estuary metagenome	shipshapeSlasher	2018-05-01T21:20:55Z	-1.23946e+16	4.627e+16
SRR6189548	u261105	14,16	u261105	zayed2022.155SUR1QQSS13_1_k119_109177|Pisuviricota	79,3	6,4e-42	KLCNDAILAGWDGVVGINAMNFSTVLGFPGKGPKSQRVKNSDRIVEGISCPRDVDPAILQEVAMMEQELLAGRSINTIFKASLKDEPTKLTKDKVRVFAAANMPFIMLVRKYFLTIAALVQRNPEATECAVGVNVQSPEWTKMFEKIGEHGWDRCIAGDYAKFDGRMSPQFMLAAFKLMIRLAERSGNYGEDDLTIMRGIATEICYPTYDYFGTIVQFMGSNPSGHPLTVIVNSFVN	SAMN07687588	marine metagenome	shipshapeSlasher	2017-10-19T07:08:02Z	-9925000000000000	1.009e+16
SRR5216636	u261105	3,47	u261105	zayed2022.155SUR1QQSS13_1_k119_109177|Pisuviricota	79,3	6,4e-42	KISDDVNLAGLDGVLGINAMNFSTNIGFPGLGPKTQFVSKSDRIVEGIACPRNIDPMILKQISSMEARLLAGESINSIFKSSLKDTPTKLTADKVRVFAAANMPFVMLVRKYFLTLAALVQRNKIATECAVGTVVQSPEWTELFEHIGKHGWDRAIAGDYAKFDGRMSPQFMLAAFKLLIKLAERSGNYDRDDLIIMRGIATEISYPTYDYFGTLVQFMGSNPSGHPLTVVINSFVN	SAMN06264818	aquatic metagenome	shipshapeSlasher	2017-01-29T22:55:14Z	-7615330000000000	3.80754e+16
SRR7086969	u261105	5,90	u261105	zayed2022.155SUR1QQSS13_1_k119_109177|Pisuviricota	79,3	6,4e-42	KISDDINLAGADGVLGLNAMNFATSIGFPLKGPKTKYVTKSDRVVEGITCVRDMDPLIMEEVARLEAELLAGRSINTVFKAALKDEPGKLSKDKQRVFAAANTAFVILVRRYFLTIAALVQRNKEITECAVGTVVQSPEWTELYNHIGKNGWDRAIAGDYAKFDGRMSVQFMLMSFKLMIKIAEKSEKYDVDDITIMTGIASEISYPTYDYFGTIVQFFGSNPSGHPMTVVVNSLVN	SAMN08777431	estuary metagenome	shipshapeSlasher	2018-05-01T11:31:56Z	-1.23853e+16	4.6178e+16
SRR7090821	u261105	12,83	u261105	zayed2022.155SUR1QQSS13_1_k119_109177|Pisuviricota	79,3	6,4e-42	KISDDINLAGADGVLGLNAMNFATSIGFPLKGPKTKYVTKSDRVVEGITCVRDMDPLIMEEVARLEAELLAGRSINTVFKAALKDEPGKLSKDKQRVFAAANTAFVILVRRYFLTIAALVQRNKEITECAVGTVVQSPEWTELYNHIGKNGWDRAIAGDYAKFDGRMSVQFMLMSFKLMIKIAEKSEKYDVDDITIMTGIASEISYPTYDYFGTIVQFFGSNPSGHPMTVVVNSLVN	SAMN08778190	estuary metagenome	shipshapeSlasher	2018-05-01T20:41:56Z	-1.23997e+16	4.6313e+16
SRR7086360	u261105	5,18	u261105	zayed2022.155SUR1QQSS13_1_k119_109177|Pisuviricota	79,3	6,4e-42	KLSDDVNLAGLDGVLGINAINFATSVGWPNKGPKTQFVEKSDRFVEGISCPRDVDPSILEEVARYEEMLLNGESINAVFKASLKDEPTKNGKDKVRVFAAANFPFVFLVRKYFLSLAALMQRNKQVTECAVGTVVQSPEWTELFEHIGKFGWDRAIAGDYAKFDARMSVHFMLMAFKLLIKVAETSGNYDEDDLKIMRGIASEISYPTYDYFGTLLQFIGSNPSGHPLTVVINSIVN	SAMN08778051	estuary metagenome	shipshapeSlasher	2018-05-01T06:26:45Z	-1.23036e+16	4.6302e+16
SRR7089625	u261105	96,54	u261105	zayed2022.155SUR1QQSS13_1_k119_109177|Pisuviricota	79,3	6,4e-42	KISDDINLAGADGVLGLNAMNFATSIGFPLKGPKTKYVTKSDRVVEGITCVRDMDPLIMEEVARLEAELLAGRSINTVFKAALKDEPGKLSKDKQRVFAAANTAFVILVRRYFLTIAALVQRNKEITECAVGTVVQSPEWTELYNHIGKNGWDRAIAGDYAKFDGRMSVQFMLMSFKLMIKIAEKSEKYDVDDITIMTGIASEISYPTYDYFGTIVQFFGSNPSGHPMTVVVNSLVN	SAMN08778060	estuary metagenome	shipshapeSlasher	2018-05-01T17:52:49Z	-1.23036e+16	4.6302e+16
SRR7089625	u261105	19,00	u261105	zayed2022.155SUR1QQSS13_1_k119_109177|Pisuviricota	79,3	6,4e-42	KLSDDVNLAGLDGVLGINAINFATSVGWPNKGPKTQFVEKSDRFVEGISCPRDVDPSILEEVARYEEMLLNGESINAVFKASLKDEPTKNGKDKVRVFAAANFPFVFLVRKYFLSLAALMQRNKQVTECAVGTVVQSPEWTELFEHIGKFGWDRAIAGDYAKFDARMSVHFMLMAFKLLIKVAETSGNYDEDDLKIMRGIASEISYPTYDYFGTLLQFIGSNPSGHPLTVVINSIVN	SAMN08778060	estuary metagenome	shipshapeSlasher	2018-05-01T17:52:49Z	-1.23036e+16	4.6302e+16
SRR7596862	u261105	4,30	u261105	zayed2022.155SUR1QQSS13_1_k119_109177|Pisuviricota	79,3	6,4e-42	KLEDDVVLAGLDGVVGINAMNFATACGFPLSGPKTKLVTKSERVVEGISCPRDIDPKVLEEIKKLEETLLNGNRINTVFKASLKDEPTKIGKKKVRVFAGSNIYFIMLVRKYFLTISALMQQNKEVFECAVGLNVESPEWTKMMKHVYKHGVDRVVAGDYKSFDGRMSPRFMLASFKVLINLAELSGNYDADDLTIMRGIATEICSPTYDYFGTLVQFFGSNPSGHPLTVVTNSLVN	SAMN08953637	marine metagenome	shipshapeSlasher	2018-07-26T01:29:50Z	1.51232e+16	-3.3992e+16
ERR3586711	u261105	36,45	u261105	zayed2022.155SUR1QQSS13_1_k119_109177|Pisuviricota	79,3	6,4e-42	KVSDDANLAGLDGVVGVNAMNFSTSMGFPFKGPKTQVVSKTDRVVDGISCPRDCDASILEEVARLESILLKGESINTVFKGSLKDEPTKLTKKKARVFAAANMPMIMMTRKYFLSIAALFQRNKELTECAVGTVVQSPEWTDLFEHIGKYGWDRAIAGDYAKFDGRMSPEFMLAAFKLLIAIAEKSGNYDAEDLVIMRGIASEITYPTYDYFGTLVQFFGSNPSGHPLTVIINSVVN	SAMEA4396982	marine metagenome	shipshapeSlasher	2019-10-10T11:11:47Z	0,39640000000000	6.7161e+16
SRR5208571	u261105	160,55	u261105	zayed2022.155SUR1QQSS13_1_k119_109177|Pisuviricota	79,3	6,4e-42	KISDDANLAGMDGVVGVNAMNFSTSVGFPGKGPKTQYVEKSDRKVEGISCPRDVDPMILDEVRKMEERLLTGESINTIFKASLKDEPTKMTKDKVRVFAAANFAFVFLVRRYFLTLAALVQRNKVITECAVGTVVQSPEWTELFEHIGKHGWDRAIAGDYAKFDGRMSPQFMSAAFKILINLAEKSGNYDEDDLTVMRGIATEITYPTYDYFGTLVQFMGSNPSGHPLTVVINSVVN	SAMN06267370	freshwater metagenome	shipshapeSlasher	2017-01-27T04:50:49Z	-7536330000000000	3.9283e+16
SRR7087980	u261105	190,66	u261105	zayed2022.155SUR1QQSS13_1_k119_109177|Pisuviricota	79,3	6,4e-42	KISDDINLAGADGVLGLNAMNFATSIGFPLKGPKTKYVTKSDRVVEGITCVRDMDPLIMEEVARLEAELLAGRSINTVFKAALKDEPGKLSKDKQRVFAAANTAFVILVRRYFLTIAALVQRNKEITECAVGTVVQSPEWTELYNHIGKNGWDRAIAGDYAKFDGRMSVQFMLMSFKLMIKIAEKSEKYDVDDITIMTGIASEISYPTYDYFGTIVQFFGSNPSGHPMTVVVNSLVN	SAMN08778025	estuary metagenome	shipshapeSlasher	2018-05-01T12:17:42Z	-1.24052e+16	4.6286e+16
SRR3882725	u261105	14,33	u261105	zayed2022.155SUR1QQSS13_1_k119_109177|Pisuviricota	79,3	6,4e-42	KLCNDAILAGWDGVVGINAMNFSTVLGFPGKGPKSQRVKNSDRVIEGISCPRDVDPAILQEVAAMEQELLAGRSINTIFKASLKDEPTKLTKDKVRVFAAANMPFIMLVRKYFLTIAALVQRNPEATECAVGVNVQSPEWTEMFKKIGEHGWDRCIAGDYAKFDGRMSPQFMLAAFKLMIRLAERSGNYGEDDLTIMRGIATEICYPTYDYFGTIVQFMGSNPSGHPLTVIVNSFVN	SAMN05382174	marine metagenome	shipshapeSlasher	2016-07-12T16:58:34Z	-8339500000000000	8695000000000000
SRR7089626	u261105	29,60	u261105	zayed2022.155SUR1QQSS13_1_k119_109177|Pisuviricota	79,3	6,4e-42	KISDDINLAGADGVLGLNAMNFATSIGFPLKGPKTKYVTKSDRVVEGITCVRDMDPLIMEEVARLEAELLAGRSINTVFKAALKDEPGKLSKDKQRVFAAANTAFVILVRRYFLTIAALVQRNKEITECAVGTVVQSPEWTELYNHIGKNGWDRAIAGDYAKFDGRMSVQFMLMSFKLMIKIAEKSEKYDVDDITIMTGIASEISYPTYDYFGTIVQFFGSNPSGHPMTVVVNSLVN	SAMN08777414	estuary metagenome	shipshapeSlasher	2018-05-01T18:05:10Z	-1.23946e+16	4.627e+16
SRR8361608	u261105	2,18	u261105	zayed2022.155SUR1QQSS13_1_k119_109177|Pisuviricota	79,3	6,4e-42	KLSDDVVLAGLDGATGINAMNFATACGFPMSGPKTKLVSKSSREVEGISCPRDIDPKVLEEVKKLEETLLKGNRINTVFKASLKDEPTKIGKKKVRVFAGSNIYFIILVRKYFLTISALMQKNKEVFECAVGLNVESPEWTSMMKHVYKHGVNRVVAGDYKSFDGRMSPRFMLASFKILINLAERSGHYDADDLMIMRGIATEICSPTYDYFGTLVQFYGSNPSGHPLTVVTNSLVN	SAMN10350916	seawater metagenome	shipshapeSlasher	2018-12-20T18:29:37Z	-1.21905e+16	3.68313e+16
SRR7080737	u261105	4,28	u261105	zayed2022.155SUR1QQSS13_1_k119_109177|Pisuviricota	79,3	6,4e-42	KVSDDANLAGLDGVVGVNAMNFSTSMGFPFKGPKTQVVSKTDRVVDGISCPRDCDDSILNEVARLESILLKGESINTVFKGSLKDEPTKLTKKKARVFAAANMPMIMMTRKYFLSIAALFQRNKNLTECAVGTVVQSPEWTDLFEHIGKYGWDRAIAGDYAKFDGRMSPEFMLAAFKLLISIAERSGNYDADDLVIMRGIASEITYPTYDYFGTLVQFFGSNPSGHPLTVIINSVVN	SAMN08776782	marine metagenome	shipshapeSlasher	2018-04-29T16:13:20Z	-1.22019e+16	3.67468e+16
SRR7080737	u261105	2,83	u261105	zayed2022.155SUR1QQSS13_1_k119_109177|Pisuviricota	79,3	6,4e-42	KLSDDVNLAGLDGVLGINAINFATSVGWPNKGPKTQFVEKSDRFVEGISCPRDVDPSILEEVARYEEMLLNGESINAVFKASLKDEPTKNGKDKVRVFAAANFPFVFLVRKYFLSLAALMQRNKQVTECAVGTVVQSPEWTELFEHIGKFGWDRAIAGDYAKFDARMSVHFMLMAFKLLIKVAETSGNYDEDDLKIMRGIASEISYPTYDYFGTLLQFIGSNPSGHPLTVVINSIVN	SAMN08776782	marine metagenome	shipshapeSlasher	2018-04-29T16:13:20Z	-1.22019e+16	3.67468e+16
SRR7086933	u261105	15,59	u261105	zayed2022.155SUR1QQSS13_1_k119_109177|Pisuviricota	79,3	6,4e-42	KISDDINLAGADGVLGLNAMNFATSIGFPLKGPKTKYVTKSDRVVEGITCVRDMDPLIMEEVARLEAELLAGRSINTVFKAALKDEPGKLSKDKQRVFAAANTAFVILVRRYFLTIAALVQRNKEITECAVGTVVQSPEWTELYNHIGKNGWDRAIAGDYAKFDGRMSVQFMLMSFKLMIKIAEKSEKYDVDDITIMTGIASEISYPTYDYFGTIVQFFGSNPSGHPMTVVVNSLVN	SAMN08777416	estuary metagenome	shipshapeSlasher	2018-05-01T11:23:09Z	-1.23997e+16	4.6313e+16
SRR6049426	u261105	44,66	u261105	zayed2022.155SUR1QQSS13_1_k119_109177|Pisuviricota	79,3	6,4e-42	KISNDANLAGLDGVLGINAMNFSTSVGFPGKGPKTQFVDKSDRKVEGISCPRDVDPMILEEVEKMEKQLLAGKSINTIFKASLKDEPTKMSKDKVRVFAAANMPFVMLVRKYFLTLAALVQRNKIITECAVGTIVQSPEWTELFQHIGKHGWDRAIAGDYARFDIRMSPQFMLAAFKLLIKLAEKSGNYDEDDLTIMRGIATEISYPTYDYFGTLVQFMGSNPSGHPLTVVINSFVN	SAMN07631276	freshwater metagenome	shipshapeSlasher	2017-09-18T23:16:40Z	-7536330000000000	3.9283e+16
SRR6049426	u261105	369,99	u261105	zayed2022.155SUR1QQSS13_1_k119_109177|Pisuviricota	79,3	6,4e-42	KISDDANLAGMDGVVGVNAMNFSTSVGFPGKGPKTQYVEKSDRKVEGISCPRDVDPMILDEVRKMEEKLLTGESINTVFKASLKDEPTKMTKDKVRVFAAANFAFVFLVRRYFLTLAALVQRNKVVTECAVGTVVQSPEWTELFEHIGKHGWDRAIAGDYAKFDGRMSPQFMSAAFKILINLAEKSGNYDEDDLTVMRGIATEITYPTYDYFGTLVQFMGSNPSGHPLTVVINSVVN	SAMN07631276	freshwater metagenome	shipshapeSlasher	2017-09-18T23:16:40Z	-7536330000000000	3.9283e+16
SRR6049426	u261105	6,85	u261105	zayed2022.155SUR1QQSS13_1_k119_109177|Pisuviricota	79,3	6,4e-42	KLDDDVVLAGLDGAIGINAMNFATACGFPLSGPKTTLVSKSERIVEGISCPRDIDPKVLEEVKKLEETLLDGNRINTVFKASLKDEPTKIGKKKVRVFAGCNIYFIMLVRKYFLSISALMQQNKEVFECAVGLNVESPEWTKMMKHVYKHGVDRVVAGDYKSFDGRMSPRFMLASFKILINLAELSGNYDADDLTIMRGIATEICSPTYDYFGTLVQFYGSNPSGHPLTVVTNSLVN	SAMN07631276	freshwater metagenome	shipshapeSlasher	2017-09-18T23:16:40Z	-7536330000000000	3.9283e+16
SRR1199284	u261105	2,28	u261105	zayed2022.155SUR1QQSS13_1_k119_109177|Pisuviricota	79,3	6,4e-42	KISDDANLAGMDGVIGVNAMNFSTSVGFPGKGPKTQYVEKSDRKVEGISCPRDVDPMILDEVRKMEERLLAGESINTIFKASLKDEPTKMTKDKVRVFAAANFAFVFLVRKYFLTLAALVQRNKVVTECAVGTVVQSPEWTELFEHIGKHGWDRAIAGDYAKFDGRMSPQFMSAAFKILINLAKKSGNYDEDDLIIMRGIATEITYPTYDYFGTLVQFMGSNPSGHPLTVIVNSVVN	SAMN02628394	aquatic metagenome	shipshapeSlasher	2014-03-19T18:35:01Z	-5300000000000000	7290000000000000
SRR2090109	u261105	8,31	u261105	zayed2022.155SUR1QQSS13_1_k119_109177|Pisuviricota	79,3	6,4e-42	KISDDANLAGLDGVLGINAMNFSTSVGFPGKGPKTQFVDKSDRKVEGISCPRDVDPMILEEVEKMEKQLLAGKSINTIFKASLKDEPTKMSKDKVRVFAAANMPFVMLVRKYFLTLAALVQRNKIITECAVGTVVQSPEWTELFEHIGKHGWDRAIAGDYARFDVRMSPQFMLAAFKLLIKLAEKSGNYDEDDLTIMRGIATEISYPTYDYFGTLVQFMGSNPSGHPLTVVINSLVN	SAMN03842144	marine metagenome	shipshapeSlasher	2015-07-20T23:21:05Z	-8835870300000000	2.8715e+16
SRR2177828	u261105	3,56	u261105	zayed2022.155SUR1QQSS13_1_k119_109177|Pisuviricota	79,3	6,4e-42	KVSDDANLAGLDGVLGVNAMNFSTSLGFPFKGPKTQVVEKSDRVVEGVSCPRDVDSSILEEVARLESILLSGESINTTFKASLKDEPTKFTKKKARVFAAANMPMIMLTRKYFLSLAALFQRNKNLTECAVGTVVQSPEWTDLFEHIGKYGWDRAIAGDYAKFDGRMSPEFMLAAFKLLIAIAERSGNYDADDLVIMRGIASEISYPTYDYFGTLVQFFGSNPSGHPLTVIINSIVN	SAMN04005777	marine sediment metagenome	shipshapeSlasher	2015-08-21T13:23:07Z	-453577100000000	4.85538e+16
SRR1810799	u261105	16,92	u261105	zayed2022.155SUR1QQSS13_1_k119_109177|Pisuviricota	79,3	6,4e-42	KLDDDVVLAGLDGVVGINAMNFATACGFPLSGPKTTLVSKSERIVEGISCPRDIDPKVLEEIKKLEETLLDGNRINTVFKASLKDEPTKIGKKKVRVFAGCNIYFIMLVRKYFLSISALMQQNKEVFECAVGLNVESPEWTKMMKHVYKHGVDRVVAGDYKSFDGRMSPRFMLASFKILINLAELSGNYDADDLTIMRGIATEICSPTYDYFGTLVQFYGSNPSGHPLTVVTNSLVN	SAMN03349308	marine metagenome	shipshapeSlasher	2015-12-30T10:10:35Z	-7139194400000000	4.15686e+16
ERR1719481	u261105	5,15	u261105	zayed2022.155SUR1QQSS13_1_k119_109177|Pisuviricota	79,3	6,4e-42	KLEDDVVLAGLDGIDGINAMNFSTACGFPLCGPKTKFVSKSDRIVEGISCPRDVAPEILDEIKRLEEVLLSGNRINTVFKASLKDEPTKIGKKKVRVFAGSNIHFVMLVRKYFLTISALMQQNKEVFECAVGLNVESPEWTKMMKHVYKHGVDRVVAGDYKSFDGQMSPRFMLASFKILINLAELSGNYDADDLTIMRGIATEICSPTYDYFGTLVQFFGSNPSGHPLTVVTNSLVN	SAMEA2657076	marine metagenome	shipshapeSlasher	2016-11-12T20:11:35Z	-8456520000000000	2021800000000000
SRR4238009	u261105	3,00	u261105	zayed2022.155SUR1QQSS13_1_k119_109177|Pisuviricota	79,3	6,4e-42	KISDDVNLAGLDGVLGLNAMNFSTSIGFPGTGPKTQFVEKSDRHVEGISCPRDVDPMILEEIKKMEEALLRGDSINTVFKGSLKDEPTKLSKDKVRVFAAANMPFVMLVRKYYLTLAALVQRNKIATECAVGVVVQSPEWTELFQHIGKHGWDRAIAGDYAKFDGRMSPQVMLAAFKLLIKLAEKSGNYDADDLIIMRGIATEISYPTYDYFGTLVQFMGSNPSGHPLTVVINSFVN	SAMN05751684	marine sediment metagenome	shipshapeSlasher	2016-09-12T10:49:55Z	-8843590600000000	2.86725e+16
SRR6808586	u261105	5,48	u261105	zayed2022.155SUR1QQSS13_1_k119_109177|Pisuviricota	79,3	6,4e-42	KLEDDVVLAGLDGVVGINAMNFATACGFPLSGPKTKLVTKSERVVEGISCPRDIDPKVLEEIKKLEETLLNGNRINTVFKASLKDEPTKIGKKKVRVFAGSNIYFIMLVRKYFLTISALMQQNKEVFECAVGLNVESPEWTKMMKHVYKHGVDRVVAGDYKSFDGRMSPRFMLASFKVLINLAEMSGNYDADDLIIMRGIATEICSPTYDYFGTLVQFFGSNPSGHPLTVVTNSLVN	SAMN08443690	marine sediment metagenome	shipshapeSlasher	2018-03-06T05:07:58Z	NA	NA
SRR6808586	u261105	12,83	u261105	zayed2022.155SUR1QQSS13_1_k119_109177|Pisuviricota	79,3	6,4e-42	KINDDVNLAGLDGVLGINAMNFSTSVGFPGKGPKTQYVEKSDRIVDGISCPRDVDPIILEEIARMEERLLAGESINTLYKGSLKDEPMKLTKDKVRVFAAANMPFVMLVRKYFLTLAALFQRNKTITECAVGTVVQSPEWTELYDHIGKYGWSRAIAGDYAKFDGRMSPQFMLAAFKILIELAEKSGNYEEDDLIIMRGIATEICYPTYDYFGTIVQFMGSNPSGHPLTVIINSIVN	SAMN08443690	marine sediment metagenome	shipshapeSlasher	2018-03-06T05:07:58Z	NA	NA
SRR6808586	u261105	1739,94	u261105	zayed2022.155SUR1QQSS13_1_k119_109177|Pisuviricota	79,3	6,4e-42	KLDLDNVLAGVDGVTGINSMEFSTSAGVPFRGKKTQFVVKSDRFVEGVSCPRDVDPLVLEEVEYMRSELAAGRRINTPFKAALKDEPTKTTKTKVRVFAGSNMPMTMLVREYFLTLSALMQDNKKLFECAVGLNVYSPEWTDLMKHIYKYGDDRIIAGDYKAFDTRMSPRFMLAAFKILITIAGKTGNYDEEDLMVMKGIAAEITNPTYDYFGTFVQFFGSNPSGHPLTVVINSLVN	SAMN08443690	marine sediment metagenome	shipshapeSlasher	2018-03-06T05:07:58Z	NA	NA
SRR6808586	u261105	13,02	u261105	zayed2022.155SUR1QQSS13_1_k119_109177|Pisuviricota	79,3	6,4e-42	KISDDVNLAGLDGVLGLNAMNFSTSIGFPGKGAKTQFVEKSDRVVSGISCPRDVDPMILEEIKKMEAKLLAGESINTVFKASLKDEPTKITKDKVRVFAAANMPFVMLVRKYFLTLAALVQRNKIATECAVGTVVQSPEWTELFEHIGKHGWDRAIAGDYAKFDGRMSPQFMLAAFKLLIKLAEKSGNYEEDDLTIMRGIATEISYPTYDYFGTLVQFMGSNPSGHPLTVVINSLVN	SAMN08443690	marine sediment metagenome	shipshapeSlasher	2018-03-06T05:07:58Z	NA	NA
SRR6808586	u261105	5,54	u261105	zayed2022.155SUR1QQSS13_1_k119_109177|Pisuviricota	79,3	6,4e-42	KISDDVNLAGLDGVLGLNAMNFTTSVGFPGKGPKTQYVEKSDRMVEGISCPRDVDPVILEEIAKMEKQLLAGKSINAIFKASLKDEPTKMTKDKVRVFAAANMPFVMLVRKYFLTLAALVQRNKLITECAVGTVVQSPEWTELFQHIGKHGWDRAIAGDYAKFDGRMSPQFMLAAFKLLIKLAEKSGNYDEDDLTIMRGIATEISYPTYDYFGTLVQFMGSNPSGHPLTVVINSFVN	SAMN08443690	marine sediment metagenome	shipshapeSlasher	2018-03-06T05:07:58Z	NA	NA
SRR6808586	u261105	5,49	u261105	zayed2022.155SUR1QQSS13_1_k119_109177|Pisuviricota	79,3	6,4e-42	KVSDDANLAGLDGVLGVNAMNFSTSLGFPFKGPKTQVVEKSDRVVEGISCPRDVDPSILEEVARLESILLSGKSINTTFKASLKDEPTKLTKKKARVFAAANMPMIMLTRKYFLSLAALFQRNKNLTECAVGTVVQSPEWTDLFEHIGKYGWDRAIAGDYAKFDGRMSPEFMLAAFKLLIAIAERSGNYDADDLVIMRGIASEISYPTYDYFGTLVQFFGSNPSGHPLTVIINSIVN	SAMN08443690	marine sediment metagenome	shipshapeSlasher	2018-03-06T05:07:58Z	NA	NA
SRR6808586	u261105	4,65	u261105	zayed2022.155SUR1QQSS13_1_k119_109177|Pisuviricota	79,3	6,4e-42	KLSDDVNLAGLDGVIGVNAINFSTSAGWPLKGPKTQFVELSDRHVEGISCPRDVSPEILAEVTRMEKCLLEGKAINTVFKASMKDEPTKSTKKTGRVFAAANFPFVFLVRKYYLTLSAAFQRNKVATECAVGTVVQSPEWTELFEHIGKHGWDRAIAGDYAKFDGKMSPQFMLMAFKVLIDMAEKSGNYDEDDLKIMRGIATEISYPTYDYFGTLVQFFGSNPSGHPLTVVINSIVN	SAMN08443690	marine sediment metagenome	shipshapeSlasher	2018-03-06T05:07:58Z	NA	NA
SRR6808586	u261105	106,83	u261105	zayed2022.155SUR1QQSS13_1_k119_109177|Pisuviricota	79,3	6,4e-42	KLDLDNVLAGIDGVTGINSMEFSTSAGVPFRGKKTQFVVKSDRFVEGVSCPRDVDPLILEEIEYMRSELAAGRRINTPFKAALKDEPTKTTKTKVRVFAGSNMPMTMLVREYFLTLSALMQENKKLFECAVGLNVYSPEWTDLMKHIYKYGDDRIIAGDYKAFDTRMSPRFMLAAFKILITIAEKSGNYDEEDLMVMKGIAAEITNPTYDYFGTFIQFFGSNPSGHPLTVVINSLVN	SAMN08443690	marine sediment metagenome	shipshapeSlasher	2018-03-06T05:07:58Z	NA	NA
SRR3401379	u261105	5,23	u261105	zayed2022.155SUR1QQSS13_1_k119_109177|Pisuviricota	79,3	6,4e-42	KLDDDVVLAGLDGVIGINAMNFATACGFPLSGPKTTLVSKSERIVEGISCPRDIDPKVLEEVKKLEETLLDGNRINTVFKASLKDEPTKIGKKKVRVFAGCNIYFIMLVRKYFLSISALMQQNKEVFECAVGLNVESPEWTKMMKHVYKHGVDRVVAGDYKSFDGRMSPRFMLASFKILINLAELSGNYDADDLTIMRGIATEICSPTYDYFGTLVQFYGSNPSGHPLTVVTNSLVN	SAMN04625930	invertebrate metagenome	shipshapeSlasher	2016-04-19T07:08:32Z	1.091e+16	2.14833e+16
SRR3401379	u261105	55,98	u261105	zayed2022.155SUR1QQSS13_1_k119_109177|Pisuviricota	79,3	6,4e-42	KISDDANLAGLDGVLGINAMNFSTSVGFPLKGPKTQFVEKSDRVVPGISCPRDVDPEILAAVAEMEALLLKGKSINTVFKASLKDEPTKLKKDKVRVFAAANMPFVMLVRKYFLSIAALVQRNKIATECAVGTVVQSPEWTELFRHIGKHGWDRAIAGDYAKFDGRMSPQFMLAAFKLLIKLAERSGNYDEDDLFIMRGIATEISYPTYDYFGTLVQFMGSNPSGHPLTVVVNSFVN	SAMN04625930	invertebrate metagenome	shipshapeSlasher	2016-04-19T07:08:32Z	1.091e+16	2.14833e+16
SRR3401379	u261105	8,88	u261105	zayed2022.155SUR1QQSS13_1_k119_109177|Pisuviricota	79,3	6,4e-42	KISDDANLAGMDGVVGVNAMNFSTSVGFPGKGPKTQYVEKSDRKVEGISCPRDVDPMILDEVRKMEERLLTGESINTIFKASLKDEPTKMTKDKVRVFAAANFAFVFLVRRHFLTLAALVQRNKVVTECAVGTVVQSPEWTELFEHIGKHGWDRAIAGDYAKFDGRMSPQFMSAAFKILINLAEKSGNYDEDDLTIMRGIATEITYPTYDYFGTLVQFMGSNPSGHPLTVVINSFVN	SAMN04625930	invertebrate metagenome	shipshapeSlasher	2016-04-19T07:08:32Z	1.091e+16	2.14833e+16
SRR3233209	u261105	269,13	u261105	zayed2022.155SUR1QQSS13_1_k119_109177|Pisuviricota	79,3	6,4e-42	KLSIDAILAGYDGVKGINSMEFSTAAGFPLKGTKRQFVEESQRFVEGISCPRDVNEEILDEMRRIEKELSEGKRVNTVFKASLKDEPVKTTKTKVRVFAGSNMPFTMLVRKYFLTLSALMQDEKELFECACGVNVYSPEWDVLMNHVFKHGKERMIAGDYKAFDGRMSPRFMLAAFKILIEIAAKSGNYDDGDIIVMKGIAAEITNPTYDHFGTLIQFFGSNPSGHPLTVVINSIVN	SAMN04536619	aquatic metagenome	shipshapeSlasher	2016-03-16T18:15:50Z	-7681515000000000	3.49489e+16
SRR4238001	u261105	3,04	u261105	zayed2022.155SUR1QQSS13_1_k119_109177|Pisuviricota	79,3	6,4e-42	KLDDDVVLAGLDGVIGINAMNFATACGFPLSGPKTTLVSKSERIVEGISCPRDIDPKVLEEVKKLEETLLDGNRINTVFKASLKDEPTKIGKKKVRVFAGCNIYFIMLVRKYFLSISALMQQNKEVFECAVGLNVESPEWTKMMKHVYKHGVDRVVAGDYKSFDGRMSPRFMLASFKILINLAELSGNYDADDLTIMRGIATEICSPTYDYFGTLVQFYGSNPSGHPLTVVTNSLVN	SAMN05751686	marine sediment metagenome	shipshapeSlasher	2016-09-12T10:51:02Z	-8860057000000000	2.85141e+16
SRR4238001	u261105	5,48	u261105	zayed2022.155SUR1QQSS13_1_k119_109177|Pisuviricota	79,3	6,4e-42	KISDDVNLAGLDGVLGLNAMNFSTSIGFPGTGPKTQFVEKSDRHVEGISCPRDVDPMILEEIKKMEEALLRGDSINTVFKGSLKDEPTKLSKDKVRVFAAANMPFVMLVRKYYLTLAALVQRNKIATECAVGVVVQSPEWTELFQHIGKHGWDRAIAGDYAKFDGRMSPQVMLAAFKLLIKLAEKSGNYDADDLIIMRGIATEISYPTYDYFGTLVQFMGSNPSGHPLTVVINSFVN	SAMN05751686	marine sediment metagenome	shipshapeSlasher	2016-09-12T10:51:02Z	-8860057000000000	2.85141e+16
SRR4238001	u261105	7,98	u261105	zayed2022.155SUR1QQSS13_1_k119_109177|Pisuviricota	79,3	6,4e-42	KISNDANLAGLDGVLGINAMNFSTSVGFPGKGPKTQFVDNSDRKVEGISCPRDVDPMILEEVEKMEKQLLAGKSINTIFKASLKDEPTKMSKDKVRVFAAANMPFVMLVRKYFLTLAALVQRNKIITECAVGTIVQSPEWTELFQHIGKHGWDRAIAGDYARFDIRMSPQFMLAAFKLLIKLAEKSGNYDEDDLTIMRGIATEISYPTYDYFGTLVQFMGSNPSGHPLTVVINSLVN	SAMN05751686	marine sediment metagenome	shipshapeSlasher	2016-09-12T10:51:02Z	-8860057000000000	2.85141e+16
SRR6824963	u261105	13,43	u261105	zayed2022.155SUR1QQSS13_1_k119_109177|Pisuviricota	79,3	6,4e-42	KISDDANLAGLDGVLGVNAMNFSTSMGFPFKGPKTQYVEKSDRQVEGISCPRDVDPMILEEVARLEQLLLEGKSINTVFKGSLKDEPTKLNKDKVRIFAAANMPFVFLVRKYYLSLAALFQRNKTITECAVGTVVQSPEWTELYEHIGKFGWDRAIAGDYAKFDGRMSPEFMFMAFKILITLAEKSGNYDADDLIIMRGIASEITYPTYDYFGTLVQFFGSNPSGHPLTVIINSIVN	SAMN07630369	salt marsh metagenome	shipshapeSlasher	2018-03-12T07:13:56Z	-8102800000000000	3.1972e+16
SRR6824963	u261105	3,03	u261105	zayed2022.155SUR1QQSS13_1_k119_109177|Pisuviricota	79,3	6,4e-42	KMSIDAVLAGYDGVNGINSMEFGTAAGFPLKGTKRQFVCESQRFVEGISCPRDVDEEILEEVRRIEEELKNGNRINTVFKASLKDEPVKIGKTKVRVFAGSNMPFTMTERKYFLSLSALMQKKKELFECACGVNVYSPEWDELMKGVFRHGKDRIVAGDYKAFDTRMSPRFMLAAFKILIRIAEESENFDEEDLTIMRGIAAEVCNPTYDHFGVLIQFLGSNPSGHPLTVVINSLVN	SAMN07630369	salt marsh metagenome	shipshapeSlasher	2018-03-12T07:13:56Z	-8102800000000000	3.1972e+16
SRR4237999	u261105	5,56	u261105	zayed2022.155SUR1QQSS13_1_k119_109177|Pisuviricota	79,3	6,4e-42	KLDDDVVLAGLDGAIGINAMNFATACGFPLSGPKTTLVSKSERIVEGISCPRDIDPKVLEEVKKLEETLLDGNRINTVFKASLKDEPTKIGKKKVRVFAGCNIYFIMLVRKYFLSISALMQQNKEVFECAVGLNVESPEWTKMMKHVYKHGVDRVVAGDYKSFDGRMSPRFMLASFKILINLAELSGNYDADDLTIMRGIATEICSPTYDYFGTLVQFYGSNPSGHPLTVVTNSLVN	SAMN05751676	marine sediment metagenome	shipshapeSlasher	2016-09-12T11:04:00Z	-8836806000000000	2.87405e+16
SRR3401570	u261105	73,50	u261105	zayed2022.155SUR1QQSS13_1_k119_109177|Pisuviricota	79,3	6,4e-42	KISDDVNLAGLDGVLGLNAMNFTTSVGFPGKGAKTQFAQKSDRQVEGISCPRDVDPLILEEIAKMEARLRKGQSINTAFKGSLKDEPTKLTKDKVRVFAAANMPFVMLVRKYFLTLAALVQRNKIITECAVGVVVQSPEWTELYEHIGKHGWDRAIAGDYAKFDGRMSPQFMLAAFKLLIELAEKSGNYDEDDLKIMRGIATEISYPTYDYFGTLVQFMGSNPSGHPLTVVINSFVN	SAMN04625948	invertebrate metagenome	shipshapeSlasher	2016-04-19T12:18:32Z	1.091e+16	2.14833e+16
SRR3401570	u261105	16,13	u261105	zayed2022.155SUR1QQSS13_1_k119_109177|Pisuviricota	79,3	6,4e-42	KLDDDVVLAGLDGVIGINAMNFATACGFPLSGPKTTLVSKSERIVEGISCPRDIDPKVLEEVKKLEETLLDGNRINTVFKASLKDEPTKIGKKKVRVFAGCNIYFIMLVRKYFLSISALMQQNKEVFECAVGLNVESPEWTKMMKHVYKHGVDRVVAGDYKSFDGRMSPRFMLASFKILINLAELSGNYDADDLTIMRGIATEICSPTYDYFGTLVQFYGSNPSGHPLTVVTNSLVN	SAMN04625948	invertebrate metagenome	shipshapeSlasher	2016-04-19T12:18:32Z	1.091e+16	2.14833e+16
SRR3401570	u261105	211,94	u261105	zayed2022.155SUR1QQSS13_1_k119_109177|Pisuviricota	79,3	6,4e-42	KISDDANLSGMDGVVGVNAMNFSTSVGFPGKGPKTQYVEKSDRKVEGISCPRDVDPMILDEVRKMEERLLTGESINTIFKASLKDEPTKMTKDKVRVFAAANFAFVFLVRRHFLTLAALVQRNKVVTECAVGTVVQSPEWTELFEHIGKHGWDRAIAGDYAKFDGRMSPQFMSAAFKILINLAEKSGNYDEDDLTIMRGIATEITYPTYDYFGTLVQFMGSNPSGHPLTVVINSFVN	SAMN04625948	invertebrate metagenome	shipshapeSlasher	2016-04-19T12:18:32Z	1.091e+16	2.14833e+16
SRR3401570	u261105	1487,63	u261105	zayed2022.155SUR1QQSS13_1_k119_109177|Pisuviricota	79,3	6,4e-42	KISDDANLAGLDGVLGINAMNFSTSVGFPLKGPKTQFVEKSDRVVPGISCPRDVDPEILAAVAEMEALLLKGKSINTVFKASLKDEPTKLKKDKVRVFAAANMPFVMLVRKYFLSIAALVQRNKIATECAVGTVVQSPEWTELFRHIGKHGWDRAIAGDYAKFDGRMSPQFMLAAFKLLIKLAERSGNYDEDDLFIMRGIATEISYPTYDYFGTLVQFMGSNPSGHPLTVVVNSFVN	SAMN04625948	invertebrate metagenome	shipshapeSlasher	2016-04-19T12:18:32Z	1.091e+16	2.14833e+16
SRR3401570	u261105	7,60	u261105	zayed2022.155SUR1QQSS13_1_k119_109177|Pisuviricota	79,3	6,4e-42	KLEDDVVLAGLDGVLGINAMNFATACGFPLVGPKTNLVSKSDRKVEGISCPRDIEPKVLEEIAKLEETLLNGNRINAVFKASLKDEPTKIGKKKVRVFAGSNIYFVMLVRKYFLTLSALMQENKEVFECAVGLNVESPEWTKMMKHVYKHGEHRVVAGDYKSFDGRMSPRFMLASFKILINLAELSGNYDADDLTIMRGIATEICSPTYDYFGTLVQFYGSNPSGHPLTVVTNSLVN	SAMN04625948	invertebrate metagenome	shipshapeSlasher	2016-04-19T12:18:32Z	1.091e+16	2.14833e+16
SRR3401570	u261105	32,01	u261105	zayed2022.155SUR1QQSS13_1_k119_109177|Pisuviricota	79,3	6,4e-42	KISDDVNLAGLDGTVGVNAMNFSTSMGFPLKGPKTQYVEKSDRVVEGISCPRDVDPMILEEVARMEQILLEGKSINAVFKGSLKDEPTKIGKDKVRVFAACNMPTVMLVRKYFLTLAALVQRNKIITECAVGTVVQSPEWTELFEHIGKHGWDRAIAGDYAKFDGRMSPQFMMMAFKLLIGIAEKSGNYDEDDIKIMRGIATEITYPTYDYFGTLVQFFGSNPSGHPLTVIINSLVN	SAMN04625948	invertebrate metagenome	shipshapeSlasher	2016-04-19T12:18:32Z	1.091e+16	2.14833e+16
SRR3401570	u261105	7,71	u261105	zayed2022.155SUR1QQSS13_1_k119_109177|Pisuviricota	79,3	6,4e-42	KISDDVNLAGLDGVIGVNAMNFSTSMGFPLKGPKTQYVEKSDRVVEGISCPRDADPMILEEKERLKKILLEGKSINAVFKGSLKDEPTKLGKDKVRVFAACNMATVMLVREYFLTLAALCQRNKIVTECAVGTVVQSPEWTELFEHIGKHGWDRAIAGDYAKFDGRMSPQFMSMAFKLLIEIAKKSGNYDEDDIKIMRGIATEITYPTYDYFGTLVQFFGSNPSGHPLTVIINSLVN	SAMN04625948	invertebrate metagenome	shipshapeSlasher	2016-04-19T12:18:32Z	1.091e+16	2.14833e+16
SRR6824235	u261105	4,03	u261105	zayed2022.155SUR1QQSS13_1_k119_109177|Pisuviricota	79,3	6,4e-42	KISDDANLAGLDGVLGVNAMNFSTSMGFPFKGPKTQYVEKSDRQVEGISCPRDVDPMILEEVARLEQLLLEGKSINTVFKGSLKDEPTKLNKDKVRIFAAANMPFVFLVRKYYLSLAALFQRNKTITECAVGTVVQSPEWTELYEHIGKFGWDRAIAGDYAKFDGRMSPEFMFMAFKILITLAEKSGNYDADDLIIMRGIASEITYPTYDYFGTLVQFFGSNPSGHPLTVIINSIVN	SAMN07630359	salt marsh metagenome	shipshapeSlasher	2018-03-12T04:01:51Z	-8102800000000000	3.1972e+16
SRR6824235	u261105	2,45	u261105	zayed2022.155SUR1QQSS13_1_k119_109177|Pisuviricota	79,3	6,4e-42	KMSIDAVLAGYDGVNGINSMEFGTAAGFPLKGTKRQFVCESQRFVEGISCPRDVDEEILEEVRRIEEELKNGNRINTVFKASLKDEPVKIGKTKVRVFAGSNMPFTMTERKYFLSLSALMQKKKELFECACGVNVYSPEWDELMKGVFRHGKDRIVAGDYKAFDTRMSPRFMLAAFKILIRIAEESENFDEEDLTIMRGIAAEVCNPTYDHFGVLIQFLGSNPSGHPLTVVINSLVN	SAMN07630359	salt marsh metagenome	shipshapeSlasher	2018-03-12T04:01:51Z	-8102800000000000	3.1972e+16
SRR6824226	u261105	17,66	u261105	zayed2022.155SUR1QQSS13_1_k119_109177|Pisuviricota	79,3	6,4e-42	KIDLDANLAGLDGVVGINAMNFKTSLGFPLKGPKSQLIHKSDRKVEGIDCPRDQDPIITAEVERLEKELLEGKSINTIFKAALKDEPTKIGKGKARVFAAANVAFVELTRKYFLTMAALFQRNKITTECAVGTVVQSPEWTELYKHIGKHGWDRAIAGDYQAFDGKMSPEFILLSFKAMIQLAERSGKYDSDDLMIMKGIATEIAYPTYDYFGTILQFYGSNPSGHPLTVVVNSVVN	SAMN07630352	salt marsh metagenome	shipshapeSlasher	2018-03-12T03:49:58Z	-8102800000000000	3.1972e+16
SRR6824226	u261105	22,89	u261105	zayed2022.155SUR1QQSS13_1_k119_109177|Pisuviricota	79,3	6,4e-42	KISDDANLAGLDGVLGVNAMNFSTSMGFPFKGPKTQYVEKSDRQVEGISCPRDVDPMILEEVARLEQLLLEGKSINTVFKGSLKDEPTKLNKDKVRIFAAANMPFVFLVRKYYLSLAALFQRNKTITECAVGTVVQSPEWTELYEHIGKFGWDRAIAGDYAKFDGRMSPEFMFMAFKILITLAEKSGNYDADDLIIMRGIASEITYPTYDYFGTLVQFFGSNPSGHPLTVIINSIVN	SAMN07630352	salt marsh metagenome	shipshapeSlasher	2018-03-12T03:49:58Z	-8102800000000000	3.1972e+16
SRR4831670	u261105	3,80	u261105	zayed2022.155SUR1QQSS13_1_k119_109177|Pisuviricota	79,3	6,4e-42	KISDDANLAGMDGVIGVNAMNFSTSVGFPGKGPKTQYVEKSDRKVEGISCPRDVDPMILDEVRKMEERLLAGESINTIFKASLKDEPTKMTKDKVRVFAAANFAFVFLVRKYFLTLAALVQRNKVVTECAVGTVVQSPEWTELFEHIGKHGWDRAIAGDYAKFDGRMSPQFMSAAFKILINLAKKSGNYDEDDLIIMRGIATEITYPTYDYFGTLVQFMGSNPSGHPLTVIVNSVVN	SAMN05944609	aquatic metagenome	shipshapeSlasher	2017-09-28T00:50:17Z	-5050000000000000	3506000000000000
SRR3218378	u261105	4,55	u261105	zayed2022.155SUR1QQSS13_1_k119_109177|Pisuviricota	79,3	6,4e-42	KISDDVNLAGLDGVLGINPMNFSTSIGFPGKGPKTQFVEKSDRHVEGISCPRDVDPMILEEIKKMEAKLLAGQSINTIFKASLKDEPTKLTKDKVRVFAAANMPFVMLVRKYFLSLAALVQRNKIATECAVGTVVQSPEWTELFEHIGKHGWERAIAGDFANFDGRMSPQFMLAAFKLLIKLAEKSGNYDEEDLTIMRGIATEISYPTYDYFGTLVQFMGSNPSGHPLTVVINSFVN	SAMN04536606	aquatic metagenome	shipshapeSlasher	2016-03-10T22:00:09Z	-7695943000000000	3.50147e+16
SRR6824933	u261105	5,77	u261105	zayed2022.155SUR1QQSS13_1_k119_109177|Pisuviricota	79,3	6,4e-42	KISDDANLAGLDGVLGVNAMNFSTSMGFPFKGPKTQYVEKSDRQVEGISCPRDVDPMILEEVARLEQLLLEGKSINTVFKGSLKDEPTKLNKDKVRIFAAANMPFVFLVRKYYLSLAALFQRNKTITECAVGTVVQSPEWTELYEHIGKFGWDRAIAGDYAKFDGRMSPEFMFMAFKILITLAEKSGNYDADDLIIMRGIASEITYPTYDYFGTLVQFFGSNPSGHPLTVIINSIVN	SAMN07630367	salt marsh metagenome	shipshapeSlasher	2018-03-12T06:36:52Z	-8102800000000000	3.1972e+16
SRR6980992	u261105	4,87	u261105	zayed2022.155SUR1QQSS13_1_k119_109177|Pisuviricota	79,3	6,4e-42	KMSIDAVLAGYDGVNGINSMEFGTAAGFPLKGTKRQFVCESQRFVEGISCPRDVDEEILEEVRRIEEELKNGNRINTVFKASLKDEPVKIGKTKVRVFAGSNMPFTMTERKYFLSLSALMQKKKELFECACGVNVYSPEWDELMKGVFRHGKDRIVAGDYKAFDTRMSPRFMLAAFKILIRIAEESENFDEEDLTIMRGIAAEVCNPTYDHFGVLIQFLGSNPSGHPLTVVINSLVN	SAMN08777500	salt marsh metagenome	shipshapeSlasher	2018-04-10T22:53:32Z	-8102800000000000	3.1972e+16
SRR6980992	u261105	24,94	u261105	zayed2022.155SUR1QQSS13_1_k119_109177|Pisuviricota	79,3	6,4e-42	KISDDANLAGLDGVLGVNAMNFSTSMGFPFKGPKTQYVEKSDRQVEGISCPRDVDPMILEEVARLEQLLLEGKSINTVFKGSLKDEPTKLNKDKVRIFAAANMPFVFLVRKYYLSLAALFQRNKTITECAVGTVVQSPEWTELYEHIGKFGWDRAIAGDYAKFDGRMSPEFMFMAFKILITLAEKSGNYDADDLIIMRGIASEITYPTYDYFGTLVQFFGSNPSGHPLTVIINSIVN	SAMN08777500	salt marsh metagenome	shipshapeSlasher	2018-04-10T22:53:32Z	-8102800000000000	3.1972e+16
SRR6980992	u261105	2,29	u261105	zayed2022.155SUR1QQSS13_1_k119_109177|Pisuviricota	79,3	6,4e-42	KMSDDANLAGMDGVIGINAMNFSTSIGFPCKGPKTQLVEKSDRVVKGITCPRDVDPIVLEEVKKMEAKLLKGESINAIFKGALKDEPVKLTKKKCRVFAAANFAFVMLVRKYYLSLAALCQRNKILTECAVGTVVQSPEWTELYNHIGKHGWDRAIAGDYAKFDGRMSPQFMLMAFKLLIRLAEKSGNYDADDLTIMRGIATEISYPTYDYFGTLVQFMGSNPSGHPLTVIINSLVN	SAMN08777500	salt marsh metagenome	shipshapeSlasher	2018-04-10T22:53:32Z	-8102800000000000	3.1972e+16
SRR7523277	u261105	9,77	u261105	zayed2022.155SUR1QQSS13_1_k119_109177|Pisuviricota	79,3	6,4e-42	KLEDDIVLAGLDGVVGINAMNFNTACGFPLSGPKTQFVTISDRKVEGISCPRDIDQDIIIEIKKLEQTLLNGNRINTVFKASLKDEPTKIGKKKVRVFAGCNIYFIMLVRKYFLSISALMQDNKDTFECAVGLNVESPEWTSMMKKVYKHGINRVVAGDYKSFDGRMSPRFMLASFKILINLAEVSGNYDADDLTIMRGIATEICSPTYDYFGTLVQFCGSNPSGHPLTVVTNSLVN	SAMN09631286	seawater metagenome	shipshapeSlasher	2018-07-14T19:51:39Z	-1.28833e+16	5.3802e+16
SRR5830087	u261105	23,51	u261105	zayed2022.155SUR1QQSS13_1_k119_109177|Pisuviricota	79,3	6,4e-42	KISDDANLAGIDGAIGFNAMNFSTSVGFPGKGPKTQYVEKSDRYVEGISCPRDVDPIIFEEVAKLESILLAGQSINTVFKASLKDEPTKLTKDKTRVFAAANMPFVLLVRKYYLSLAALIQRNKIATECAVGTIVQSPDWTDLFEHIGKHGWERAIAGDYASFDGQMSPQFMLIAFKNLIWLAEKSGNYDEDDLIIMRGIATEITYPTYDYFGTLVQFFGSNPSGHPLTVVINSFVN	SAMN06265033	aquatic metagenome	shipshapeSlasher	2017-07-16T12:27:45Z	-7600170000000000	3.92637e+16
SRR5515315	u261105	5,14	u261105	zayed2022.155SUR1QQSS13_1_k119_109177|Pisuviricota	79,3	6,4e-42	KISDDANLAGLDGVLGVNAMNFSTSMGFPFKGPKTQYVEKSDRQVEGISCPRDVDPMILEEVARLEQLLLEGKSINTVFKGSLKDEPTKLNKDKVRIFAAANMPFVFLVRKYYLSLAALFQRNKTITECAVGTVVQSPEWTELYEHIGKFGWDRAIAGDYAKFDGRMSPEFMFMAFKILITLAEKSGNYDADDLIIMRGIASEITYPTYDYFGTLVQFFGSNPSGHPLTVIINSIVN	SAMN06843742	marine metagenome	shipshapeSlasher	2017-05-08T18:43:53Z	1.22613e+16	2.95167e+16
SRR2243127	u261105	1,75	u261105	zayed2022.155SUR1QQSS13_1_k119_109177|Pisuviricota	79,3	6,4e-42	KLCNDAILAGWDGVVGINAMNFSTVLGFPGKGPKSQRVKNSDRVIEGISCPRDVDPAILQEVAAMEQELLAGRSINTIFKASLKDEPTKLTKDKVRVFAAANMPFIMLVRKYFLTIAALVQRNPEATECAVGINVQSPEWTKMFEKIGEHGWDRCIAGDYAKFDGRMSPQFMLAAFKLMIRLAERSGNYSEDDLTIMRGIATEICYPTYDYFGTIVQFMGSNPSGHPLTVIVNSFVN	SAMN04026691	marine metagenome	shipshapeSlasher	2015-09-04T13:38:16Z	-8339500000000000	8695000000000000
SRR6824227	u261105	5,87	u261105	zayed2022.155SUR1QQSS13_1_k119_109177|Pisuviricota	79,3	6,4e-42	KISDDANLAGLDGVLGVNAMNFSTSMGFPFKGPKTQYVEKSDRQVEGISCPRDVDPMILEEVARLEQLLLEGKSINTVFKGSLKDEPTKLNKDKVRIFAAANMPFVFLVRKYYLSLAALFQRNKTITECAVGTVVQSPEWTELYEHIGKFGWDRAIAGDYAKFDGRMSPEFMFMAFKILITLAEKSGNYDAEDLIIMRGIASEITYPTYDYFGTLVQFFGSNPSGHPLTVIINSIVN	SAMN07630354	salt marsh metagenome	shipshapeSlasher	2018-03-12T03:23:50Z	-8102800000000000	3.1972e+16
SRR6824227	u261105	10,17	u261105	zayed2022.155SUR1QQSS13_1_k119_109177|Pisuviricota	79,3	6,4e-42	KIDLDANLAGLDGVVGINAMNFKTSLGFPLKGPKSQLIHKSDRKVEGIDCPRDQDPIITAEVERLEKELLEGKSINTIFKAALKDEPTKIGKGKARVFAAANVAFVELTRKYFLTMAALFQRNKITTECAVGTVVQSPEWTELYKHIGKHGWDRAIAGDYQAFDGKMSPEFILLSFKAMIQLAERSGKYDSDDLMIMKGIATEIAYPTYDYFGTILQFYGSNPSGHPLTVVVNSVVN	SAMN07630354	salt marsh metagenome	shipshapeSlasher	2018-03-12T03:23:50Z	-8102800000000000	3.1972e+16
SRR4831673	u261105	18,38	u261105	zayed2022.155SUR1QQSS13_1_k119_109177|Pisuviricota	79,3	6,4e-42	KISDDANLAGMDGVIGVNAMNFSTSVGFPGKGPKTQYVEKSDRKVEGISCPRDVDPMILDEVRKMEERLLAGESINTIFKASLKDEPTKMTKDKVRVFAAANFAFVFLVRKYFLTLAALVQRNKVVTECAVGTVVQSPEWTELFEHIGKHGWDRAIAGDYAKFDGRMSPQFMSAAFKILINLAKKSGNYDEDDLIIMRGIATEITYPTYDYFGTLVQFMGSNPSGHPLTVIVNSVVN	SAMN05944610	aquatic metagenome	shipshapeSlasher	2017-09-28T00:19:14Z	-5139800000000000	6374000000000000
SRR6049189	u261105	7,59	u261105	zayed2022.155SUR1QQSS13_1_k119_109177|Pisuviricota	79,3	6,4e-42	KISDDANLAGLDRVLGVNAMNFSTSMGFPFKGPKTQYVEKSDRQVEGISCPRDVDPMILEEVARLEQLLLEGKSINTVFKGSLKDEPTKLNKDKVRVFAAANMPFVFLVRKYYLSLAALFQRNKTITECAVGTVVQSPEWTELYEHIGKFGWDRAIAGDYAKFDGRMSPEFMFMAFKILITLAEKSGNYDADDLIIMRGIASEITYPTYDYFGTLVQFFGSNPSGHPLTVIINSIVN	SAMN07631424	freshwater metagenome	shipshapeSlasher	2017-09-18T18:06:31Z	-7536330000000000	3.9283e+16
SRR6808584	u261105	19,82	u261105	zayed2022.155SUR1QQSS13_1_k119_109177|Pisuviricota	79,3	6,4e-42	KITDDANLAGLDGVLGINAMNFSTSVGFPLKGPKTQYVEKSDRVVEGISCPRDVDPIILEEIAKMEQALLEGKSINAIFKGSLKDEPTKLSKDKVRVFAAANMPFVMLVRKYFLTLAAMCQRNKIITECAVGTVVQSPEWTELFQHIGKYGWERGIAGDYAKFDGRMSPQFMLMAFKLLIHLAEKSGNYDADDIQIMRGIATEISYPTYDYFGTLVQFMGSNPSGHPLTVIINSLVN	SAMN08443692	marine sediment metagenome	shipshapeSlasher	2018-03-06T05:28:15Z	NA	NA
SRR6808584	u261105	11,87	u261105	zayed2022.155SUR1QQSS13_1_k119_109177|Pisuviricota	79,3	6,4e-42	KVSDDVNLAGLDGVLGLNAMNFSTSLGFPLKGPKTQLVEKSDRVVPGISCPRDVDPVILEEIRRMEEILLRGESINAIFKGSLKDEPTKLTKDKVRVFAAANMPFVMLVRKYYLTLAALVQRNKIITECAVGTVVQSPEWTELFEHIGKHGWDRAIAGDYAKFDGRMAPQFMLMAFKLLIELAERSGNYDSDDLIIMRGIATEISYPTYDYFGTLVQFQGSNPSGHPLTVVINSLVN	SAMN08443692	marine sediment metagenome	shipshapeSlasher	2018-03-06T05:28:15Z	NA	NA
SRR6808584	u261105	80,12	u261105	zayed2022.155SUR1QQSS13_1_k119_109177|Pisuviricota	79,3	6,4e-42	KISDDVNLAGLDGVLGLNAMNFTTSLGFPMKGPKTQLVEKSDRVVEGISCPRDVDPKILAEITRMEETLLRGESINTIFKGSLKDEPTKLTKDKVRVFAAANMPFVMLVRKYFLTIAALVQRNKVETECAVGTVVQSPEWTELFEHIGKHGWERAIAGDYAKFDGRMSPQFMLAAFKLLIGLAEKSGNYDADDLMIMRGIATEISYPTYDYFGTLVQFCGSNPSGHPLTVVINSFVN	SAMN08443692	marine sediment metagenome	shipshapeSlasher	2018-03-06T05:28:15Z	NA	NA
SRR6808584	u261105	11,89	u261105	zayed2022.155SUR1QQSS13_1_k119_109177|Pisuviricota	79,3	6,4e-42	KISDDANLAGLDGVLGVNAMNFKTSMGFPLKGPKTNYTELSDRHVEGISCPRDVDPMILEEVARMEQMLLSGQSINAVFKGSLKDEPTKMTKNKVRVFAAANMPMVMLVRKYFLNCAALVQRNKKEFECAVGVVVQSPEWTDLFNHIGKYGWDRAIAGDYAKFDGRMSPDFMLMAFKLLITIAKRSGNYDEDDLTIMRGIASEITYPTYDYFGTLVQFFGSNPSGHPLTVIINSLVN	SAMN08443692	marine sediment metagenome	shipshapeSlasher	2018-03-06T05:28:15Z	NA	NA
SRR6808584	u261105	99,55	u261105	zayed2022.155SUR1QQSS13_1_k119_109177|Pisuviricota	79,3	6,4e-42	KISDDANLAGLDGVTGINAMNFTTSMGFPLKGPKTQYAGVSDRVVEGISCPRDVAPFILEEVAKMEALLLQGQSINAIFKGSLKDEPTKLTKDKVRVFAAANMPFVMLVRKYFLTLAAMCQRNKTITECAVGTVVQSPEWTELYEHIGAHGWERGIAGDYAKFDGRMSPQFMLMAFKLLITIAEKSGNYDTDDLTIMRGIATEISYPTYDYFGTLVQFMGSNPSGHPLTVIINSLVN	SAMN08443692	marine sediment metagenome	shipshapeSlasher	2018-03-06T05:28:15Z	NA	NA
SRR6808584	u261105	64,74	u261105	zayed2022.155SUR1QQSS13_1_k119_109177|Pisuviricota	79,3	6,4e-42	KISNDANLAGLDGVVGVNAMNFSTSMGFPLKGPKTQFVEKSDRVVEGISCPRDVDQFILDEVARLEEALRRGESINTIFKGSLKDEPTKLTKDKVRVFAAANMPFVFLVRKYYLSIAAMFQRNKTITECAVGTVVQSPEWTELFEHIGKHGWDRAIAGDYAKFDGRMSPQFMLMAFKLMIALAEKSGNYDEDDLVIMRGIASEISYPTYDYFGTIVKFFGSNPSGHPLTVVVNSLVN	SAMN08443692	marine sediment metagenome	shipshapeSlasher	2018-03-06T05:28:15Z	NA	NA
SRR6808584	u261105	71,39	u261105	zayed2022.155SUR1QQSS13_1_k119_109177|Pisuviricota	79,3	6,4e-42	KVSDDANLAGLDGVCGVNAMNFTTSIGFPMKGPKTQLVNLSDRVVEGISCPRDVDPMVLEEVAKMESTLLEGKSINAIFKGALKDEPTKMTKDKVRVFAAANMPFVMLVRKYYLTLAAMCQRNKILTECAVGTVVQSPEWTELFEHIGQHGWDRGIAGDYAKFDGRMSPQFMLMAFKLLIELAEKSGNYDADDLKVMRGIATEISYPTYDYFGTLVQFMGSNPSGHPLTVVINSLVN	SAMN08443692	marine sediment metagenome	shipshapeSlasher	2018-03-06T05:28:15Z	NA	NA
SRR6808584	u261105	140,49	u261105	zayed2022.155SUR1QQSS13_1_k119_109177|Pisuviricota	79,3	6,4e-42	KITNDVNLAGLDGVLGINAMNFRTSVGFPLKGPKTQYAKKSDRLVEGISCPRDVDPLIVGEMEQMETTLLAGKSIHAVFKAALKDEPTKITKNKVRVFAAANMPFVMLVRKYYLPLAALVQRNKEIFECAVGTVVQSPEWTDLFNHIGKYGWDRAIAGDYAKFDGRMSPDFMLMAFKLLIEIADRSGNYDADDLTIMRGIASEITYPTYDYFGTLLQFSGSNPSGHPLTVIVNSLVN	SAMN08443692	marine sediment metagenome	shipshapeSlasher	2018-03-06T05:28:15Z	NA	NA
SRR6808584	u261105	20,63	u261105	zayed2022.155SUR1QQSS13_1_k119_109177|Pisuviricota	79,3	6,4e-42	KISDDANLAGLDGVLGINAMNFTTSTGFPLKGPKTQYVEKSDRVVEGISCPRDVDPLILEEVAAMEAALLKGESINAIFKGSLKDEPTKLTKDKVRVFAAANMPFVMLVRKYFLTLAALCQRNKTITECAVGTVVQSPEWTELFEHIGKHGWDRAIAGDYAKFDGRMSPQFMLMAFKLLITLAEKSGNYDADDLTIMRGIATEISYPTYDYFGTLVQFMGSNPSGHPLTVVINSLVN	SAMN08443692	marine sediment metagenome	shipshapeSlasher	2018-03-06T05:28:15Z	NA	NA
SRR6808584	u261105	112,26	u261105	zayed2022.155SUR1QQSS13_1_k119_109177|Pisuviricota	79,3	6,4e-42	KLDDDVVLAGLDGVDGINAMNFATACGFPLSGPKTKLVSKSERNVEGISCPRDIDPKVLEEIKKLEQTLLDGNRINTVFKASLKDEPTKIGKKKVRVFAGCNIYFIMLVRKYFLSISALMQQNKEIFECAVGLNVESPEWTKMMKHVYKHGVDRVVAGDYKSFDGRMSPRFMLASFKILINLAELSGNYDADDLTIMRGIATEICSPTYDYFGTLVQFYGSNPSGHPLTVVTNSLVN	SAMN08443692	marine sediment metagenome	shipshapeSlasher	2018-03-06T05:28:15Z	NA	NA
SRR6808584	u261105	25,08	u261105	zayed2022.155SUR1QQSS13_1_k119_109177|Pisuviricota	79,3	6,4e-42	KLDDDVVLAGLDGVTGINAMNFATACGFPLSGPKTTLVSKSDRIVEGISCPRDIDPKVLEEIKKLEETLLDGNRINTVFKASLKDEPTKIGKTKVRVFAGCNIYFIMLVRKYFLSISAFMQQNKEVFECAVGLNVESPEWTKMMKHVYKHGVDRVVAGDYKSFDGRMSPRFMLASFKILINLAELSGNYDADDLTVMRGIATEISSPTYDYFGTLVQFYGSNPSGHPLTVVTNSLVN	SAMN08443692	marine sediment metagenome	shipshapeSlasher	2018-03-06T05:28:15Z	NA	NA
SRR6808584	u261105	144,34	u261105	zayed2022.155SUR1QQSS13_1_k119_109177|Pisuviricota	79,3	6,4e-42	KISDDANLAGLDGVLGINAMNFSTSVGFPSKGPKTQYVEKSDRHVPGISCPRDVDPEILAAIAEMEAMLLSGQSINTVFKASLKDEPTKLSKDKVRVFAAANMPFVMLVRKYFLSLAALVQRNKIATECAVGTIVQSPEWTELFQHIGKHGWDRAIAGDYAKFDGRMSPQFMLAAFKLLIKLAERSGNYDEDDLTIMRGIATEISYPTYDYFGTLVQFMGSNPSGHPLTVIINSFVN	SAMN08443692	marine sediment metagenome	shipshapeSlasher	2018-03-06T05:28:15Z	NA	NA
SRR6808584	u261105	22,88	u261105	zayed2022.155SUR1QQSS13_1_k119_109177|Pisuviricota	79,3	6,4e-42	KISDDANLAGMDGVIGVNAMNFSTSVGFPGKGPKTQYVEKSDRKVEGISCPRDVDPMILDEVRKMEERLLTGESINAIFKASLKDEPTKMTKDKVRVFAAANFAFVFLVRKYYLTLAALVQRNKLVTECAVGTVVQSPEWTELFEHIGKHGWDRAIAGDYAKFDGRMSPQFMSAAFKILINLAEKSGNYGEDDLTIMRGIATEITYPTYDYFGTLVQFMGSNPSGHPLTVVINSVVN	SAMN08443692	marine sediment metagenome	shipshapeSlasher	2018-03-06T05:28:15Z	NA	NA
SRR6808584	u261105	7,54	u261105	zayed2022.155SUR1QQSS13_1_k119_109177|Pisuviricota	79,3	6,4e-42	KLEDDVVLAGLDGVVGINAMNFATACGFPLSGPKTKLVTKSERVVEGISCPRDIDPKVLEEIKKLEETLLNGNRINTVFKASLKDEPTKIGKKKVRVFAGSNIYFIMLVRKYFLTISALMQQNKEVFECAVGLNVESPEWTKMMKHVYKHGVDRVVAGDYKSFDGRMSPRFMLASFKVLINLAEMSGNYDADDLTIMRGIATEICSPTYDYFGTLVQFFGSNPSGHPLTVVTNSLVN	SAMN08443692	marine sediment metagenome	shipshapeSlasher	2018-03-06T05:28:15Z	NA	NA
SRR6808584	u261105	39,23	u261105	zayed2022.155SUR1QQSS13_1_k119_109177|Pisuviricota	79,3	6,4e-42	KIDDDVNLAGLDGVLGLNAMNFTTSVGFPGKGPKTQYVEKSDRVVEGISCPRDVDPVILEEIARMEARLLAGESINAIFKGSLKDEPTKLTKDKVRVFAAANMPFVMLVRRYFLTLAALFQRNKTITECAVGTVVQSPEWTELYDHIGKYGWTRAIAGDYAKFDGRMSPQFMLAAFKILIELAEKSGNYEEDDLTIMRGIATEICYPTYDYFGTLVQFMGSNPSGHPLTVVINSIVN	SAMN08443692	marine sediment metagenome	shipshapeSlasher	2018-03-06T05:28:15Z	NA	NA
SRR6808584	u261105	30,63	u261105	zayed2022.155SUR1QQSS13_1_k119_109177|Pisuviricota	79,3	6,4e-42	KLEDDVVLAGLDGVLGINAMNFATACGFPLVGPKTNLVSKSDRKVEGISCPRDIEPKVLEEIAKLEETLLNGNRINAVFKASLKDEPTKIGKKKVRVFAGSNIYFVMLVRKYFLTLSALMQENKEVFECAVGLNVESPEWTKMMKHVYKHGEHRVVAGDYKSFDGRMSPRFMLASFKILINLAELSGNYDADDLTIMRGIATEICSPTYDYFGTLVQFYGSNPSGHPLTVVTNSLVN	SAMN08443692	marine sediment metagenome	shipshapeSlasher	2018-03-06T05:28:15Z	NA	NA
SRR6808584	u261105	135,25	u261105	zayed2022.155SUR1QQSS13_1_k119_109177|Pisuviricota	79,3	6,4e-42	KISDDVNLAGLDGVLGLNAMNFTTSIGFPGRGPKTQVVDKSDRFVPGISCPRDVDPMILDEIAKMEARLLAGESINTVFKGSLKDEPTKLTKDKVRVFAAANMPFVMLVRKYFLTIAATFQRNKTLTECAVGTVVQSPEWTELYEHIGKFGWDRAIAGDYAKFDGRMSPQFMLAAFKIMIKLAEDSGNYEEDDLIIMRGIATEISYPTYDYFGTLVQFMGSNPSGHPLTVVVNSIVN	SAMN08443692	marine sediment metagenome	shipshapeSlasher	2018-03-06T05:28:15Z	NA	NA
SRR6808584	u261105	23,90	u261105	zayed2022.155SUR1QQSS13_1_k119_109177|Pisuviricota	79,3	6,4e-42	KISDDANLAGLDGVLGINAMNFSTSIGFPGKGAKTQFVQKSDRVVPGISCPRDVDPMILEEISKMEVELLAGRSINTVFKASLKDEPTKLTKDKVRVFAAANMPFVMLVRKYFLTLAALVQRNKIPTECAVGTVVQSPEWTELFKHIGKHGWDRAIAGDYAKFDGRMSPQFMLAAFKLLIKIAERSGNYEEDDLTIMRGIASEISYPTYDYFGTLVQFMGSNPSGHPLTVVINSFVN	SAMN08443692	marine sediment metagenome	shipshapeSlasher	2018-03-06T05:28:15Z	NA	NA
SRR6808584	u261105	11,75	u261105	zayed2022.155SUR1QQSS13_1_k119_109177|Pisuviricota	79,3	6,4e-42	KVDDDVNLAGLDGVLGLNAMNFTTSIGFPFKGPKTQLVEKSDRKVAGISCPRDVDPLILEEVAKMETRLLAGESINAIFKGSLKDEPTKLTKDKVRVFAAANMPFVMLVRKYFLTVAALFQRNKTLTECAVGTVVQSPEWTELYEHIGKYGWDRAIAGDYAKFDGRMSPQFMLAAFRIMIDLAAKSGNYDSDDLVIMRGIASEISYPTYDYFGTLVQFMGSNPSGHPLTVVVNSVVN	SAMN08443692	marine sediment metagenome	shipshapeSlasher	2018-03-06T05:28:15Z	NA	NA
SRR6808584	u261105	30,80	u261105	zayed2022.155SUR1QQSS13_1_k119_109177|Pisuviricota	79,3	6,4e-42	KISDDANLSGLDGVLGINAINFSSSRGFPHTGPKDQIVKLSDRYVEGISCVRDAPQELWDEVARLEQILSSGNRINTVFKGSLKDEPTKLTKDKVRVFAACNFATIVLVRKYFLSLAALVQRNQRLFECAVGVVQQSPEWTEIFEHIGKYGWERGIAGDYAKFDARMSSRFMFAAFKVLITIAEQSGHYTANDLIIMRGIATEITYPTYDYFGTLVQFFGSNPSGHPLTVIINSLVN	SAMN08443692	marine sediment metagenome	shipshapeSlasher	2018-03-06T05:28:15Z	NA	NA
SRR6808584	u261105	12,18	u261105	zayed2022.155SUR1QQSS13_1_k119_109177|Pisuviricota	79,3	6,4e-42	KINDDVNLAGLDGVLGINAMNFSTSVGFPGKGPKTQYVEKSDRIVDGISCPRDVDPIILEEIARMEERLLAGESINTLYKGSLKDEPMKLTKDKVRVFAAANMPFVMLVRKYFLTLAALFQRNKTITECAVGTVVQSPEWTELYDHIGKYGWSRAIAGDYAKFDGRMSPQFMLAAFKILIELAEKSGNYEEDDLIIMRGIATEICYPTYDYFGTIVQFMGSNPSGHPLTVIINSIVN	SAMN08443692	marine sediment metagenome	shipshapeSlasher	2018-03-06T05:28:15Z	NA	NA
SRR6808584	u261105	11,95	u261105	zayed2022.155SUR1QQSS13_1_k119_109177|Pisuviricota	79,3	6,4e-42	KIEDVVNLSGLDGVLGVNAMNMATSLGFPLKGPKAQHVWKTEEYVEGISCPRAVDDKILKELAYMEEELLAGRRINAVFKASLKDEPTKLTKDKVRVFAAANMAFTMLVRKYYLSLAAAFQRNKNLTECAVGVVVQSPEWTELYNHIGKYGWERGIAGDYAKFDGRMSVHFMKLAFKILIKLAEASGNYDADDLFIMRGIATEISYPTYDYFGTILQFAGSNPSGHPLTVVINSIVN	SAMN08443692	marine sediment metagenome	shipshapeSlasher	2018-03-06T05:28:15Z	NA	NA
SRR6808584	u261105	1546,99	u261105	zayed2022.155SUR1QQSS13_1_k119_109177|Pisuviricota	79,3	6,4e-42	KLDLDNVLAGVDGVTGINSMEFSTSAGVPFRGKKTQFVVKSDRFVEGVSCPRDVDPLVLEEVEYMRSELAAGRRINTPFKAALKDEPTKTTKTKVRVFAGSNMPMTMLVREYFLTLSALMQDNKKLFECAVGLNVYSPEWTDLMKHIYKYGDDRIIAGDYKAFDTRMSPRFMLAAFKILITIAGKTGNYDEEDLMVMKGIAAEITNPTYDYFGTFVQFFGSNPSGHPLTVVINSLVN	SAMN08443692	marine sediment metagenome	shipshapeSlasher	2018-03-06T05:28:15Z	NA	NA
SRR6808584	u261105	10,98	u261105	zayed2022.155SUR1QQSS13_1_k119_109177|Pisuviricota	79,3	6,4e-42	KISIDANLAGLDGVIGFNAMNFSTSIGFPGKGPKTQFVEKSDRHVDGISCPRDVDPLIIEEMQKLEAMLLNGESINTVFKASLKDEPTKLGKDKVRVFAAANMPFVMIVRKYFLSLAALVQRNKITTECAVGTVVQSPEWTELFRHIGKHGWDRAIAGDYAKFDGRMSPQFMSAAFKLLIKLAEKSGNYDEDDLTIMRGIATEITYPTYDYFGTLVQFFGSNPSGHPLTVVINSFVN	SAMN08443692	marine sediment metagenome	shipshapeSlasher	2018-03-06T05:28:15Z	NA	NA
SRR6808584	u261105	6,82	u261105	zayed2022.155SUR1QQSS13_1_k119_109177|Pisuviricota	79,3	6,4e-42	KISDDVNLAGLDGVLGLNAMNFSTSIGFPGKGAKTQFVEKSDRVVSGISCPRDVDPMILEEIKKMEAKLLAGESINTVFKASLKDEPTKITKDKVRVFAAANMPFVMLVRKYFLTLAALVQRNKIATECAVGTVVQSPEWTELFEHIGKHGWDRAIAGDYAKFDGRMSPQFMLAAFKLLIKLAEKSGNYEEDDLTIMRGIATEISYPTYDYFGTLVQFMGSNPSGHPLTVVINSLVN	SAMN08443692	marine sediment metagenome	shipshapeSlasher	2018-03-06T05:28:15Z	NA	NA
SRR6808584	u261105	5,85	u261105	zayed2022.155SUR1QQSS13_1_k119_109177|Pisuviricota	79,3	6,4e-42	KLSDDVNLAGLDGVIGVNAINFSTSAGWPLKGPKTQFVELSDRHVEGISCPRDVSPEILAEVTRMEKCLLEGKAINTVFKASMKDEPTKSTKKTGRVFAAANFPFVFLVRKYYLTLSAAFQRNKVATECAVGTVVQSPEWTELFEHIGKHGWDRAIAGDYAKFDGKMSPQFMLMAFKVLIDMAEKSGNYDEDDLKIMRGIATEISYPTYDYFGTLVQFFGSNPSGHPLTVVINSIVN	SAMN08443692	marine sediment metagenome	shipshapeSlasher	2018-03-06T05:28:15Z	NA	NA
SRR6808584	u261105	10,68	u261105	zayed2022.155SUR1QQSS13_1_k119_109177|Pisuviricota	79,3	6,4e-42	KISDDANLAGLDGVLGINAMNFSTSVGFPGKGAKTQFVQKSDRGVPGISCPRDVDPMILGEITKMEVELLAGRSINTVFKASLKDEPTKLTKDKVRVFAAANMPFVMLVRKYFLTLAALVQRNKIPTECAVGTVVQSPEWTELFKHIGKYGWDRAIAGDYAKFDGRMSPQFMLAAFKLLIKIAERSGNYEEDDLTIMRGIASEISYPTYDYFGTLVQFMGSNPSGHPLTVVINSFVN	SAMN08443692	marine sediment metagenome	shipshapeSlasher	2018-03-06T05:28:15Z	NA	NA
SRR6808584	u261105	5,80	u261105	zayed2022.155SUR1QQSS13_1_k119_109177|Pisuviricota	79,3	6,4e-42	KISDDVNLAGLDGVCGINAMNFTTSIGFPFRGPKTQIVEKSDRIVEGVSCPRDVDQKILDEIARMEATLLEGNAINAIFKGALKDEPTKLTKDKVRVFAAANMPFVMLVRKYFLTLAAMCQRNKIITECAVGTVVQSPEWTELFEHIGQHGWNRAIAGDYAKFDGRMSPEFMLMAFKLLIELAEKSGNYDADDLVIMRGIASEISYPTYDYFGTLVQFMGSNPSGHPLTVVINSLVN	SAMN08443692	marine sediment metagenome	shipshapeSlasher	2018-03-06T05:28:15Z	NA	NA
SRR6049462	u261105	5,81	u261105	zayed2022.155SUR1QQSS13_1_k119_109177|Pisuviricota	79,3	6,4e-42	KLDDDVVLAGLDGVTGINAMNFATACGFPLSGPKTTLVSKSDRIVEGISCPRDIDPKVLEEIKKLEETLLDGNRINTVFKASLKDEPTKIGKTKVRVFAGCNIYFIMLVRKYFLSISALMQQNKEVFECAVGLNVESPEWTKMMKHVYKHGVDRVVAGDYKSFDGRMSPRFMLASFKILINLAELSGNYDADDLTVMRGIATEISSPTYDYFGTLVQFYGSNPSGHPLTVVTNSLVN	SAMN07631278	freshwater metagenome	shipshapeSlasher	2017-09-18T23:53:30Z	-7536330000000000	3.9283e+16
SRR6049462	u261105	212,12	u261105	zayed2022.155SUR1QQSS13_1_k119_109177|Pisuviricota	79,3	6,4e-42	KISDDANLAGMDGVIGVNAMNFSTSVGFPGKGPKTQYVEKSDRKVEGISCPRDVDPMILDEVRKMEERLLTGESINAIFKASLKDEPIKMTKDKVRVFAAANFAFVFLVRKYYLTLAALVQRNKLVTECAVGTVVQSPEWTELYEHIGKHGWDRAIAGDYAKFDGRMSPQFMSAAFKILINLAEKSGNYGEDDLIIMRGIATEITYPTYDYFGTLVQFMGSNPSGHPLTVVINSVVN	SAMN07631278	freshwater metagenome	shipshapeSlasher	2017-09-18T23:53:30Z	-7536330000000000	3.9283e+16
SRR6049462	u261105	63,27	u261105	zayed2022.155SUR1QQSS13_1_k119_109177|Pisuviricota	79,3	6,4e-42	KISDDVNLAGLDGVLGINAMNFSTSVGFPGKGAKTQFVEKSDRHVGGISCPRDVDPIILEEIKKMEAKLLAGESINTVFKASLKDEPTKISKDKVRVFAAANMPFVMLVRKYFLSLAALVQRNKVATECAVGTVVQSPEWTELFQHIGKHGWERAIAGDYAKFDGRMSPQFMLAAFKLLIKLAERSGNYGEDDLIIMRGIATEISYPTYDYFGTLVQFMGSNPSGHPLTVIINSFVN	SAMN07631278	freshwater metagenome	shipshapeSlasher	2017-09-18T23:53:30Z	-7536330000000000	3.9283e+16
SRR6049462	u261105	3,70	u261105	zayed2022.155SUR1QQSS13_1_k119_109177|Pisuviricota	79,3	6,4e-42	KISDDANLAGLDGVLGVNAMNFSTSMGFPFKGPKTQYVEKSDRQVEGISCPRDVDPMILEEVARLEQLLLEGKSINTVFKGSLKDEPTKLNKDKVRIFAAANMPFVFLVRKYYLSLAALFQRNKTITECAVGTVVQSPEWTELYEHIGKFGWDRAIAGDYAKFDGRMSPEFMFMAFKILITLAEKSGNYDADDLIIMRGIASEITYPTYDYFGTLVQFFGSNPSGHPLTVIINSIVN	SAMN07631278	freshwater metagenome	shipshapeSlasher	2017-09-18T23:53:30Z	-7536330000000000	3.9283e+16
SRR6049462	u261105	32,53	u261105	zayed2022.155SUR1QQSS13_1_k119_109177|Pisuviricota	79,3	6,4e-42	KLDDDVVLAGLDGVVGINAMNFATACGFPLSGPKTTLVSKSERIVEGISCPRDIDPKVLEEVKKLEETLLDGNRINTVFKASLKDEPTKIGKKKVRVFAGCNIYFIMLVRKYFLSISALMQQNKEVFECAVGLNVESPEWTKMMKHVYKHGVDRVVAGDYKSFDGRMSPRFMLASFKILINLAELSGNYDADDLTIMRGIATEICSPTYDYFGTLVQFYGSNPSGHPLTVVTNSLVN	SAMN07631278	freshwater metagenome	shipshapeSlasher	2017-09-18T23:53:30Z	-7536330000000000	3.9283e+16
SRR6049462	u261105	76,19	u261105	zayed2022.155SUR1QQSS13_1_k119_109177|Pisuviricota	79,3	6,4e-42	KISDDVNLAGLDGVLGLNAMNFTTSVGFPGKGPKTQYVEKSDRMVEGISCPRDVDPVILEEIARMEKQLLAGKSINAIFKASLKDEPTKITKDKVRVFAAANMPFVMLVRKYFLTLAALVQRNKIITECAVGTVVQSPEWTELFQHIGKHGWDRAIAGDYAKFDGRMSPQFMLAAFKLLIKLAEKSGNYDEDDLTIMRGIATEISYPTYDYFGTLVQFMGSNPSGHPLTVVINSLVN	SAMN07631278	freshwater metagenome	shipshapeSlasher	2017-09-18T23:53:30Z	-7536330000000000	3.9283e+16
SRR6049462	u261105	7,29	u261105	zayed2022.155SUR1QQSS13_1_k119_109177|Pisuviricota	79,3	6,4e-42	KVSDDANLAGLDGVLGVNAMNFSTSLGFPFKGPKTQVVDKSDRVVEGISCPRDVDPSMLEEVARLESKLLSGESINTTFKASLKDEPTKLTKKKARVFAAANMPFIMLTRKYFLSLAALFQRNKNLTECAVGTVVQSPEWTDLFEHIGKYGWDRAIAGDYAKFDGRMSPEFMLAAFKLLIAIAEKSGNYDADDLVIMRGIASEISYPTYDYFGTLVQFFGSNPSGHPLTVIINSIVN	SAMN07631278	freshwater metagenome	shipshapeSlasher	2017-09-18T23:53:30Z	-7536330000000000	3.9283e+16
SRR6049462	u261105	10,74	u261105	zayed2022.155SUR1QQSS13_1_k119_109177|Pisuviricota	79,3	6,4e-42	KISDDVNLAGLDGVLGINAMNFSTNIGFPGLGPKTQFVSKSDRIVEGIACPRNVDPMILKQISSMEARLLAGESINSIFKSSLKDTPTKLTADKVRVFAAANMPFVMLVRKYFLTLAALVQRNKIATECAVGTVVQSPEWTELFEHIGKHGWDRAIAGDYAKFDGRMSPQFMLAAFKLLIKLAERSGNYDPDDLIIMRGIATEISYPTYDYFGTLVQFMGSNPSGHPLTVVINSFVN	SAMN07631278	freshwater metagenome	shipshapeSlasher	2017-09-18T23:53:30Z	-7536330000000000	3.9283e+16
SRR6049462	u261105	11,35	u261105	zayed2022.155SUR1QQSS13_1_k119_109177|Pisuviricota	79,3	6,4e-42	KISDDVNLAGLDGVLGINAMNFSTSVGFPRKGPKTQFVEKSNRVVDGISCPRDVDPMILDEIAKMEAQLRTGKQINAPFKASLKDEPTKLTKTKVRVFAAANMPFVMLVRKYFLSLAALVQRNKIATECAVGTIVQSPEWTDLFRHIGKHGWERGIAGDYAKFDGRMSPQFMLAAFKMLIKLAEKSGNYEADDLIIMRGIATEISYPTYDYFGTLVQFTGSNPSGHPLTVVINSFVN	SAMN07631278	freshwater metagenome	shipshapeSlasher	2017-09-18T23:53:30Z	-7536330000000000	3.9283e+16
SRR6049462	u261105	8,78	u261105	zayed2022.155SUR1QQSS13_1_k119_109177|Pisuviricota	79,3	6,4e-42	KLDDDVVLAGLDGAIGINAMNFATACGFPLSGPKTTLVSKSERIVEGISCPRDIDPKVLEEVKKLEETLLDGNRINTVFKASLKDEPTKIGKKKVRVFAGCNIYFIMLVRKYFLSISALMQQNKEVFECAVGLNVESPEWTKMMKHVYKHGVDRVVAGDYKSFDGRMSPRFMLASFKILINLAELSGNYDADDLTIMRGIATEICSPTYDYFGTLVQFYGSNPSGHPLTVVTNSLVN	SAMN07631278	freshwater metagenome	shipshapeSlasher	2017-09-18T23:53:30Z	-7536330000000000	3.9283e+16
SRR6049468	u261105	5,96	u261105	zayed2022.155SUR1QQSS13_1_k119_109177|Pisuviricota	79,3	6,4e-42	KISDDANLAGLDGVLGVNAMNFSTSMGFPFKGPKTQYVEKSDRQVEGISCPRDVDPMILEEVARLEQLLLEGKSINTVFKGSLKDEPTKLNKDKVRIFAAANMPFVFLVRKYYLSLAALFQRNKTITECAVGTVVQSPEWTELYEHIGKFGWDRAIAGDYAKFDGRMSPEFMFMAFKILITLAEKSGNYDADDLIIMRGIASEITYPTYDYFGTLVQFFGSNPSGHPLTVIINSIVN	SAMN07631283	freshwater metagenome	shipshapeSlasher	2017-09-19T01:00:49Z	-7536330000000000	3.9283e+16
SRR6049468	u261105	87,90	u261105	zayed2022.155SUR1QQSS13_1_k119_109177|Pisuviricota	79,3	6,4e-42	KISDDVNLAGLDGVLGINAMNFSTSVGFPGKGAKTQFVEKSDRHVGGISCPRDVDPIILEEIKKMEAKLLAGESINTVFKASLKDEPTKISKDKVRVFAAANMPFVMLVRKYFLSLAALVQRNKVATECAVGTVVQSPEWTELFQHIGKHGWERAIAGDYAKFDGRMSPQFMLAAFKLLIKLAERSGNYGEDDLIIMRGIATEISYPTYDYFGTLVQFMGSNPSGHPLTVIINSFVN	SAMN07631283	freshwater metagenome	shipshapeSlasher	2017-09-19T01:00:49Z	-7536330000000000	3.9283e+16
SRR6049468	u261105	205,45	u261105	zayed2022.155SUR1QQSS13_1_k119_109177|Pisuviricota	79,3	6,4e-42	KISDDANLAGMDGVIGVNAMNFSTSVGFPGKGPKTQYVEKSDRKVEGISCPRDVDPMILDEVRKMEERLLTGESINAIFKASLKDEPIKMTKDKVRVFAAANFAFVFLVRKYYLTLAALVQRNKLVTECAVGTVVQSPEWTELYEHIGKHGWDRAIAGDYAKFDGRMSPQFMSAAFKILINLAEKSGNYGEDDLIIMRGIATEITYPTYDYFGTLVQFMGSNPSGHPLTVVINSVVN	SAMN07631283	freshwater metagenome	shipshapeSlasher	2017-09-19T01:00:49Z	-7536330000000000	3.9283e+16
SRR6049468	u261105	82,59	u261105	zayed2022.155SUR1QQSS13_1_k119_109177|Pisuviricota	79,3	6,4e-42	KISDDVNLAGLDGVLGLNAMNFTTSVGFPGKGPKTQYVEKSDRMVEGISCPRDVDPVILEEIARMEKQLLAGKSINAIFKASLKDEPTKITKDKVRVFAAANMPFVMLVRKYFLTLAALVQRNKIITECAVGTVVQSPEWTELFQHIGKHGWDRAIAGDYAKFDGRMSPQFMLAAFKLLIKLAEKSGNYDEDDLTIMRGIATEISYPTYDYFGTLVQFMGSNPSGHPLTVVINSLVN	SAMN07631283	freshwater metagenome	shipshapeSlasher	2017-09-19T01:00:49Z	-7536330000000000	3.9283e+16
SRR6049468	u261105	14,50	u261105	zayed2022.155SUR1QQSS13_1_k119_109177|Pisuviricota	79,3	6,4e-42	KISDDVNLAGLDGVLGINAMNFSTNIGFPGLGPKTQFVSKSDRIVEGIACPRNVDPMILKQISSMEARLLAGESINSIFKSSLKDTPTKLTADKVRVFAAANMPFVMLVRKYFLTLAALVQRNKIATECAVGTVVQSPEWTELFEHIGKHGWDRAIAGDYAKFDGRMSPQFMLAAFKLLIKLAERSGNYDPDDLIIMRGIATEISYPTYDYFGTLVQFMGSNPSGHPLTVVINSFVN	SAMN07631283	freshwater metagenome	shipshapeSlasher	2017-09-19T01:00:49Z	-7536330000000000	3.9283e+16
SRR6049468	u261105	32,02	u261105	zayed2022.155SUR1QQSS13_1_k119_109177|Pisuviricota	79,3	6,4e-42	KLDDDVVLAGLDGVVGINAMNFATACGFPLSGPKTTLVSKSERIVEGISCPRDIDPKVLEEVKKLEETLLDGNRINTVFKASLKDEPTKIGKKKVRVFAGCNIYFIMLVRKYFLSISALMQQNKEVFECAVGLNVESPEWTKMMKHVYKHGVDRVVAGDYKSFDGRMSPRFMLASFKILINLAELSGNYDADDLTIMRGIATEICSPTYDYFGTLVQFYGSNPSGHPLTVVTNSLVN	SAMN07631283	freshwater metagenome	shipshapeSlasher	2017-09-19T01:00:49Z	-7536330000000000	3.9283e+16
SRR6049468	u261105	6,64	u261105	zayed2022.155SUR1QQSS13_1_k119_109177|Pisuviricota	79,3	6,4e-42	KLDDDVVLAGLDGVTGINAMNFATACGFPLSGPKTTLVSKSDRIVEGISCPRDIDPKVLEEIKKLEETLLDGNRINTVFKASLKDEPTKIGKTKVRVFAGCNIYFIMLVRKYFLSISAFMQQNKEVFECAVGLNVESPEWTKMMKHVYKHGVDRVVAGDYKSFDGRMSPRFMLASFKILINLAELSGNYDADDLTVMRGIATEISSPTYDYFGTLVQFYGSNPSGHPLTVVTNSLVN	SAMN07631283	freshwater metagenome	shipshapeSlasher	2017-09-19T01:00:49Z	-7536330000000000	3.9283e+16
SRR6049468	u261105	16,07	u261105	zayed2022.155SUR1QQSS13_1_k119_109177|Pisuviricota	79,3	6,4e-42	KISDDVNLAGLDGVLGINAMNFSTSVGFPRKGPKTQFVEKSNRVVDGISCPRDVDPMILDEIAKMEAQLRTGKQINAPFKASLKDEPTKLTKTKVRVFAAANMPFVMLVRKYFLSLAALVQRNKIATECAVGTIVQSPEWTDLFRHIGKHGWERGIAGDYAKFDGRMSPQFMLAAFKMLIKLAEKSGNYEADDLIIMRGIATEISYPTYDYFGTLVQFTGSNPSGHPLTVVINSFVN	SAMN07631283	freshwater metagenome	shipshapeSlasher	2017-09-19T01:00:49Z	-7536330000000000	3.9283e+16
SRR6049468	u261105	3,28	u261105	zayed2022.155SUR1QQSS13_1_k119_109177|Pisuviricota	79,3	6,4e-42	KVSDDANLAGLDGVLGVNAMNFSTSLGFPFKGPKTQVVDKSDRVVEGISCPRDVDPSMLEEVARLESKLLSGESINTTFKASLKDEPTKLTKKKARVFAAANMPFIMLTRKYFLSLAALFQRNKNLTECAVGTVVQSPEWTDLFEHIGKYGWDRAIAGDYAKFDGRMSPEFMLAAFKLLIAIAEKSGNYDADDLVIMRGIASEISYPTYDYFGTLVQFFGSNPSGHPLTVIINSIVN	SAMN07631283	freshwater metagenome	shipshapeSlasher	2017-09-19T01:00:49Z	-7536330000000000	3.9283e+16
SRR6049468	u261105	5,95	u261105	zayed2022.155SUR1QQSS13_1_k119_109177|Pisuviricota	79,3	6,4e-42	KISNDANLAGLDGVLGINAMNFSTSVGFPGKGPKTQFVDKSDRKVEGISCPRDVDPMILEEVEKMEKQLLAGKSINTIFKASLKDEPTKMSKDKVRVFAAANMPFVMLVRKYFLTLAALVQRNKIITECAVGTIVQSPEWTELFQHIGKHGWDRAIAGDYARFDIRMSPQFMLAAFKLLIKLAEKSGNYDEDDLTIMRGIATEISYPTYDYFGTLVQFMGSNPSGHPLTVVINSFVN	SAMN07631283	freshwater metagenome	shipshapeSlasher	2017-09-19T01:00:49Z	-7536330000000000	3.9283e+16
SRR6049375	u261105	52,54	u261105	zayed2022.155SUR1QQSS13_1_k119_109177|Pisuviricota	79,3	6,4e-42	KISDDANLAGLDGVLGVNAMNFSTSMGFPFKGPKTQYVEKSDRQVEGISCPRDVDPMILEEVARLEQLLLEGKSINTVFKGSLKDEPTKLNKDKVRIFAAANMPFVFLVRKYYLSLAALFQRNKTITECAVGTVVQSPEWTELYEHIGKFGWDRAIAGDYAKFDGRMSPEFMFMAFKILITLAEKSGNYDADDLIIMRGIASEITYPTYDYFGTLVQFFGSNPSGHPLTVIINSIVN	SAMN07631273	freshwater metagenome	shipshapeSlasher	2017-09-18T21:46:34Z	-7536330000000000	3.9283e+16
SRR6049375	u261105	22,56	u261105	zayed2022.155SUR1QQSS13_1_k119_109177|Pisuviricota	79,3	6,4e-42	KLDDDVVLAGLDGVVGINAMNFATACGFPLSGPKTTLVSKSERIVEGISCPRDIDPKVLEEVKKLEETLLDGNRINTVFKASLKDEPTKIGKKKVRVFAGCNIYFIMLVRKYFLSISALMQQNKEVFECAVGLNVESPEWTKMMKHVYKHGVDRVVAGDYKSFDGRMSPRFMLASFKILINLAELSGNYDADDLTIMRGIATEICSPTYDYFGTLVQFYGSNPSGHPLTVVTNSLVN	SAMN07631273	freshwater metagenome	shipshapeSlasher	2017-09-18T21:46:34Z	-7536330000000000	3.9283e+16
SRR6049375	u261105	36,80	u261105	zayed2022.155SUR1QQSS13_1_k119_109177|Pisuviricota	79,3	6,4e-42	KISNDANLAGLDGVLGINAMNFSTSVGFPGKGPKTQFVDKSDRKVEGISCPRDVDPMILEEVEKMEKQLLAGKSINTIFKASLKDEPTKMSKDKVRVFAAANMPFVMLVRKYFLTLAALVQRNKIITECAVGTIVQSPEWTELFQHIGKHGWDRAIAGDYARFDIRMSPQFMLAAFKLLIKLAEKSGNYDEDDLTIMRGIATEISYPTYDYFGTLVQFMGSNPSGHPLTVVINSFVN	SAMN07631273	freshwater metagenome	shipshapeSlasher	2017-09-18T21:46:34Z	-7536330000000000	3.9283e+16
SRR6049375	u261105	425,49	u261105	zayed2022.155SUR1QQSS13_1_k119_109177|Pisuviricota	79,3	6,4e-42	KISDDANLAGMDGVVGVNAMNFSTSVGFPGKGPKTQYVEKSDRKVEGISCPRDVDPMILDEVRKMEEKLLTGESINTVFKASLKDEPTKMTKDKVRVFAAANFAFVFLVRRYFLTLAALVQRNKVITECAVGTVVQSPEWTELFEHIGKHGWDRAIAGDYAKFDGRMSPQFMSAAFKILINLAEKSGNYDEDDLTVMRGIATEITYPTYDYFGTLVQFMGSNPSGHPLTVVINSVVN	SAMN07631273	freshwater metagenome	shipshapeSlasher	2017-09-18T21:46:34Z	-7536330000000000	3.9283e+16
SRR6049375	u261105	7,41	u261105	zayed2022.155SUR1QQSS13_1_k119_109177|Pisuviricota	79,3	6,4e-42	KLDDDVVLAGLDGAIGINAMNFATACGFPLSGPKTTLVSKSERIVEGISCPRDIDPKVLEEVKKLEETLLDGNRINTVFKASLKDEPTKIGKKKVRVFAGCNIYFIMLVRKYFLSISALMQQNKEVFECAVGLNVESPEWTKMMKHVYKHGVDRVVAGDYKSFDGRMSPRFMLASFKILINLAELSGNYDADDLTIMRGIATEICSPTYDYFGTLVQFYGSNPSGHPLTVVTNSLVN	SAMN07631273	freshwater metagenome	shipshapeSlasher	2017-09-18T21:46:34Z	-7536330000000000	3.9283e+16
SRR6049375	u261105	5,31	u261105	zayed2022.155SUR1QQSS13_1_k119_109177|Pisuviricota	79,3	6,4e-42	KISDDVNLAGLDGVLGINAMNFSTSVGFPGKGAKTQFVEKSDRHVGGISCPRDVDPIILEEIKKMEAKLLAGESINTVFKASLKDEPTKISKDKVRVFAAANMPFVMLVRKYFLSLAALVQRNKVATECAVGTVVQSPEWTELFQHIGKHGWERAIAGDYAKFDGRMSPQFMLAAFKLLIKLAERSGNYGEDDLIIMRGIATEISYPTYDYFGTLVQFMGSNPSGHPLTVIINSFVN	SAMN07631273	freshwater metagenome	shipshapeSlasher	2017-09-18T21:46:34Z	-7536330000000000	3.9283e+16
SRR6049375	u261105	1,91	u261105	zayed2022.155SUR1QQSS13_1_k119_109177|Pisuviricota	79,3	6,4e-42	KISDDVNLAGLDGVLGINAMNFSTNIGFPGLGPKTQFVSKSDRIVEGIACPRNVDPMILKQISSMEARLLAGESINSIFKSSLKDTPTKLTADKVRVFAAANMPFVMLVRKYFLTLAALVQRNKIATECAVGTVVQSPEWTELFEHIGKHGWDRAIAGDYAKFDGRMSPQFMLAAFKLLIKLAERSGNYDPDDLIIMRGIATEISYPTYDYFGTLVQFMGSNPSGHPLTVVINSFVN	SAMN07631273	freshwater metagenome	shipshapeSlasher	2017-09-18T21:46:34Z	-7536330000000000	3.9283e+16
SRR6049375	u261105	1,88	u261105	zayed2022.155SUR1QQSS13_1_k119_109177|Pisuviricota	79,3	6,4e-42	KISDDANLAGLDGVLGFNAMNFSTSIGFPGKGAKTQFVEKSDRFVEGISCPRDVDPMILEEIKKMEAKLLAGESINTVFKASLKDEPTKMTKDKVRVFAAANMPFVMLVRKYFLSLAALVQRNKIATECAVGTIVQSPEWTELFEHIGKHGWDRAIAGDYAKFDGRMSPQFMLAAFKLLIKLAEKSGNYEQDDLIIMRGIATEISYPTYDYFGTLVQFMGSNPSGHPLTVVINSLVN	SAMN07631273	freshwater metagenome	shipshapeSlasher	2017-09-18T21:46:34Z	-7536330000000000	3.9283e+16
SRR6049375	u261105	23,43	u261105	zayed2022.155SUR1QQSS13_1_k119_109177|Pisuviricota	79,3	6,4e-42	KISDDANLAGMDGVIGVNAMNFSTSVGFPGKGPKTQYVEKSDRKVEGISCPRDVDPMILDEVRKMEERLLTGESINAIFKASLKDEPIKMTKDKVRVFAAANFAFVFLVRKYYLTLAALVQRNKLVTECAVGTVVQSPEWTELYEHIGKHGWDRAIAGDYAKFDGRMSPQFMSAAFKILINLAEKSGNYGEDDLIIMRGIATEITYPTYDYFGTLVQFMGSNPSGHPLTVVINSVVN	SAMN07631273	freshwater metagenome	shipshapeSlasher	2017-09-18T21:46:34Z	-7536330000000000	3.9283e+16
SRR6808581	u261105	15,29	u261105	zayed2022.155SUR1QQSS13_1_k119_109177|Pisuviricota	79,3	6,4e-42	KITDDANLAGLDGVLGINAMNFSTSVGFPLKGPKTQYVEKSDRVVEGISCPRDVDPIILEEIAKMEQALLEGKSINAIFKGSLKDEPTKLSKDKVRVFAAANMPFVMLVRKYFLTLAAMCQRNKIITECAVGTVVQSPEWTELFQHIGKYGWERGIAGDYAKFDGRMSPQFMLMAFKLLIHLAEKSGNYDADDIQIMRGIATEISYPTYDYFGTLVQFMGSNPSGHPLTVIINSLVN	SAMN08443693	marine sediment metagenome	shipshapeSlasher	2018-03-06T05:00:30Z	NA	NA
SRR6808581	u261105	68,93	u261105	zayed2022.155SUR1QQSS13_1_k119_109177|Pisuviricota	79,3	6,4e-42	KISDDVNLAGLDGVLGLNAMNFTTSLGFPMKGPKTQLVEKSDRVVEGISCPRDVDPKILAEITRMEETLLRGESINTIFKGSLKDEPTKLTKDKVRVFAAANMPFVMLVRKYFLTIAALVQRNKVETECAVGTVVQSPEWTELFEHIGKHGWERAIAGDYAKFDGRMSPQFMLAAFKLLIGLAEKSGNYDADDLMIMRGIATEISYPTYDYFGTLVQFCGSNPSGHPLTVVINSFVN	SAMN08443693	marine sediment metagenome	shipshapeSlasher	2018-03-06T05:00:30Z	NA	NA
SRR6808581	u261105	158,61	u261105	zayed2022.155SUR1QQSS13_1_k119_109177|Pisuviricota	79,3	6,4e-42	KITNDVNLAGLDGVLGINAMNFRTSVGFPLKGPKTQYAKKSDRLVEGISCPRDVDPLIVGEMEQMETTLLAGKSIHAVFKAALKDEPTKITKNKVRVFAAANMPFVMLVRKYYLPLAALVQRNKEIFECAVGTVVQSPEWTDLFNHIGKYGWDRAIAGDYAKFDGRMSPDFMLMAFKLLIEIADRSGNYDADDLTIMRGIASEITYPTYDYFGTLLQFSGSNPSGHPLTVIVNSLVN	SAMN08443693	marine sediment metagenome	shipshapeSlasher	2018-03-06T05:00:30Z	NA	NA
SRR6808581	u261105	51,00	u261105	zayed2022.155SUR1QQSS13_1_k119_109177|Pisuviricota	79,3	6,4e-42	KVSDDANLAGLDGVCGVNAMNFTTSIGFPMKGPKTQLVNLSDRVVEGISCPRDVDPMVLEEVAKMESTLLEGKSINAIFKGALKDEPTKMTKDKVRVFAAANMPFVMLVRKYYLTLAAMCQRNKILTECAVGTVVQSPEWTELFEHIGQHGWDRGIAGDYAKFDGRMSPQFMLMAFKLLIELAEKSGNYDADDLKVMRGIATEISYPTYDYFGTLVQFMGSNPSGHPLTVVINSLVN	SAMN08443693	marine sediment metagenome	shipshapeSlasher	2018-03-06T05:00:30Z	NA	NA
SRR6808581	u261105	73,99	u261105	zayed2022.155SUR1QQSS13_1_k119_109177|Pisuviricota	79,3	6,4e-42	KISNDANLAGLDGVVGVNAMNFSTSMGFPLKGPKTQFVEKSDRVVEGISCPRDVDQFILDEVARLEEALRRGESINTIFKGSLKDEPTKLTKDKVRVFAAANMPFVFLVRKYYLSIAAMFQRNKTITECAVGTVVQSPEWTELFEHIGKHGWDRAIAGDYAKFDGRMSPQFMLMAFKLMIALAEKSGNYDEDDLVIMRGIASEISYPTYDYFGTIVKFFGSNPSGHPLTVVVNSLVN	SAMN08443693	marine sediment metagenome	shipshapeSlasher	2018-03-06T05:00:30Z	NA	NA
SRR6808581	u261105	78,08	u261105	zayed2022.155SUR1QQSS13_1_k119_109177|Pisuviricota	79,3	6,4e-42	KISDDANLAGLDGVTGINAMNFTTSMGFPLKGPKTQYAGVSDRVVEGISCPRDVAPFILEEVAKMEALLLQGQSINAIFKGSLKDEPTKLTKDKVRVFAAANMPFVMLVRKYFLTLAAMCQRNKTITECAVGTVVQSPEWTELYEHIGAHGWERGIAGDYAKFDGRMSPQFMLMAFKLLITIAEKSGNYDTDDLTIMRGIATEISYPTYDYFGTLVQFMGSNPSGHPLTVIINSLVN	SAMN08443693	marine sediment metagenome	shipshapeSlasher	2018-03-06T05:00:30Z	NA	NA
SRR6808581	u261105	35,80	u261105	zayed2022.155SUR1QQSS13_1_k119_109177|Pisuviricota	79,3	6,4e-42	KISDDANLAGLDGVLGINAMNFTTSTGFPLKGPKTQYVEKSDRVVEGISCPRDVDPLILEEVAAMEAALLKGESINAIFKGSLKDEPTKLTKDKVRVFAAANMPFVMLVRKYFLTLAALCQRNKTITECAVGTVVQSPEWTELFEHIGKHGWDRAIAGDYAKFDGRMSPQFMLMAFKLLITLAEKSGNYDADDLTIMRGIATEISYPTYDYFGTLVQFMGSNPSGHPLTVVINSLVN	SAMN08443693	marine sediment metagenome	shipshapeSlasher	2018-03-06T05:00:30Z	NA	NA
SRR6808581	u261105	7,90	u261105	zayed2022.155SUR1QQSS13_1_k119_109177|Pisuviricota	79,3	6,4e-42	KIEDVVNLSGLDGVLGVNAMNMATSLGFPLKGPKAQHVWKTEEYVEGISCPRAVDDKILKELAYMEEELLAGRRINAVFKASLKDEPTKLTKDKVRVFAAANMAFTMLVRKYYLSLAAAFQRNKNLTECAVGVVVQSPEWTELYNHIGKYGWERGIAGDYAKFDGRMSVHFMKLAFKILIKLAEASGNYDADDLFIMRGIATEISYPTYDYFGTILQFAGSNPSGHPLTVVINSIVN	SAMN08443693	marine sediment metagenome	shipshapeSlasher	2018-03-06T05:00:30Z	NA	NA
SRR6808581	u261105	25,52	u261105	zayed2022.155SUR1QQSS13_1_k119_109177|Pisuviricota	79,3	6,4e-42	KLEDDVVLAGLDGVLGINAMNFATACGFPLVGPKTNLVSKSDRKVEGISCPRDIEPKVLEEIAKLEETLLNGNRINAVFKASLKDEPTKIGKKKVRVFAGSNIYFVMLVRKYFLTLSALMQENKEVFECAVGLNVESPEWTKMMKHVYKHGEHRVVAGDYKSFDGRMSPRFMLASFKILINLAELSGNYDADDLTIMRGIATEICSPTYDYFGTLVQFYGSNPSGHPLTVVTNSLVN	SAMN08443693	marine sediment metagenome	shipshapeSlasher	2018-03-06T05:00:30Z	NA	NA
SRR6808581	u261105	73,99	u261105	zayed2022.155SUR1QQSS13_1_k119_109177|Pisuviricota	79,3	6,4e-42	KLDDDVVLAGLDGVDGINAMNFATACGFPLSGPKTKLVSKSERNVEGISCPRDIDPKVLEEIKKLEQTLLDGNRINTVFKASLKDEPTKIGKKKVRVFAGCNIYFIMLVRKYFLSISALMQQNKEIFECAVGLNVESPEWTKMMKHVYKHGVDRVVAGDYKSFDGRMSPRFMLASFKILINLAELSGNYDADDLTIMRGIATEICSPTYDYFGTLVQFYGSNPSGHPLTVVTNSLVN	SAMN08443693	marine sediment metagenome	shipshapeSlasher	2018-03-06T05:00:30Z	NA	NA
SRR6808581	u261105	90,76	u261105	zayed2022.155SUR1QQSS13_1_k119_109177|Pisuviricota	79,3	6,4e-42	KISDDANLAGLDGVLGINAMNFSTSVGFPSKGPKTQYVEKSDRHVPGISCPRDVDPEILAAIAEMEAMLLSGQSINTVFKASLKDEPTKLSKDKVRVFAAANMPFVMLVRKYFLSLAALVQRNKIATECAVGTIVQSPEWTELFQHIGKHGWDRAIAGDYAKFDGRMSPQFMLAAFKLLIKLAERSGNYDKDDLTIMRGIATEISYPTYDYFGTLVQFMGSNPSGHPLTVIINSFVN	SAMN08443693	marine sediment metagenome	shipshapeSlasher	2018-03-06T05:00:30Z	NA	NA
SRR6808581	u261105	30,23	u261105	zayed2022.155SUR1QQSS13_1_k119_109177|Pisuviricota	79,3	6,4e-42	KIDDDVNLAGLDGVLGLNAMNFTTSVGFPGKGPKTQYVEKSDRVVEGISCPRDVDPVILEEIARMEARLLAGESINAIFKGSLKDEPTKLTKDKVRVFAAANMPFVMLVRRYFLTLAALFQRNKTITECAVGTVVQSPEWTELYDHIGKYGWTRAIAGDYAKFDGRMSPQFMLAAFKILIELAEKSGNYEEDDLTIMRGIATEICYPTYDYFGTLVQFMGSNPSGHPLTVVINSIVN	SAMN08443693	marine sediment metagenome	shipshapeSlasher	2018-03-06T05:00:30Z	NA	NA
SRR6808581	u261105	17,32	u261105	zayed2022.155SUR1QQSS13_1_k119_109177|Pisuviricota	79,3	6,4e-42	KLDDDVVLAGLDGVTGINAMNFATACGFPLSGPKTTLVSKSDRIVEGISCPRDIDPKVLEEIKKLEETLLDGNRINTVFKASLKDEPTKIGKTKVRVFAGCNIYFIMLVRKYFLSISAFMQQNKEVFECAVGLNVESPEWTKMMKHVYKHGVDRVVAGDYKSFDGRMSPRFMLASFKILINLAELSGNYDADDLTVMRGIATEISSPTYDYFGTLVQFYGSNPSGHPLTVVTNSLVN	SAMN08443693	marine sediment metagenome	shipshapeSlasher	2018-03-06T05:00:30Z	NA	NA
SRR6808581	u261105	19,20	u261105	zayed2022.155SUR1QQSS13_1_k119_109177|Pisuviricota	79,3	6,4e-42	KISDDANLAGLDGVLGINAMNFSTSIGFPGKGAKTQFVQKSDRVVPGISCPRDVDPMILEEISKMEVELLAGRSINTVFKASLKDEPTKLTKDKVRVFAAANMPFVMLVRKYFLTLAALVQRNKIPTECAVGTVVQSPEWTELFKHIGKHGWDRAIAGDYAKFDGRMSPQFMLAAFKLLIKIAERSGNYEEDDLTIMRGIASEISYPTYDYFGTLVQFMGSNPSGHPLTVVINSFVN	SAMN08443693	marine sediment metagenome	shipshapeSlasher	2018-03-06T05:00:30Z	NA	NA
SRR6808581	u261105	127,97	u261105	zayed2022.155SUR1QQSS13_1_k119_109177|Pisuviricota	79,3	6,4e-42	KISDDVNLAGLDGVLGLNAMNFTTSIGFPGRGPKTQVVDKSDRFVPGISCPRDVDPMILDEIAKMEARLLAGESINTVFKGSLKDEPTKLTKDKVRVFAAANMPFVMLVRKYFLTIAATFQRNKTLTECAVGTVVQSPEWTELYEHIGKFGWDRAIAGDYAKFDGRMSPQFMLAAFKIMIKLAEDSGNYEEDDLIIMRGIATEISYPTYDYFGTLVQFMGSNPSGHPLTVVVNSIVN	SAMN08443693	marine sediment metagenome	shipshapeSlasher	2018-03-06T05:00:30Z	NA	NA
SRR6808581	u261105	21,09	u261105	zayed2022.155SUR1QQSS13_1_k119_109177|Pisuviricota	79,3	6,4e-42	KISDDANLSGLDGVLGINAINFSSSRGFPHTGPKDQIVKLSDRYVEGISCVRDAPQELWDEVARLEQILSSGNRINTVFKGSLKDEPTKLTKDKVRVFAACNFATIVLVRKYFLSLAALVQRNQRLFECAVGVVQQSPEWTEIFEHIGKYGWERGIAGDYAKFDARMSSRFMFAAFKVLITIAEQSGHYTANDLIIMRGIATEITYPTYDYFGTLVQFFGSNPSGHPLTVIINSLVN	SAMN08443693	marine sediment metagenome	shipshapeSlasher	2018-03-06T05:00:30Z	NA	NA
SRR6808581	u261105	5,43	u261105	zayed2022.155SUR1QQSS13_1_k119_109177|Pisuviricota	79,3	6,4e-42	KIDDDVNLAGLDGVLGLNAMNFSTSVGFPGKGPKTQYVEKSDRAVEGISCPRDVDPMILEEIAKMEEQLLAGQSINTIYKGSLKDEPTKLTKDKVRVFAAANMPFVMLVRKYYLTLAALFQRNKTITECAVGTVVQSPEWTELYDHIGKYGWNRAIAGDYAKFDGRMSPQFMLAAFKVLIELAERSGNYEEDDLIIMRGIATEICYPTYDYFGTLVQFMGSNPSGHPLTVVINSIVN	SAMN08443693	marine sediment metagenome	shipshapeSlasher	2018-03-06T05:00:30Z	NA	NA
SRR6808581	u261105	20,17	u261105	zayed2022.155SUR1QQSS13_1_k119_109177|Pisuviricota	79,3	6,4e-42	KISDDANLAGMDGVIGVNAMNFSTSVGFPGKGPKTQYVEKSDRKVEGISCPRDVDPMILDEVRKMEERLLTGESINAIFKASLKDEPTKMTKDKVRVFAAANFAFVFLVRKYYLTLAALVQRNKLVTECAVGTVVQSPEWTELFEHIGKHGWDRAIAGDYAKFDGRMSPQFMSAAFKILIDLAEKSGNYGEDDLTIMRGIATEITYPTYDYFGTLVQFMGSNPSGHPLTVVINSVVN	SAMN08443693	marine sediment metagenome	shipshapeSlasher	2018-03-06T05:00:30Z	NA	NA
SRR6808581	u261105	9,49	u261105	zayed2022.155SUR1QQSS13_1_k119_109177|Pisuviricota	79,3	6,4e-42	KINDDVNLAGLDGVLGINAMNFSTSVGFPGKGPKTQYVEKSDRIVDGISCPRDVDPIILEEIARMEERLLAGESINTLYKGSLKDEPMKLTKDKVRVFAAANMPFVMLVRKYFLTLAALFQRNKTITECAVGTVVQSPEWTELYDHIGKYGWSRAIAGDYAKFDGRMSPQFMLAAFKILIELAEKSGNYEEDDLIIMRGIATEICYPTYDYFGTIVQFMGSNPSGHPLTVIINSIVN	SAMN08443693	marine sediment metagenome	shipshapeSlasher	2018-03-06T05:00:30Z	NA	NA
SRR6808581	u261105	1159,14	u261105	zayed2022.155SUR1QQSS13_1_k119_109177|Pisuviricota	79,3	6,4e-42	KLDLDNVLAGVDGVTGINSMEFSTSAGVPFRGKKTQFVVKSDRFVEGVSCPRDVDPLVLEEVEYMRSELAAGRRINTPFKAALKDEPTKTTKTKVRVFAGSNMPMTMLVREYFLTLSALMQDNKKLFECAVGLNVYSPEWTDLMKHIYKYGDDRIIAGDYKAFDTRMSPRFMLAAFKILITIAGKTGNYDEEDLMVMKGIAAEITNPTYDYFGTFVQFFGSNPSGHPLTVVINSLVN	SAMN08443693	marine sediment metagenome	shipshapeSlasher	2018-03-06T05:00:30Z	NA	NA
SRR6808581	u261105	8,35	u261105	zayed2022.155SUR1QQSS13_1_k119_109177|Pisuviricota	79,3	6,4e-42	KVSDDANLAGLDGVLGINAMNFSTSMGFPFKGPKTQVVEKSDRVVEGISCPRDVDPSILEEVARLESILLSGQSINTTFKASLKDEPTKLTKKKARVFAAANMPMIMLTRKYFLSLAALFQRNKNLTECAVGTVVQSPEWTDLFEHIGKYGWDRAIAGDYAKFDGRMSPEFMLAAFKLLIAIAERSGNYDADDLVIMRGIASEISYPTYDYFGTLVQFFGSNPSGHPLTVIINSIVN	SAMN08443693	marine sediment metagenome	shipshapeSlasher	2018-03-06T05:00:30Z	NA	NA
SRR6808581	u261105	4,49	u261105	zayed2022.155SUR1QQSS13_1_k119_109177|Pisuviricota	79,3	6,4e-42	KISDDVNLAGLDGVCGVNAMNFTTSIGFPFRGPKTQIVEKSDRIVEGVSCPRDVDQKILDEIARMEATLLEGNAINAIFKGALKDEPTKLTKDKVRVFAAANMPFVMLVRKYFLTLAAMCQRNKIITECAVGTVVQSPEWTELFEHIGQHGWNRAIAGDYAKFDGRMSPEFMLMAFKLLIELAEKSGNYDADDLVIMRGIASEISYPTYDYFGTLVQFMGSNPSGHPLTVVINSLVN	SAMN08443693	marine sediment metagenome	shipshapeSlasher	2018-03-06T05:00:30Z	NA	NA
SRR6808581	u261105	4,20	u261105	zayed2022.155SUR1QQSS13_1_k119_109177|Pisuviricota	79,3	6,4e-42	KISDDANLAGLDGVLGVNAMNFKTSVGFPLKGPKTNYTELSDRHVEGISCPRDVDPLILEEVARLEQILLSGQSINAVFKASLKDEPTKMTKKKVRVFAAANMPMVMLVRKYFLNSAALVQINKKEFECAVGVVVQSPEWTELFNHIGKYGWDRAIAGDYAKFDGRMSPDFMFMAFKLLITIAERSGNYDDDDLTIMRGIASEITYPTYDYFGTLVQFFGSNPSGHPLTVIINSLVN	SAMN08443693	marine sediment metagenome	shipshapeSlasher	2018-03-06T05:00:30Z	NA	NA
SRR6808581	u261105	10,26	u261105	zayed2022.155SUR1QQSS13_1_k119_109177|Pisuviricota	79,3	6,4e-42	KISDDANLAGLDGVLGVNAMNFKTSMGFPLKGPKTNYTELSDRHVEGISCPRDVDPMILEEVARMEQMLLSGQSINAVFKGSLKDEPTKMTKNKVRVFAAANMPMVMLVRKYFLNCAALVQRNKKEFECAVGVVVQSPEWTDLFNHIGKYGWDRAIAGDYAKFDGRMSPDFMLMAFKLLITIAKRSGNYDEDDLTIMRGIASEITYPTYDYFGTLVQFFGSNPSGHPLTVIINSLVN	SAMN08443693	marine sediment metagenome	shipshapeSlasher	2018-03-06T05:00:30Z	NA	NA
SRR6808581	u261105	8,71	u261105	zayed2022.155SUR1QQSS13_1_k119_109177|Pisuviricota	79,3	6,4e-42	KVSDDVNLAGLDGVLGLNAMNFSTSLGFPLKGPKTQLVEKSDRVVPGISCPRDVDPVILEEIRRMEEILLRGESINAIFKGSLKDEPTKLTKDKVRVFAAANMPFVMLVRKYYLTLAALVQRNKIITECAVGTVVQSPEWTELFEHIGKHGWDRAIAGDYAKFDGRMAPQFMLMAFKLLIELAERSGNYDSDDLIIMRGIATEISYPTYDYFGTLVQFQGSNPSGHPLTVVINSLVN	SAMN08443693	marine sediment metagenome	shipshapeSlasher	2018-03-06T05:00:30Z	NA	NA
SRR6808581	u261105	6,61	u261105	zayed2022.155SUR1QQSS13_1_k119_109177|Pisuviricota	79,3	6,4e-42	KVDDDVNLAGLDGVLGLNAMNFTTSIGFPFKGPKTQLVEKSDRKVAGISCPRDVDPLILEEVAKMETRLLAGESINAIFKGSLKDEPTKLTKDKVRVFAAANMPFVMLVRKYFLTVAALFQRNKTLTECAVGTVVQSPEWTELYEHIGKYGWDRAIAGDYAKFDGRMSPQFMLAAFRIMIDLAAKSGNYDSDDLVIMRGIASEISYPTYDYFGTLVQFMGSNPSGHPLTVVVNSVVN	SAMN08443693	marine sediment metagenome	shipshapeSlasher	2018-03-06T05:00:30Z	NA	NA
SRR4020085	u261105	3,44	u261105	zayed2022.155SUR1QQSS13_1_k119_109177|Pisuviricota	79,3	6,4e-42	KVSDDANLAGLDGVLGVNAMNFSTSLGFPFKGPKTQVVDKSDRVVEGISCPRDVDPSMLEEVARLESKLLSGESINTTFKASLKDEPTKLTKKKARVFAAANMPFIMLTRKYFLSLAALFQRNKNLTECAVGTVVQSPEWTDLFEHIGKYGWDRAIAGDYAKFDGRMSPEFMLAAFKLLIAIAEKSGNYDADDLVIMRGIASEISYPTYDYFGTLVQFFGSNPSGHPLTVIINSIVN	SAMN05039512	symbiont metagenome	shipshapeSlasher	2016-08-11T18:16:29Z	-7673841280000000	3.47068e+16
SRR5216503	u261105	2,45	u261105	zayed2022.155SUR1QQSS13_1_k119_109177|Pisuviricota	79,3	6,4e-42	KLSVDAILAGYDGVKGINSMEFSTAAGFPLKGTKRQFVEESQRFVEGISCPRDVDEEILDEMKRLEKELSEGKRVNTVFKASLKDEPVKTTKKKVRVFAGSNMPFTMLVRKYYLTLSALMQDEKELFECDCGVNVYSLEWDALMKHVFKHGKERIIAGDYKAFDGRMSPRFMLAAFKILIEIAIKSGNYDDEDIAVMKGIAAEITNPTYDHFGTLIQFFGSNPSGHPLTVVINSIVN	SAMN06264354	aquatic metagenome	shipshapeSlasher	2017-01-29T22:21:02Z	-7602800000000000	3.92454e+16
SRR6049377	u261105	293,58	u261105	zayed2022.155SUR1QQSS13_1_k119_109177|Pisuviricota	79,3	6,4e-42	KIDLDTNLAGKDGVIGLNPMNFATSVGFPLSGPKTQFAAKSGRFVPGISCPRDLDPMIIEEVEAMEATLARGERINTVFKGSLKDEPVKIGKDKVRVFAAANMAFTLLVRKYYLTLSALVQRNRDTFECAVGVVVQSPEWGQLFKHIGKNGWDRCVAGDYKKFDGRMSPHCMFLAFKLLLEVAKKSGKYDASDLRIMTGIATEITYPTYDYFGTLLTFTGSNPSGHPLTVVINSLVN	SAMN07631270	freshwater metagenome	shipshapeSlasher	2017-09-19T00:54:24Z	-7536330000000000	3.9283e+16
SRR5830097	u261105	44,43	u261105	zayed2022.155SUR1QQSS13_1_k119_109177|Pisuviricota	79,3	6,4e-42	KLDDDVVLAGLDGVVGINAMNFATACGFPLSGPKTTLVSKSERIVEGISCPRDIDPKVLEEIKKLEETLLDGNRINTVFKASLKDEPTKIGKKKVRVFAGCNIYFIMLVRKYFLSISALMQQNKEVFECAVGLNVESPEWTKMMKHVYKHGVDRVVAGDYKSFDGRMSPRFMLASFKILINLAELSGNYDADDLTIMRGIATEICSPTYDYFGTLVQFYGSNPSGHPLTVVTNSLVN	SAMN06265912	aquatic metagenome	shipshapeSlasher	2017-07-16T15:03:24Z	-7604640000000000	3.70306e+16
SRR5830097	u261105	3,77	u261105	zayed2022.155SUR1QQSS13_1_k119_109177|Pisuviricota	79,3	6,4e-42	KISDDVNLAGLDGVLGINAMNFSTSVGFPGKGAKTQFVEKSDRHVGGISCPRDVDPIILEEIKKMEAKLLAGESINTVFKASLKDEPTKISKDKVRVFAAANMPFVMLVRKYFLSLAALVQRNKVATECAVGTVVQSPEWTELFQHIGKHGWERAIAGDYAKFDGRMSPQFMLAAFKLLIKLAERSGNYGEDDLIIMRGIATEISYPTYDYFGTLVQFIGSNPSGHPLTVIINSFVN	SAMN06265912	aquatic metagenome	shipshapeSlasher	2017-07-16T15:03:24Z	-7604640000000000	3.70306e+16
[truncated: 5,315 more rows]
